# Supplementary material for: Entomological survey to determine the role of cisterns in the production of Aedes aegypti in the U.S. Virgin Islands
Source: PLoS One. 2025 Sep 18;20(9):e0329222. doi: 10.1371/journal.pone.0329222 (PMC12445458; doi:10.1371/journal.pone.0329222)
Supplement: S1 File — Includes raw data collected during the house visits and cistern inspections. (XLSX) [file pone.0329222.s001.xlsx]

## Sheet: Cisterns
EdID	Long	Lat	globalid	house_status	declined_reason	cistern_status	visit_attempt	structureid	PositiveCistern	PoaitiveForBreeding	Immatures	Pupae	Adult	TotalPositive	type_property	other_property	cistern_overflow	drained_cleaned	what_day	what_month	what_year	treat_cistern	treat_reason	other_treat_reason	how_treat_cistern	other_way_treat	use_pump	mosquitoes_come_out	cistern_type	cistern_location	cistern_design	diameter_inches	diameter_inches_b	diameter_height_inches	lenght_inches	lenght_inches_b	width_inches	width_inches_b	height_inches	reported_measurement	conductivity	ph	salinity	total_dissolved_solid	temp	turbidity	chlorine_free	chlorine_total	total_intake_spout
83	-64.9164	18.3387	{E76BA5E4-1120-465B-842C-BE5748702537}	accept		meets protocol criteria		STT-22-12	Positive	Positive	28	0	15	43	Multi Family Unit		Unknown	No				No						No	Underground	Under the house	square_rectangular				121		94				90.6	8.07	0.04	63.4	26.6	0.53	0.01	0.08	2
256	-64.8612	18.3291	{2641CBED-CA82-4E59-95F9-5A9D68630A2F}	accept		meets protocol criteria		STT-14-1	Positive	Positive	51	5	2	53	Single Family Home		No	Yes		12	2020	Yes	kill mosquitoes		Household chlorine or bleach		No	No	Above ground	Outside the house	circle	72		55							218	8.45	0.1	160	27.9	0.88	0.02	0.05	2
48	-64.8688	17.7063	{460C2C65-4631-4B97-8C4B-06A83EAC235D}	accept		meets protocol criteria		STX-13-2	Positive	Positive	4	0	1	5	Multi Family Unit		No	Yes			2020	Yes	disinfect_cleaning		Household chlorine or bleach		No	No	Underground	Under the house	square_rectangular				144		128		131		79.4	8.85	0.04	55.6	26.3	1.79	0.02	0.11	9
169	-64.758	17.7287	{585A78F1-E87D-4A67-8C4D-3047AEBD56B5}	accept		meets protocol criteria		STX-8-3	Positive	Positive	0	0	1	1	Single Family Home		Yes	Yes			2019	Yes	disinfect_cleaning		Household chlorine or bleach		No	No	Underground	Under the house	square_rectangular				60	366	150		60		120.9	8.2	0.06	85.6	30.2	0.48	0.02	0.06	3
329	-64.8767	18.3429	{5FFEAA66-D04C-44F9-A510-E6E3A2D36819}	accept		meets protocol criteria		STT-4-8	Positive	Positive	68	0	0	68	Single Family Home		Unknown	Yes				Yes	disinfect_cleaning		Household chlorine or bleach		No	Unknown	Above ground	Outside the house	circle	87		63							390	8.69	0.52	736	26.3	0.69	0.93	1.01	0
49	-64.9132	18.3358	{30198963-A476-4F88-829B-7B2A13B73667}	accept		meets protocol criteria		STT-21-4	Positive	Positive	19	2	0	19	Multi Family Unit		No	Unknown				No						No	Underground	Under the house	square_rectangular				252		123		96		78.7	8.11	0.04	55.7	26.4	0.66	0.07	0.39	2
110	-64.8696	18.3405	{6823D0CA-DF40-4D5F-8BCB-8144709067DC}	accept		meets protocol criteria		STT-3-5	Positive	Positive	41	8	0	41	Single Family Home		No	Yes				No						Yes	Above ground	Outside the house	circle	78		83							96.2	7.11	0.05	68.5	28.6	1.49	0.15	0.2	2
175	-64.8655	18.3224	{98BA968B-0FC6-4DF9-A7C7-257391CC7928}	accept		meets protocol criteria		STT-13-4	Positive	Positive	2	0	0	2	Multi Family Unit		No	Yes				Yes	disinfect_cleaning		Household chlorine or bleach		No	Yes	Underground	Under the house	square_rectangular				615		86		143		124.3	8.29	0.06	88.3	26.4	1.43	0.14	0.19	4
159	-64.8584	18.3326	{884ACF89-E823-495C-8018-936BC4500ADD}	accept		meets protocol criteria		STT-3-2	Positive	Positive	12	1	0	12	Multi Family Unit		No	Yes		12	2021	Yes	disinfect_cleaning		Household chlorine or bleach		No	No	Above ground	Under the house	square_rectangular				152		117		189		116.6	9.57	0.06	83.4	27.7	0.37	0.13	0.18	2
78	-64.8734	18.3449	{E1938A52-23FD-4650-85B2-6881B5F9E2F0}	accept		meets protocol criteria		STT-4-11	Positive	Positive	115	0	0	115	Single Family Home		No	No				Yes	disinfect_cleaning		Household chlorine or bleach		Yes	Yes	Above ground	Outside the house	circle	60		101							87	7.34	0.04	62.3	32.7	0.84	0.07	0.18	1
141	-64.7758	17.7488	{7CAEF157-D76D-40BB-B1BF-B1FD1AC3CDD8}	accept		meets protocol criteria		STX-11-1	Positive	Positive	1	0	0	1	Single Family Home		No	Yes			2017	Yes	disinfect_cleaning		Household chlorine or bleach		No	No	Underground	Under the house	square_rectangular				130		47	54	145		107.8	8.55	0.05	76.6	29.4	0.51	0.07	0.17	2
138	-64.7132	17.731	{43A489F3-6BE3-454A-AF31-FD5E198F4D2A}	accept		meets protocol criteria		STX-5-6	Positive	Positive	6	0	0	6	Single Family Home		No	Yes			2018	Yes	disinfect_cleaning		Household chlorine or bleach		No	No	Underground	Under the house	square_rectangular				192		60		126		107.9	8.58	0.05	76	27.5	1.68	0.1	0.14	1
115	-64.8976	18.3171	{139A957F-0E0D-4C83-9AC7-04F40E525CB3}	accept		meets protocol criteria		STT-16-3	Positive	Positive	53	0	0	53	Single Family Home		No	Yes			2015	Yes	disinfect_cleaning		Household chlorine or bleach		No	No	Underground	Under the house	square_rectangular				316	34	120		104		99.1	8.04	0.05	70.4	29.9	0.86	0.07	0.13	5
29	-64.92	18.3396	{38E80592-3BAE-4F6F-8F81-10AC06BB0C6A}	accept		meets protocol criteria		STT-22-9	Positive	Positive	1	0	0	1	Single Family Home		Yes	No				No						No	Underground	Under the house	square_rectangular				153		105		123		72.5	8.77	0.04	51.1	26.4	2.52	0.02	0.12	2
23	-64.7426	17.7442	{CD424D38-4C77-45B1-A33E-A10CAF4C930D}	accept		meets protocol criteria		STX-6-7	Positive	Positive	1	0	0	1	Single Family Home		Yes	Yes			2018	Yes	disinfect_cleaning		Household chlorine or bleach		No	Yes	Underground	Under the house	square_rectangular				276	24	195		128		69.2	8.27	0.03	49.1	25.8	0.72	0.12	0.12	3
143	-64.8983	18.3151	{4F666896-971C-40DF-9E7A-4A2747DDC1E6}	accept		meets protocol criteria		STT-16-4	Positive	Positive	4	0	0	4	Single Family Home		No	Yes			2016	Yes	other_reason	Following recomendations of VIDOH	Household chlorine or bleach		No	Unknown	Underground	Under the house	square_rectangular				224		95	116	172		108	8.1	0.05	76.8		0.88	0.02	0.11	3
288	-64.8761	18.3488	{4C0FADD5-8BCC-4BEB-A87C-81AACF741A8C}	accept		meets protocol criteria		STT-5-6	Positive	Positive	2	0	0	2	Single Family Home		No	Yes			2019	Yes	disinfect_cleaning		Household chlorine or bleach		No	Unknown	Underground	Under the house	square_rectangular				201	100	112		105		378	7.78	0.19	267	28.2	0.81	0	0.09	3
287	-64.9494	18.348	{E53C0A1D-A99F-4E81-AA3F-67E7054D3B2D}	accept		meets protocol criteria		STT-12-12	Positive	Positive	7	0	0	7	Single Family Home		No	Yes			2019	No						No	Underground	Under the house	square_rectangular				121		75		175		367	7.28	0.18	260	28.6	0.74	0	0.09	2
260	-64.9408	18.3442	{4AD98033-9BE1-4B3E-9AAB-5D9326F1AEBD}	accept		meets protocol criteria		STT-11-5	Positive	Positive	2	1	0	2	Single Family Home		No	No				No						Unknown	Underground	Under the house	square_rectangular				169		146		168		233	7.3	0.12	166	28.8	1.02	0	0.08	5
318	-64.8674	18.3424	{3E2A8F42-42E8-475C-B653-EDAE7A3D8FB8}	accept		meets protocol criteria		STT-3-6	Positive	Positive	14	0	0	14	Apartment		No	Yes				No						No	Above ground	Outside the house	square_rectangular				121		90		97		732	8.24	0.37	520	30.1	0.93	0.08	0.08	2
311	-64.886	18.3479	{F5B73585-5944-4DC6-B581-4D773ED32DD0}	accept		meets protocol criteria		STT-6-3	Positive	Positive	15	0	0	15	Single Family Home		No	No				Yes	other_reason		Household chlorine or bleach		Yes	Unknown	Underground	Under the house	square_rectangular				273		138		103		530	8.2	0.27	381	30.1	2.68	0.06	0.08	3
76	-64.8883	18.3199	{DA53F9D5-B261-48FD-BB84-00088F6D9A51}	accept		meets protocol criteria		STT-17-6	Positive	Positive	1	0	0	1	Single Family Home		No	Unknown				Yes	other_reason	To put something	Household chlorine or bleach		No	Unknown	Underground	Under the house	square_rectangular				145		130	60	90		86.8	8.22	0.04	61.6	27.2	2.48	0.01	0.07	2
44	-64.8688	17.7192	{2089D3AC-D004-4434-A1F0-7B36010BB6E2}	accept		meets protocol criteria		STX-15-6	Positive	Positive	15	2	0	15	Single Family Home		No	No				No						Unknown	Above ground	Outside the house	circle	83		56							77.6	6.89	0.04	55.3	28.5	5.75	0.02	0.07	2
302	-64.7816	18.3344	{88795B9C-64D4-4D18-B6B7-3220FCE44B25}	accept		meets protocol criteria		STT-1-7	Positive	Positive	6	1	0	6	Single Family Home		No	Yes			2020	Yes	disinfect_cleaning		Swimming pool chemicals		No	No	Underground	Under the house	square_rectangular				185		160		160		461	7.25	0.23	328	26.7	0.33	0.03	0.06	2
121	-64.9038	18.348	{55D187F7-85AE-4903-9ECA-CCD28F4A7BBE}	accept		meets protocol criteria		STT-9-12	Positive	Positive	4	0	0	4	Single Family Home		No	Yes				Yes	other_reason	Because of frogs	Household chlorine or bleach		Unknown	No	Underground	Under the house	square_rectangular				63	120	133		118		93	7.45	0.05	72.1	27.3	0.93	0.06	0.05	4
160	-64.9066	18.3516	{97496EC7-9EEB-455B-AD61-DA378832CE3F}	accept		meets protocol criteria		STT-9-1	Positive	Positive	1	0	0	1	Single Family Home		No	No				No						Yes	Underground	Under the house	square_rectangular				242	56	144		127		116.7	9.55	0.06	83.5	24.6	0.5	0.01	0.04	2
36	-64.8736	17.7168	{557D1B7C-EFBC-4115-BBD7-8D0A9D34827B}	accept		meets protocol criteria		STX-15-2	Positive	Positive	1	0	0	1	Single Family Home		No	No				No						No	Underground	Under the house	square_rectangular				218		399		119		72.1	8.34	0.04	52.2	28.8	2.13	0.04	0.04	2
25	-64.9578	18.3449	{70282FFF-6E84-4511-AA87-FC945C40C600}	accept		meets protocol criteria		STT-15-3	Positive	Positive	6	0	0	6	Single Family Home		Yes	Yes			2010	No						Unknown	Underground	Under the house	square_rectangular				237		118		115		69.1	8.14	0.33	49.6	27.9	0.33	0	0.04	3
28	-64.9112	18.3345	{B96D38F4-ED5B-4B26-BF4A-C36F8260ED9A}	accept		meets protocol criteria		STT-21-3	Positive	Positive	33	0	0	33	Single Family Home		Yes	Yes			1997	No						Unknown	Underground	Under the house	square_rectangular				123		116		140		71.5	8.5	0.04	50.8	25.9	0.45	0.05	0.04	2
270	-64.8726	18.3242	{463553B1-B58D-4D52-8021-C2D42BC26B78}	accept		meets protocol criteria		STT-13-3	Positive	Positive	16	0	0	16	Single Family Home		Unknown	Unknown				Unknown						Unknown	Underground	Under the house	square_rectangular				271		144		124		258	8.54	0.13	183	27.8	1.28	0.05	0.03	0
171	-64.9537	18.3477	{D409C5EF-17E6-4071-A5E5-A575800E430E}	accept		meets protocol criteria		STT-12-3	Positive	Positive	46	0	0	46	Multi Family Unit		No	Yes		12	2017	Yes	kill mosquitoes		Household chlorine or bleach		No	No	Underground	Under the house	square_rectangular				270	68	109	55	146		126	8.34	0.06	86	23.9	0.45	0.03	0.03	3
57	-64.9223	18.3453	{03C6579D-75AD-425D-9EE6-DDE6185EB526}	accept		meets protocol criteria		STT-22-1	Positive	Positive	2	0	0	2	Multi Family Unit		No	No				Yes	disinfect_cleaning		Household chlorine or bleach		No	No	Underground	Under the house	square_rectangular				267		115	60	113		82.1	8.55	0.04	58.2	25.5	0.34	0	0.01	2
213	-64.952	18.3465	{C9CBB0A2-4E1B-4FD8-AEE0-1341B5EE5D04}	accept		meets protocol criteria		STT-12-7	Positive	Positive	39	0	0	39	Single Family Home		No	No				Yes	disinfect_cleaning		Household chlorine or bleach		No	No	Above ground	Outside the house	circle	42		58							112.6	7.97	0.08	112	26.5	0.75	0.03	0.01	2
289	-64.8945	18.345	{9AE2E1C4-911A-469C-8CAB-3D0A11EE0C86}	accept		meets protocol criteria		STT-7-5	Positive	Positive	41	1	0	41	Single Family Home		No	Yes			2015	No						Unknown	Above ground	Outside the house	square_rectangular				174	136	155		107		383	9.11	0.19	271	30.5	0.76	0.06	0.01	1
51	-64.7841	17.7297	{EBE0261F-F7A5-4378-A6A6-B7A0E66D7CE5}	accept		meets protocol criteria		STX-20-25	Positive	Positive	58	10	0	58	Single Family Home		No	No				No						Yes	Above ground	Outside the house	circle	75		75							80	6.9	0.04	56.8	31.3	29.2	0.01	0.01	1
214	-64.872	18.3425	{3E5F1169-FCBB-4F8F-9C2D-45BA9417E89A}	accept		meets protocol criteria		STT-4-5	Negative	Negative					Single Family Home		No	Yes			2017	Yes	other_reason	To protect herself	Household chlorine or bleach		No	No	Underground	Under the house	square_rectangular				180		160		157		159.1	9.04	0.08	113	28.4	0.5	2.2	2.2	3
102	-64.963	18.3474	{46C1FC4E-E6FE-475D-92E3-7BEB9DE8D83C}	accept		meets protocol criteria		STT-15-4	Negative	Negative					Single Family Home		Yes	Unknown				Unknown						No	Underground	Under the house	square_rectangular				133	270	104		92		95.9	7.63	0.04	67.3	27.2	0.48	0.1	0.9	2
99	-64.9116	18.3375	{13F7DB97-F2B4-4E12-8FA1-863392FB9B0B}	accept		meets protocol criteria		STT-21-16	Negative	Negative					Single Family Home		No	No				Yes	disinfect_cleaning		Household chlorine or bleach		No	No	Above ground	Under the house	square_rectangular				103		96	18	146		92.6	8	0.05	67	26.4	0.37	0.07	0.73	2
231	-64.846	18.3187	{E7DBF06A-B6ED-4241-8E03-A388F42219DD}	accept		meets protocol criteria		STT-14-2	Negative	Negative					Single Family Home		No	Yes	21	2	2021	Yes	disinfect_cleaning		Household chlorine or bleach		No	No	Underground	Under the house	square_rectangular				433		143		120		175.7	10.08	0.09	125	24.7	0.93	0.18	0.53	7
166	-64.7745	18.3293	{80691B30-1F29-4F54-8A3F-B133A891B8AD}	accept		meets protocol criteria		STT-1-1	Negative	Negative					Single Family Home		No	Yes			2017	No						No	Underground	Under the house	square_rectangular				272		152		118		118.8	8.64	0.06	84.7	25.9	1.49	0.05	0.33	5
272	-64.8657	18.3305	{95EDED76-0CE4-4FEC-B1B9-8B5DC244D5FD}	accept		meets protocol criteria		STT-13-6	Negative	Negative					Single Family Home		No	Yes			2019	Yes	disinfect_cleaning		Household chlorine or bleach		Yes	Unknown	Underground	Under the house	square_rectangular				183		125		140		273	7.61	0.14	193	30.6	1.09	0.13	0.23	3
142	-64.8661	18.3228	{17CE0E36-B0D7-4D43-A5EE-B7B5B38155F4}	accept		meets protocol criteria		STT-13-2	Negative	Negative					Multi Family Unit		Unknown	Unknown				Unknown						Unknown	Underground	Under the house	square_rectangular				335			119	175		109.8	9.13	0.05	76.8	26.9	0.36	0.06	0.18	2
9	-64.8838	18.3212	{16CD7611-CFBC-486E-AD5F-B2ED48A03278}	accept		meets protocol criteria		STT-17-7	Negative	Negative					Single Family Home		No	Yes				No						No	Above ground	Outside the house	circle	60		85							50.8	6.16	0.03	36	32.7	1.29	0.07	0.18	2
255	-64.941	18.3422	{95662DC2-BF1C-4854-9321-1846E788EE83}	accept		meets protocol criteria		STT-18-2	Negative	Negative					Single Family Home		No	No				No						No	Underground	Under the house	square_rectangular				119		16		113		223	8.58	0.11	157	30.7	1.94	0	0.08	2
174	-64.9204	18.3407	{62FE5693-DDDA-42FA-B04B-861AEC0156E8}	accept		meets protocol criteria		STT-22-3	Negative	Negative					Single Family Home		Yes	No				No						No	Underground	Under the house	square_rectangular				196		120		117		121.5	8.52	0.06	87.3	26.8	8.68	0.1	0.08	1
2	-64.7402	17.7242	{6425154C-EDF2-4BC8-941B-85D3BB319460}	accept		meets protocol criteria		STX-18-1	Negative	Negative					Single Family Home		No	No				Unknown						No	Above ground	Under the house	square_rectangular				230		71		120		1488	8.91	0.74	1.05	31	0.58	0.05	0.08	0
242	-64.8822	18.3449	{0289372E-6345-4015-8659-41F309AC1AE1}	accept		meets protocol criteria		STT-6-4	Negative	Negative					Multi Family Unit		No	Yes			2017	No						No	Underground	Under the house	square_rectangular				336		204		128		190.5	8.79	0.1	137	29.8	0.9	0.03	0.07	3
91	-64.8893	18.3483	{6726280D-A2C8-4A98-ACD5-DBB5E269A72E}	accept		meets protocol criteria		STT-6-2	Negative	Negative					Single Family Home		No	No				No						No	Underground	Under the house	square_rectangular				339	184	132		116		91.4	7.93	0.05	64.8	26.2	0.83	0.02	0.05	2
120	-64.8958	18.344	{79A4ABA6-1D07-4F04-BC77-22C8E6597B82}	accept		meets protocol criteria		STT-7-1	Negative	Negative					Single Family Home		No	Yes		8	2017	Yes	disinfect_cleaning		Household chlorine or bleach		No	Unknown	Underground	Under the house	square_rectangular				357		135	166	60		100.5	8.52	0.05	71.7	27.5	0.83	0.01	0.04	3
328	-64.8604	17.7113	{04EB6EDD-0B1A-47FA-BB83-45E2D9CAAB05}	accept		meets protocol criteria		STX-15-7	Negative	Negative					Single Family Home		No	Yes	1	1	2020	No						Unknown	Above ground	Under the house	square_rectangular				211		114	40	128		1031	7.79	0.52	733	27.9	0.87	0.04	0.03	2
13	-64.7569	17.7325	{CF3E20BA-02DE-476C-90AA-AA5E73D75AD1}	accept		meets protocol criteria		STX-7-1	Negative	Negative					Single Family Home		Yes	Yes			2016	Yes	disinfect_cleaning		Household chlorine or bleach		No	No	Underground	Under the house	square_rectangular				145		291	137	63		65.4	8.54	0.03	46.4	27.8	0.69	0.03	0.03	2
62	-64.7121	17.7305	{93EE34D4-1575-4445-897E-1C01DE30E13C}	accept		meets protocol criteria		STX-5-12	Negative	Negative					Single Family Home		No	Unknown				Yes	disinfect_cleaning		Other chemicals	Chlorine tablets	No	No	Above ground	Under the house	square_rectangular				231	150	86	38	128		83.4	7.74	0.04	59.2	27	1	0.01	0.02	3
217	-64.8966	18.3183	{34A5C588-0DAE-4623-BD0A-66B224ECD586}	accept		meets protocol criteria		STT-16-2	Negative	Negative					Single Family Home		No	Yes			2016	Yes	other_reason	Following recomendations of VIDOH	Household chlorine or bleach		No	No	Underground	Under the house	square_rectangular				194		131		147		160	8.9	0.08	115	26.6	0.81	0.01	0	3
276	-64.8875	18.3181	{30E9CFB9-45A4-4BA7-8B2E-1D3DB98E718B}	accept		meets protocol criteria		STT-17-3	Negative	Negative					Single Family Home		No	Yes			2011	Yes	disinfect_cleaning		Household chlorine or bleach		Yes	No	Underground	Under the house	square_rectangular				173	253	150		80		287	8.49	0.14	203	31.3	0.7	0	0	4
97	-64.8757	18.3401	{10F14415-F4E1-44D5-987C-C385A5C36C6E}	accept		meets protocol criteria		STT-4-2	Negative	Negative					Single Family Home		No	Yes			2017	Yes	disinfect_cleaning		Household chlorine or bleach		Yes	No	Underground	Under the house	square_rectangular				120	30	120		149		93.2	8.99	0.05	66.5	25.6	0.79	0	0	3
266	-64.7358	17.7349	{4FF5A551-FA1D-480F-9EAF-783119258869}	accept		meets protocol criteria		STX-4-6	Positive		13	1	14	27	Single Family Home		No	Yes		1	2021	No						Yes	Underground	Under the house	square_rectangular				260		240		125		240	8.27	0.12	171	27.9	1	0.01	0.02	4
322	-64.9186	18.3401	{D9EAAC77-8CF1-469D-9B1F-5721D09433E7}	accept		meets protocol criteria		STT-22-10	Positive		46	1	7	53	Multi Family Unit		No	Yes			2019	Yes	disinfect_cleaning		Household chlorine or bleach		No	Yes	Underground	Under the house	square_rectangular				104		65		124		874	8.08	0.44	622	29.4	9.42	0.03	0.09	1
42	-64.9402	18.3444	{C9E1A2A2-F627-4378-BC9C-974D0F4DEE2F}	accept		meets protocol criteria		STT-11-3	Positive		12	0	3	15	Single Family Home		No	Yes			2018	Yes	disinfect_cleaning		Household chlorine or bleach		No	No	Underground	Under the house	square_rectangular				86		201		104		76.4	8.53	0.04	54.1	28.5	0.69	0	0.05	2
230	-64.9576	18.3493	{53CF2F8B-A37F-43FA-9818-45136380CAEC}	accept		meets protocol criteria		STT-12-6	Positive		5	0	3	8	Single Family Home		No	Yes	4	10	2020	No						No	Underground	Under the house	square_rectangular				396		95		142		162.2	8.11	0.09	125	24.9	2.06	0	0.01	3
26	-64.7552	17.7546	{BFCCC2C6-2FA5-43B0-9237-C09EF1E0FE5F}	accept		meets protocol criteria		STX-6-6	Positive		4	1	3	7	Single Family Home		No	Yes			2019	Unknown						No	Underground	Under the house	square_rectangular				190		119	31	116		69.9	7.78	0.04	50	27.9	2.75	0.14	0	2
203	-64.8723	18.3415	{A65C30B4-BB67-407B-B7EF-E306AD507001}	accept		meets protocol criteria		STT-4-6	Positive		6	0	2	8	Single Family Home		No	No				Yes	disinfect_cleaning		Household chlorine or bleach		No	Unknown	Underground	Under the house	square_rectangular				174		147		108		144.1	8.49	0.07	102	25.6	1.39	0.02	0.1	2
118	-64.8183	17.7132	{ED9E9032-DC62-4BDC-9229-755F12319EFE}	accept		meets protocol criteria		STX-17-2	Positive		6	0	2	8	Single Family Home		No	Yes		12	2020	Unknown						No	Underground	Under the house	square_rectangular				177		111		72		99.4	7.57	0.05	70.7	29.9	2	0.04	0.03	4
279	-64.9575	18.3639	{BA926F23-CCA6-4CE7-B17B-CC280DD55E58}	accept		meets protocol criteria		STT-10-4	Positive		51	0	1	52	Single Family Home		No	Yes		12	2020	Yes	disinfect_cleaning		Household chlorine or bleach		No	No	Underground	Under the house	square_rectangular				200	64	164	34	134		254	9.52	0.13	225	28.5	0.8	0.09	0.27	3
216	-64.7741	17.7205	{E82D5C0E-569D-4E31-9357-B2EDA88F6355}	accept		meets protocol criteria		STX-20-23	Positive		15	0	1	16	Single Family Home		No	No				No						Yes	Underground	Under the house	square_rectangular				35	150	120		100		160.4	7.39	0.08	114	30.8	0.73	0.09	0.16	2
234	-64.7874	18.3336	{8598C8CE-162E-44D0-A902-33D39997ABA6}	accept		meets protocol criteria		STT-1-3	Positive		0	0	1	1	Single Family Home		No	Yes			2019	No						No	Underground	Under the house	square_rectangular				96		195		91		181.5	8.47	0.09	128		1.01	0.02	0.09	2
227	-64.9169	18.3376	{27599BCD-61FC-4A4F-A6B2-47889F74DE7A}	accept		meets protocol criteria		STT-22-2	Positive		71	3	1	72	Single Family Home		Unknown	No				Yes	disinfect_cleaning		Household chlorine or bleach		No	Unknown	Above ground	Under the house	square_rectangular				166		102		125		170.1	8.19	0.09	121	27.3	0.57	0.07	0.09	1
239	-64.8728	18.339	{55AF39F1-3C7C-4741-8237-FE180A65FA93}	accept		meets protocol criteria		STT-4-9	Positive		3	0	1	4	Single Family Home		No	No				Yes	disinfect_cleaning		Other chemicals chlorine source		No	Yes	Underground	Under the house	square_rectangular				136		100		212		186.3	8.31	0.09	133	28.2	0.88	0	0.08	8
128	-64.9034	18.3233	{EC95E94F-322C-4BDA-A226-CB3C029D4D62}	accept		meets protocol criteria		STT-16-12	Positive		11	0	1	12	Single Family Home		No	No				No						No	Above ground	Under the house	square_rectangular				163	255	137		113		102.5	7.73	0.05	73.3	28	1.29	0.06	0.07	4
65	-64.9543	18.347	{C5AEC94E-E51A-43F7-8980-C43BE450CCE6}	accept		meets protocol criteria		STT-12-9	Positive		12	0	1	13	Single Family Home		No	Yes			2018	No						No	Underground	Under the house	square_rectangular				64	153	127		150		83.4	8.14	0.04	59.5	28.4	0.4	0	0.07	5
130	-64.8959	18.314	{89DA7B82-9D3A-4727-A7FF-7D6E4B0EB137}	accept		meets protocol criteria		STT-16-11	Positive		1	0	1	2	Multi Family Unit		No	Yes		7	2020	Yes	disinfect_cleaning		Household chlorine or bleach		Yes	No	Underground	Under the house	square_rectangular				320		145	45	125		104.2	7.68	0.05	73.7	28.9	0.84	0.02	0.05	2
15	-64.776	17.7228	{48B43467-91C4-496A-B8FD-E86B3F8300E2}	accept		meets protocol criteria		STX-20-3	Positive		203	1	1	204	Single Family Home		No	Yes	12	2	2021	No						No	Above ground	Outside the house	circle	58		72							65.5	8.2	0.03	46.6	26.2	1.32	0.05	0.05	1
241	-64.8066	17.7392	{48C547D1-9B26-417E-B624-3BE534C7AA5B}	accept		meets protocol criteria		STX-20-1	Positive		0	0	1	1	Single Family Home		No	Yes	1	1	2018	Yes	disinfect_cleaning		Household chlorine or bleach		Yes	No	Underground	Under the house	square_rectangular				230		36		145		192.5	10.27	0.1	137	27.9	8.13	0.03	0.04	0
77	-64.7274	17.7544	{B65CAA53-8451-4B0A-9431-433AFD1BC6FB}	accept		meets protocol criteria		STX-3-5	Positive		0	0	1	1	Single Family Home		Yes	Yes	8	6	2015	Yes	disinfect_cleaning		Household chlorine or bleach		No	No	Underground	Under the house	square_rectangular				146	9	69		159		86.8	9.3	0.04	62	29	1.09	0.04	0	3
249	-64.9518	18.3579	{71917F22-33B6-467C-90BD-7C9333562A34}	accept		meets protocol criteria		STT-12-8	Positive		15	0	1	16	Multi Family Unit		Yes	Unknown				Unknown						Unknown	Underground	Under the house	square_rectangular				135		100		142		125.3	8.58	0.08	149	26	0.58	0	0	3
148	-64.8769	18.3444	{36D4D309-9CCB-4D68-B77C-CB6717E5E720}	accept		meets protocol criteria		STT-4-12	Positive		1	0	0	1	Single Family Home		No	Yes			2016	Yes	disinfect_cleaning		Household chlorine or bleach		Yes	No	Underground	Under the house	square_rectangular				147	16	177		131		111.8	8.38	0.06	78.7	28.1	1	0.36	1.19	2
161	-64.9141	18.3358	{DA98D058-5167-47B5-862A-F201FB9DA28F}	accept		meets protocol criteria		STT-21-13	Positive		13	0	0	13	Multi Family Unit		No	Yes	3	1	2016	Yes	disinfect_cleaning		Household chlorine or bleach		No	No	Above ground	Under the house	square_rectangular				166		113	115	171		119	7.43	0.06	83.6	29.4	0.59	0.1	1.1	1
191	-64.8706	18.3353	{E62D97F5-D525-424C-9FB6-3A17C2CEE3DB}	accept		meets protocol criteria		STT-4-10	Positive		8	0	0	8	Single Family Home		No	No				Yes	disinfect_cleaning		Other chemicals	Ultra violet filter and puts bleach once a year	No	Yes	Underground	Under the house	square_rectangular				257		84		105		140.1	8.02	0.07	96.8	30.3	0.57	0	0.86	4
300	-64.9099	18.3378	{5D566404-EAC7-4C91-A794-B977B84FC293}	accept		meets protocol criteria		STT-21-14	Positive		2	0	0	2	Multi Family Unit		No	Unknown				Yes	disinfect_cleaning		Household chlorine or bleach		No	No	Above ground	Under the house	square_rectangular				18	122	25	33	187		452	7.33	0.23	320	28.9	8.34	0.03	0.85	3
98	-64.873	18.3475	{9BBC3C84-52AC-452A-9804-75F11838CDCE}	accept		meets protocol criteria		STT-5-3	Positive		16	0	0	16	Single Family Home		No	No				No						No	Underground	Under the house	square_rectangular				22		136		173		94.8	8.65	0.05	66.5	27.1	0.88	0.04	0.69	3
321	-64.9439	18.345	{ED93A367-A748-4D57-BDF1-6FB16226D721}	accept		meets protocol criteria		STT-11-2	Positive		23	0	0	23	Multi Family Unit		No	Yes			2020	Unknown						No	Underground	Under the house	square_rectangular				178		227		141		826	8.53	0.41	586	27.1	1.11	0.18	0.67	4
147	-64.8694	18.3426	{AEB143B5-3F69-475C-BD43-BDA5C69EA64A}	accept		meets protocol criteria		STT-3-8	Positive		13	3	0	13	Single Family Home		No	Yes			2020	Yes	disinfect_cleaning		Household chlorine or bleach		No	No	Above ground	Outside the house	circle	72		70							114.4	7.43	0.05	78.4	33	0.92	0.05	0.65	2
290	-64.809	17.71	{7AF6DA20-9565-4359-BF1D-D78E88B561A8}	accept		meets protocol criteria		STX-17-3	Positive		1	0	0	1	Single Family Home		Unknown	No				No						Unknown	Above ground	Outside the house	square_rectangular				124		21		101		383	8.2	0.19	272	28.4	1.36	0.15	0.58	1
182	-64.8619	18.3281	{EA70E4DC-07E2-4D1B-B4BB-17945D2BA518}	accept		meets protocol criteria		STT-13-5	Positive		3	0	0	3	Single Family Home		No	No				No						Yes	Underground	Under the house	square_rectangular				171		69	98	113		128.1	7.77	0.06	90.2	27.4	0.53	0.05	0.58	2
194	-64.9587	18.3414	{4DD73BF8-AF85-4271-B9EA-971470E438C6}	accept		meets protocol criteria		STT-15-2	Positive		109	0	0	109	Multi Family Unit		No	No				No						Yes	Above ground	Outside the house	square_rectangular				160	40	111		107		139.2	7.86	0.07	98.9	27	1.04	0	0.56	1
313	-64.9175	18.3384	{64B4E7FF-1B6C-4713-9683-B8E0A6C252DB}	accept		meets protocol criteria		STT-22-13	Positive		43	1	0	43	Single Family Home		No	No				No						Yes	Underground	Under the house	square_rectangular				176		176		128		580	7.42	0.29	413	28.9	1.27	0.05	0.48	2
196	-64.7381	17.7353	{F5C1ED9E-9025-4679-ABD9-748E1972FF0C}	accept		meets protocol criteria		STX-4-4	Positive		2	0	0	2	Single Family Home		No	Yes			2016	Yes	disinfect_cleaning		Household chlorine or bleach		No	No	Underground	Under the house	square_rectangular				252		136		98		143.3	6.92	0.07	99.3	28.1	1.75	0.03	0.44	2
312	-64.8687	17.6937	{7A9A76F1-7B74-46FF-BEA5-FCF6ED33776E}	accept		meets protocol criteria		STX-16-7	Positive		13	0	0	13	Single Family Home		No	Yes			2018	Yes	disinfect_cleaning		Household chlorine or bleach		No	No	Above ground	Outside the house	square_rectangular				51	37	70		95		560	8.35	0.28	398	30.9	0.42	0.12	0.42	0
199	-64.8693	18.3418	{9950EAF9-3BFC-4237-94DA-4E3E5C212AE2}	accept		meets protocol criteria		STT-3-3	Positive		8	0	0	8	Single Family Home		No	Yes				Yes	disinfect_cleaning		Household chlorine or bleach		No	Yes	Underground	Under the house	square_rectangular				133	9	49	120	77		141.7	8.1	0.07	101	26	2.27	0.33	0.41	1
246	-64.8671	17.6912	{5C03569F-E8C3-4B76-85ED-A2F9297CC4B5}	accept		meets protocol criteria		STX-16-6	Positive		22	0	0	22	Single Family Home		No	Unknown				Unknown						Yes	Underground	Under the house	square_rectangular				148		110	21	117		203	7.81	0.1	144	27	0.41	0.03	0.36	2
306	-64.824	17.7023	{8B430FAD-722C-49B7-AF89-1E57F8B1B1BE}	accept		meets protocol criteria		STX-17-10	Positive		1	0	0	1	Single Family Home		No	No				Yes	disinfect_cleaning		Household chlorine or bleach		No	No	Underground	Outside the house	square_rectangular				119	35	82	17	135		482	7.14	0.24	344	28	0.71	0.19	0.31	4
72	-64.7089	17.7316	{A62A7E37-3553-40E8-81A5-8521FE74F4ED}	accept		meets protocol criteria		STX-5-5	Positive		2	0	0	2	Single Family Home		No	Yes		10	2020	Yes	disinfect_cleaning		Household chlorine or bleach		Yes	No	Underground	Under the house	square_rectangular				118		174		129		85.8	8.69	0.04	60.5	28.3	1.11	0.26	0.28	3
39	-64.7923	17.7153	{117F43E1-080E-48B6-BA97-AD9DAC65F830}	accept		meets protocol criteria		STX-20-30	Positive		4	0	0	4	Single Family Home		No	Unknown				No						Yes	Underground	Under the house	square_rectangular				115		85	35	110		77.3	6.68	0.04	53.3	29.5	0.75	0.09	0.27	3
325	-64.7746	18.3261	{81B235F5-6E3A-4B60-9D70-7AF3ED46AC1F}	accept		meets protocol criteria		STT-2-3	Positive		8	0	0	8	Multi Family Unit		No	Yes				No						No	Underground	Under the house	square_rectangular				96		274		108		947	8.25	0.47	672	27.1	4.63	0.11	0.25	3
61	-64.9368	18.3446	{2E4630BF-5FBB-4061-8355-153622230355}	accept		meets protocol criteria		STT-20-3	Positive		10	0	0	10	Single Family Home		No	Yes			2018	Yes	disinfect_cleaning		Household chlorine or bleach		No	No	Underground	Under the house	square_rectangular				871		79		140		83.2	7.5	0.04	59	29	0.68	0.11	0.25	2
335	-64.9087	18.3376	{65E31262-FF08-47E4-A5E6-196BCA07E46D}	accept		meets protocol criteria		STT-21-6	Positive		4	1	0	4	Apartment		No	Yes				Yes	disinfect_cleaning		Household chlorine or bleach		No	No	Underground	Under the house	square_rectangular				219		58	32	131		1320	8.33	0.66	938	28	1.14	0.11	0.23	4
218	-64.7908	17.7245	{1A27650B-2429-416A-BC36-BF3D67C9B4E0}	accept		meets protocol criteria		STX-20-24	Positive		1	0	0	1	Single Family Home		No	No				Yes	disinfect_cleaning		Household chlorine or bleach		No	No	Underground	Under the house	square_rectangular				12	210	35	75	140		161.6	7.89	0.08	115	28.2	0.99	0.01	0.22	3
158	-64.8873	18.3186	{B1667884-CC06-4226-887C-B5BD0905DBAB}	accept		meets protocol criteria		STT-17-4	Positive		101	1	0	101	Single Family Home		No	Yes			2018	No						No	Underground	Under the house	square_rectangular				184	270	158		53		117.5	8.72	0.06	83.3	27.5	2.37	0.05	0.22	3
112	-64.7937	17.7143	{13675EBC-78CC-454E-8D98-9D6CFBD4A032}	accept		meets protocol criteria		STX-20-14	Positive		8	0	0	8	Single Family Home		No	Unknown				Yes	disinfect_cleaning		Household chlorine or bleach		No	No	Underground	Under the house	square_rectangular				14	160	145		103		95.4	7.64	0.05	69.7	29.7	0.49	0.03	0.2	2
193	-64.7837	17.715	{D37B9883-0F47-49F5-B0F8-B075F5158FDA}	accept		meets protocol criteria		STX-20-6	Positive		9	0	0	9	Single Family Home		No	No				Yes	disinfect_cleaning		Household chlorine or bleach		No	No	Underground	Under the house	square_rectangular				41	150	10	109	89		137	8.44	0.07	97.7	25.9	0.35	0.18	0.2	0
153	-64.7117	17.7291	{7C3F0852-C712-4953-A089-AA81980D7CCA}	accept		meets protocol criteria		STX-5-3	Positive		1	0	0	1	Single Family Home		Yes	Yes			2020	Yes	disinfect_cleaning		Household chlorine or bleach		Yes	No	Underground	Under the house	square_rectangular				70		33	9	134		114.1	8.65	0.06	81.4	27.3	0.48	0.05	0.19	5
179	-64.9067	18.3543	{B172D73D-C8FB-4D9D-994B-229A9F12DC58}	accept		meets protocol criteria		STT-9-13	Positive		2	0	0	2	Multi Family Unit		No	Yes			2016	Yes	disinfect_cleaning		Household chlorine or bleach		No	Unknown	Underground	Under the house	square_rectangular				285	40	35	110	165		125	7.36	0.06	88.7	27.3	0.76	0.17	0.19	2
264	-64.9361	18.3427	{B0EF6551-66D5-4CB8-A46E-78BE1658ABFA}	accept		meets protocol criteria		STT-20-4	Positive		957	17	0	957	Single Family Home		No	No				No						No	Underground	Under the house	square_rectangular				157		59	85	95		237	8.31	0.12	169	27.9	1.49	0.07	0.19	0
150	-64.9045	18.351	{62FAB23C-36C5-4061-9CDD-2F3A66BB7845}	accept		meets protocol criteria		STT-9-10	Positive		15	0	0	15	Single Family Home		Yes	No				No						Unknown	Underground	Under the house	square_rectangular				464		116		126		107.4	7.87	0.06	79	28.8	1.42	0.02	0.18	4
205	-64.8998	18.3519	{4E739623-3EB6-4F9F-AE62-6BE1B158EF47}	accept		meets protocol criteria		STT-8-4	Positive		19	0	0	19	Multi Family Unit		No	Yes			2018	No						No	Underground	Under the house	square_rectangular				164		129		127		144.7	8.11	0.07	106	28.6	0.48	0.1	0.18	1
331	-64.922	18.3452	{B4C80112-BE04-4337-A52B-6C75132C76D5}	accept		meets protocol criteria		STT-22-5	Positive		3	1	0	3	Single Family Home		No	No				Yes	disinfect_cleaning		Household chlorine or bleach		Yes	Yes	Underground	Under the house	square_rectangular				180		100		125		107.4	8.67	0.54	765	28.6	0.9	0.1	0.17	2
233	-64.662	17.7402	{3D101CF4-9179-493D-8149-823082F55583}	accept		meets protocol criteria		STX-19-2	Positive		16	2	0	16	Other	Ranch	No	No	1	1	2021	Yes	disinfect_cleaning		Household chlorine or bleach		No	No	Underground	Outside the house	square_rectangular				13	123	8	186	48		177.7	6.21	0.09	127	28.5	0.73	0.29	0.17	2
308	-64.8222	17.7086	{DB9B98DD-5510-4738-B38C-B8BA71C39E5B}	accept		meets protocol criteria		STX-17-7	Positive		2	0	0	2	Single Family Home		No	No				Yes	kill mosquitoes		Household chlorine or bleach		No	No	Underground	Outside the house	square_rectangular				31	256	146		110		503	7.11	0.25	356	30.6	2.14	0.23	0.16	2
31	-64.8072	17.7407	{3359B277-4638-49D0-8024-C82DA9F7280E}	accept		meets protocol criteria		STX-20-31	Positive		4	0	0	4	Single Family Home		No	No				No						No	Underground	Under the house	square_rectangular				171	175	83	49	122		72.4	7.84	0.04	51.4	31.1	0.65	0.06	0.16	2
274	-64.815	17.7105	{123DBB63-B22B-4B20-B3D9-B57D74D0E0F4}	accept		meets protocol criteria		STX-17-4	Positive		9	2	0	9	Single Family Home		No	Yes		12	2020	Yes	disinfect_cleaning		Household chlorine or bleach		No	No	Underground	Under the house	square_rectangular				156		119		124		280	8.53	0.14	198	27.1	1.28	0.08	0.16	2
282	-64.9035	18.3505	{67D76E8B-25BC-452D-BE1F-58B845387DB8}	accept		meets protocol criteria		STT-9-9	Positive		1	0	0	1	Single Family Home		No	No				No						Unknown	Underground	Under the house	square_rectangular				276		144		113		351	11.42	0.18	251	29.2	0.7	0.06	0.15	3
278	-64.8978	18.3454	{5A5A29F0-C155-4B9C-B9BD-DC5E0FBD2EBA}	accept		meets protocol criteria		STT-7-6	Positive		9	0	0	9	Single Family Home		Yes	No				Yes	other_reason	Because of the hurricane	Household chlorine or bleach		No	Unknown	Underground	Under the house	square_rectangular				74	58	135		62		289	7.83	0.15	209		0.41	0.01	0.15	1
117	-64.9128	18.3355	{057A2C5A-B20F-4BDF-9FBA-F93C04417341}	accept		meets protocol criteria		STT-21-11	Positive		20	0	0	20	Multi Family Unit		No	No				Yes	disinfect_cleaning		Household chlorine or bleach		No	No	Underground	Under the house	square_rectangular				41		214		133		99.8	8.72	0.05	70.7	26.1	0.95	0.06	0.15	3
254	-64.7724	17.721	{03DF68DB-B628-4AA4-9986-C9C58288E272}	accept		meets protocol criteria		STX-20-21	Positive		41	6	0	41	Single Family Home		No	Yes		4	2021	Yes	disinfect_cleaning		Household chlorine or bleach		No	No	Underground	Under the house	square_rectangular				200		70		120		217	7.59	0.11	154	28.5	2.69	0.09	0.15	4
228	-64.917	18.3388	{644179E5-649F-459D-A872-18300396ED14}	accept		meets protocol criteria		STT-22-4	Positive		158	1	0	158	Single Family Home		No	Yes		1	2020	Yes	other_reason	None	Household chlorine or bleach		No	No	Underground	Under the house	square_rectangular				220		107	25	136		180.5	9.26	0.09	121	28.1	2.23	0.12	0.15	3
332	-64.9083	18.3375	{4324BE63-6A2A-4B46-AB04-CFCD39DABFE2}	accept		meets protocol criteria		STT-21-7	Positive		1	0	0	1	Apartment		No	Unknown				Yes	disinfect_cleaning		Household chlorine or bleach		No	No	Underground	Under the house	square_rectangular				200		80	70	115		1087	8.83	0.55	782	28	2.01	0.03	0.14	4
162	-64.8724	18.3503	{6C423C8C-40B9-4897-AC6F-5EBA141D2F05}	accept		meets protocol criteria		STT-5-4	Positive		5	0	0	5	Single Family Home		No	Yes				No						Unknown	Underground	Under the house	square_rectangular				232		171		107		118.1	8.73	0.06	83.8	26.2	0.44	0.21	0.14	3
157	-64.683	17.7461	{757CCCBE-2A3A-4B86-9F0F-85DCE9CEBF9D}	accept		meets protocol criteria		STX-19-1	Positive		8	0	0	8	Multi Family Unit		No	Yes	21	9	2017	Yes	disinfect_cleaning		Household chlorine or bleach		No	No	Underground	Under the house	square_rectangular				186		186	133	107		115.9	9.05	0.06	82.7	30.5	2.23	0.07	0.14	5
140	-64.875	18.3446	{5B4C41EB-867F-420C-BE57-81974A0B42C9}	accept		meets protocol criteria		STT-4-4	Positive		67	0	0	67	Multi Family Unit		No	No				Yes	disinfect_cleaning		Other chemicals	Filter	No	Unknown	Above ground	Outside the house	square_rectangular				128		96		157		106	7.81	0.05	76.5	27.6	1.77	0.16	0.14	3
149	-64.8505	18.3231	{B47AC3FD-696E-44EE-9857-9E4817C1859D}	accept		meets protocol criteria		STT-14-6	Positive		1	0	0	1	Single Family Home		No	Yes			2010	No						Unknown	Underground	Under the house	square_rectangular				248		152		120		111.3	8.23	0.06	78.9	28.3	0.63	0.03	0.13	8
132	-64.942	18.3431	{7DCD1BF2-6F66-441F-8A68-E43A58C83AEC}	accept		meets protocol criteria		STT-18-3	Positive		1	0	0	1	Single Family Home		Yes	No				No						No	Underground	Under the house	square_rectangular				93		30		105		121	8.03	0.05	74	26.6	3.82	0	0.13	2
173	-64.8678	18.3378	{3F90ECC2-ADF8-45EF-810C-9E4274266ED5}	accept		meets protocol criteria		STT-3-9	Positive		2	0	0	2	Apartment		No	Yes		7	2020	Yes	disinfect_cleaning		Household chlorine or bleach		No	No	Above ground	Outside the house	square_rectangular				175		200		129		123.6	7.96	0.06	86.5	30	1.24	0.06	0.13
294	-64.9122	18.3376	{28378236-1DFC-4E8C-9A30-EBCB713B9EC7}	accept		meets protocol criteria		STT-21-9	Positive		3	0	0	3	Multi Family Unit		No	Yes				No						No	Underground	Under the house	square_rectangular				57		31		135		411	8.36	0.2	289	25.9	2.09	0.03	0.13	2
20	-64.7089	17.7226	{C8A68A4E-CE41-4837-83B3-3E1A8849228A}	accept		meets protocol criteria		STX-5-4	Positive		4	0	0	4	Single Family Home		Unknown	No				No						No	Underground	Under the house	square_rectangular				107		6	42	66		67.1	8.48	0.3	48.3	30.4	1.78	0.05	0.13	2
232	-64.9173	18.3389	{383CFA18-F94D-45E5-AF5A-0F218BA9F6D3}	accept		meets protocol criteria		STT-22-6	Positive		19	5	0	19	Single Family Home		Yes	No				No						Unknown	Underground	Under the house	square_rectangular				117		103		127		170.5	8.06	0.09	126	28	0.54	0.04	0.13	1
14	-64.8682	17.7004	{D81ED1A6-3BEC-461F-B1C0-841700DDEA79}	accept		meets protocol criteria		STX-13-4	Positive		24	0	0	24	Single Family Home		No	Yes			2017	No						No	Underground	Under the house	square_rectangular				148		120		132		67.6	8.54	0.03	46.5	25.2	1.88	0.15	0.13	3
145	-64.7816	18.3327	{D9AE3DE9-BD9C-4608-AB69-59AAA2A0B903}	accept		meets protocol criteria		STT-1-6	Positive		10	0	0	10	Single Family Home		Yes	Yes			2016	Yes	other_reason	Because of frogs	Household chlorine or bleach		No	Unknown	Above ground	Outside the house	circle	72		132							111.5	7.85	0.05	77.5		11.9	0.06	0.12	1
90	-64.8701	17.7009	{C8EAD7BD-A8B0-43DE-BB20-958F564B9053}	accept		meets protocol criteria		STX-13-1	Positive		28	0	0	28	Single Family Home		No	Yes	30	9	2017	Yes	disinfect_cleaning		Household chlorine or bleach		No	No	Underground	Under the house	square_rectangular				72	30	95	16	126		90.3	8.42	0.05	64.7	28.3	0.6	0	0.12	2
33	-64.9126	18.3374	{69507A00-F88A-49F8-9CBC-A68F3A5FA729}	accept		meets protocol criteria		STT-21-10	Positive		53	0	0	53	Multi Family Unit		No	Yes				Yes	disinfect_cleaning		Household chlorine or bleach		No	Unknown	Underground	Under the house	square_rectangular				182		143		128		72.7	8.45	0.04	51.5	26.9	0.89	0.1	0.12	2
45	-64.7218	17.7504	{941BCF30-48DF-4E99-8D31-ADFD2E9E3704}	accept		meets protocol criteria		STX-2-3	Positive		1	0	0	1	Single Family Home		No	Unknown				No						No	Underground	Under the house	square_rectangular				80	150	130		105		80.7	8.45	0.04	55.5	26.9	0.84	0.08	0.11	2
87	-64.7393	17.7281	{037ADB2C-715C-4465-A8D9-1FFECA9ACF4B}	accept		meets protocol criteria		STX-18-7	Positive		6	1	0	6	Single Family Home		No	Unknown				Yes	disinfect_cleaning		Household chlorine or bleach		No	Yes	Underground	Under the house	square_rectangular				10	185	30	90	95		89.9	7.25	0.04	64.1	28.3	0.31	0.04	0.11	1
37	-64.7949	17.7429	{A560E840-6C58-4327-B783-427FD47ACF23}	accept		meets protocol criteria		STX-12-3	Positive		10	0	0	10	Single Family Home		Yes	No				No						No	Above ground	Outside the house	circle	50		75							76.6	7.83	0.04	53	26	2.5	0.1	0.11	3
59	-64.8141	17.7047	{B2DC588B-FF66-47BB-A1BE-C5FF7BF7D7F9}	accept		meets protocol criteria		STX-17-8	Positive		12	0	0	12	Single Family Home		No	Yes	2	5	2016	No						No	Underground	Under the house	square_rectangular				111	21	28	31	112		82.4	8.03	0.04	58.6	28	1.18	0.01	0.11	4
10	-64.759	17.7288	{6DA4D774-D887-4AA9-B9F3-AFBCB14DB12D}	accept		meets protocol criteria		STX-8-1	Positive		18	0	0	18	Single Family Home		No	Yes	1	12	2017	No						No	Underground	Under the house	square_rectangular				144		168	159	65		55.9	8.61	0.03	39.7	27.1	0.42	0.05	0.11	3
269	-64.7779	18.3175	{B2BB72BA-16A5-462A-95CA-514B628F929E}	accept		meets protocol criteria		STT-2-2	Positive		31	0	0	31	Single Family Home		No	Yes			2019	Yes	other_reason	To drink	Other chemicals	Filter and bleach	No	Yes	Underground	Under the house	square_rectangular				15	281	34	128	117		257	7.85	0.13	183	27	1.55	0.08	0.11	6
167	-64.8649	18.3257	{10B65851-692F-4FA0-8283-92A51F6A3B90}	accept		meets protocol criteria		STT-13-7	Positive		4	0	0	4	Multi Family Unit		No	No				Yes	disinfect_cleaning		Household chlorine or bleach		Yes	No	Underground	Under the house	square_rectangular				288		143		118		119	7.16	0.06	84.7	27.4	1.2	0.05	0.1	2
190	-64.8661	17.7014	{355A25F6-08BF-4538-B1AD-4C263B0B44CE}	accept		meets protocol criteria		STX-13-3	Positive		12	0	0	12	Single Family Home		No	No				No						No	Underground	Under the house	square_rectangular				476		76		65		97.3	8.49	0.05	96.3	28.9	0.86	0.08	0.1	4
258	-64.8879	18.3177	{E8106545-0DEA-4889-BF82-8156A3333420}	accept		meets protocol criteria		STT-17-5	Positive		14	2	0	14	Single Family Home		No	No				No						Unknown	Underground	Under the house	square_rectangular				250	175	144		72		229	7.87	0.11	162	28.2	0.98	0.01	0.1	2
7	-64.7763	18.3358	{169C1986-282A-4CCA-A7E6-60A44D409A45}	accept		meets protocol criteria		STT-1-4	Positive		19	0	0	19	Single Family Home		Yes	No				No						Unknown	Above ground	Outside the house	circle	52		81							36.2	7.49	0.02	26.2		0.43	0.02	0.1	2
139	-64.8565	18.3352	{175F8A4B-F8CA-47DC-9239-11230F9F3DE3}	accept		meets protocol criteria		STT-3-10	Positive		20	0	0	20	Multi Family Unit		Unknown	Unknown				Unknown						Unknown	Above ground	Outside the house	circle	72		123							106.8	7.87	0.05	76.2	31	0.59	0.01	0.1	2
177	-64.8773	18.3492	{7AF9C087-035E-4BF0-8C7F-9146E56C6109}	accept		meets protocol criteria		STT-5-5	Positive		35	0	0	35	Multi Family Unit		No	Yes		9	2020	No						No	Underground	Under the house	square_rectangular				260		171		126		124.6	8.05	0.06	88.6	30.5	0.72	0	0.1	2
93	-64.7732	17.7218	{462B0531-CB15-4D20-876B-534D3B8B2FF6}	accept		meets protocol criteria		STX-20-5	Positive		9	1	0	9	Single Family Home		No	Yes	1	1	2018	Yes	disinfect_cleaning		Household chlorine or bleach		No	No	Underground	Under the house	square_rectangular				132	34	176		87		91.9	8.26	0.05	65.1	25.7	0.96	0.05	0.09	3
283	-64.7237	17.7534	{7461EE12-D2E4-4668-AF5C-D57CB26D6BC6}	accept		meets protocol criteria		STX-2-1	Positive		19	0	0	19	Multi Family Unit		Unknown	Unknown				Unknown						Unknown	Underground	Outside the house	square_rectangular				68	237	175		110		355	7.28	0.18	252	27.4	1.04	0.33	0.09	0
211	-64.8734	18.3452	{656F45A1-86DB-42C2-990F-6D0AAA179A32}	accept		meets protocol criteria		STT-4-7	Positive		21	0	0	21	Single Family Home		No	No				No						Unknown	Underground	Under the house	square_rectangular				138		145	127	113		154.9	8.39	0.08	110	27.9	0.8	0.06	0.09
340	-64.7071	17.7447	{A47FA4FE-A78C-4E7D-B996-557266B71BC5}	accept		meets protocol criteria		STX-1-5	Positive		1	1	0	1	Single Family Home		Yes	Yes	1	11	2020	Yes	kill mosquitoes		Household chlorine or bleach		No	No	Underground	Outside the house	square_rectangular				163	37	7	38	144		131.5	9.25	0.07	93.6	28	1.26	0.1	0.08	2
324	-64.7496	17.7438	{76592086-81B9-417C-9620-60959F4E2748}	accept		meets protocol criteria		STX-6-5	Positive		1	0	0	1	Single Family Home		No	Yes			2018	Yes	disinfect_cleaning		Household chlorine or bleach		No	No	Underground	Under the house	square_rectangular				175	10	25	145	121		926	8.12	0.46	658	26.6	1.42	0.12	0.08	2
107	-64.8676	17.6918	{0817D514-95DC-48D2-A583-38FD63D6CB58}	accept		meets protocol criteria		STX-16-3	Positive		2	0	0	2	Single Family Home		No	Yes			2017	Yes	disinfect_cleaning		Household chlorine or bleach		No	No	Underground	Under the house	square_rectangular				271		71		100		96.9	8.25	0.05	68.1	28.6	0.66	0.05	0.08	1
113	-64.6977	17.7457	{2D7D6AFE-B7CC-4F21-AB2C-11B4B9F471B7}	accept		meets protocol criteria		STX-1-7	Positive		2	0	0	2	Single Family Home		No	Yes	5	8	2018	Yes	disinfect_cleaning		Household chlorine or bleach		Yes	No	Above ground	Outside the house	square_rectangular				90		50		57		98.7	7.96	0.05	70.4	28	0.65	0.13	0.08	2
219	-64.8501	18.3223	{1A99D735-689D-4B58-B8BD-A74C0AFA702D}	accept		meets protocol criteria		STT-14-4	Positive		4	0	0	4	Single Family Home		No	No				Yes	other_reason	Told that about a huge rain to throw bleach	Household chlorine or bleach		No	No	Underground	Under the house	square_rectangular				347		145		93		158.3	7.64	0.08	115	28.7	2.38	0.09	0.08	2
103	-64.916	18.3391	{90CD2250-33E9-4413-A3A3-68CF55DAA0F9}	accept		meets protocol criteria		STT-22-8	Positive		4	0	0	4	Single Family Home		No	Yes			2010	Yes	disinfect_cleaning		Household chlorine or bleach		No	Unknown	Underground	Under the house	square_rectangular				255		129		116		91.1		0.04	67.3		0.51	0.03	0.08	4
192	-64.6911	17.7411	{84D8762C-A23C-4B2F-A2D1-A8EABEEF74EC}	accept		meets protocol criteria		STX-1-1	Positive		4	0	0	4	Single Family Home		No	Yes		1	2020	No						No	Underground	Under the house	square_rectangular				176		36	138	131		137	8.96	0.07	97.1	26.5	0.49	0.02	0.08	2
337	-64.7298	17.7597	{EA35BC42-2F62-4603-95F5-66840E2DA0E4}	accept		meets protocol criteria		STX-3-1	Positive		5	0	0	5	Single Family Home		No	Yes			2017	Yes	disinfect_cleaning		Household chlorine or bleach		No	No	Underground	Under the house	square_rectangular				65	65	146	146	108		903	8.2	0.46	649	28.5	2.1	0.02	0.08	3
64	-64.7558	17.7303	{DA0F3979-5423-4057-A5B0-18C8B500D1B0}	accept		meets protocol criteria		STX-7-5	Positive		79	4	0	79	Single Family Home		No	No				Yes	kill mosquitoes		Household chlorine or bleach		No	Yes	Underground	Under the house	square_rectangular				144		340	188	56		82.5	7.68	0.04	59.5	23.7	2.04	0.02	0.08	3
200	-64.9379	18.3406	{3E956FB3-D4C9-4609-A896-F2D95DBC934A}	accept		meets protocol criteria		STT-18-4	Positive		99	0	0	99	Single Family Home		No	No				No						Yes	Underground	Outside the house	square_rectangular				103		175		85		143	7.39	0.07	101	26.5	0.69	0.01	0.08
240	-64.9011	18.3193	{66072CFB-EAC7-44FA-AA9D-2990983ACBDF}	accept		meets protocol criteria		STT-16-6	Positive		1	0	0	1	Multi Family Unit		No	No				Yes	disinfect_cleaning		Household chlorine or bleach		No	Unknown	Underground	Under the house	square_rectangular				153		124		125		167.8		0.09	134		0.19	0	0.07	3
95	-64.8238	17.7074	{DD9E6102-231A-48D3-A73B-09F33085B380}	accept		meets protocol criteria		STX-17-9	Positive		1	0	0	1	Single Family Home		No	No				Yes	disinfect_cleaning		Household chlorine or bleach		No	No	Above ground	Under the house	square_rectangular				103	24	22	66	152		91.8	7.75	0.05	65.6	28	0.53	0.03	0.07	5
201	-64.7498	17.7249	{EC83C2D8-8820-43F4-9804-EB32EA0A09FA}	accept		meets protocol criteria		STX-18-5	Positive		1	0	0	1	Single Family Home		No	No				Yes	disinfect_cleaning		Household chlorine or bleach		No	No	Underground	Under the house	square_rectangular				290		100		100		143	8.23	0.07	101	27.1	0.97	0.05	0.07	2
134	-64.7211	17.7525	{E5CD6D6B-0D5F-44FA-881D-8216A2BA766F}	accept		meets protocol criteria		STX-2-5	Positive		1	0	0	1	Single Family Home		No	No				No						No	Underground	Under the house	square_rectangular				177	31	146	34	120		105.1	8.11	0.05	74.5	28.6	2.18	0.04	0.07	3
253	-64.9589	18.3481	{3B2DB6AE-20D4-4F29-A677-D54D5F623313}	accept		meets protocol criteria		STT-15-6	Positive		3	0	0	3	Single Family Home		No	No				Unknown						No	Underground	Under the house	square_rectangular				117		72		110		218	7.89	0.11	153	26.7	0.58	0	0.07	4
297	-64.7825	17.7474	{74E5A13D-8DAB-466F-AF5F-A22735E827F1}	accept		meets protocol criteria		STX-10-6	Positive		3	0	0	3	Single Family Home		No	Unknown				Unknown						No	Underground	Under the house	square_rectangular				165	80	110		55		436	8.17	0.22	311	29.7	1.56	0.09	0.07	2
135	-64.7732	18.3329	{8983CBC6-4F12-4D94-B5D5-BBADA7DFBD8A}	accept		meets protocol criteria		STT-1-5	Positive		5	0	0	5	Single Family Home		No	Yes			2010	Yes	disinfect_cleaning		Household chlorine or bleach		No	Unknown	Underground	Under the house	square_rectangular				244		96		80		100.9	8	0.04	75.4		0.61	0.05	0.07	2
137	-64.9205	18.3404	{6A6F43D7-04A1-4F38-99B7-D664D86120CC}	accept		meets protocol criteria		STT-22-7	Positive		5	0	0	5	Single Family Home		Yes	Unknown				No						Unknown	Underground	Under the house	square_rectangular				52	40	62	20	109		113.9	9.13	0.05	76	26.9	1.24	0	0.07	3
109	-64.8741	17.7131	{60B924C6-2333-4BB9-9AE2-1DEFE1AB90F4}	accept		meets protocol criteria		STX-15-4	Positive		8	0	0	8	Single Family Home		No	No				No						No	Above ground	Under the house	square_rectangular				30	204	114		160		96.1	8.4	0.05	68.3	26.8	6.64	0.02	0.07	3
210	-64.9382	18.3443	{1F1164A6-D3B1-473E-8E45-0264D24191B1}	accept		meets protocol criteria		STT-20-2	Positive		16	0	0	16	Single Family Home		Unknown	Unknown				Unknown						Unknown	Underground	Under the house	square_rectangular				84		76		133		167.8	8.78	0.08	110	25.5	1.01	0.09	0.07	2
122	-64.8982	18.3211	{1154D611-BB75-47C2-BEC1-C83B6340C3F3}	accept		meets protocol criteria		STT-16-9	Positive		19	0	0	19	Single Family Home		No	Yes			2011	Yes	other_reason	Lab recomendations	Household chlorine or bleach		No	No	Underground	Under the house	square_rectangular				199		55		165		101.7	8.91	0.05	72.5	27.1	1.39	0.01	0.07	3
238	-64.9524	18.3464	{BB903825-978A-402B-ACDE-D8CEFDC9E1AC}	accept		meets protocol criteria		STT-12-10	Positive		32	2	0	32	Multi Family Unit		No	Yes		9	2020	No						No	Underground	Outside the house	square_rectangular				306		210		125		186.6	8.27	0.09	133	27.5	0.48	0.01	0.07	2
63	-64.9387	18.3412	{59E02B09-60B0-46B6-8432-075EF39E089C}	accept		meets protocol criteria		STT-18-1	Positive		33	1	0	33	Multi Family Unit		No	No				No						No	Underground	Under the house	square_rectangular				148		116		154		81.8	9.03	0.04	59.2	28.6	0.52	0	0.07	3
47	-64.7818	18.3352	{0596B0FB-CB44-4FEC-B6BB-615AA00074ED}	accept		meets protocol criteria		STT-1-2	Positive		1	0	0	1	Multi Family Unit		No	Yes				No						Unknown	Underground	Under the house	square_rectangular				96		180		108		81.8	8.52	0.04	55.5	27.7	0.96	0.02	0.06	4
71	-64.7148	17.7477	{43B9B7BD-4145-4A32-8CAA-5EF279680118}	accept		meets protocol criteria		STX-2-2	Positive		1	0	0	1	Other	Fire Station	No	No				No						No	Underground	Under the house	square_rectangular				261	51	120		133		84.9	8.04	0.04	60.3	27.5	0.98	0.03	0.06	4
84	-64.874	18.3443	{9E2D33FC-EAC5-48DE-997A-F4548A823DD9}	accept		meets protocol criteria		STT-4-1	Positive		6	0	0	6	Single Family Home		No	Yes			2016	Yes	disinfect_cleaning		Household chlorine or bleach		No	No	Underground	Under the house	square_rectangular				294		157		118		89.5	8.94	0.04	63.5	27	0.71	0.04	0.06	3
286	-64.9219	18.3427	{E483C1E0-DAEC-4C81-909C-3ADEE3DC30F1}	accept		meets protocol criteria		STT-22-11	Positive		8	0	0	8	Single Family Home		No	No				No						Unknown	Underground	Under the house	square_rectangular				86		78		59		364	8.02	0.18	257	28.6	2.11	0	0.06	3
236	-64.8634	17.6953	{05727EED-F953-4DC3-AA58-72D062239FB0}	accept		meets protocol criteria		STX-16-4	Positive		8	0	0	8	Single Family Home		No	Yes		2	2018	Yes	disinfect_cleaning		Household chlorine or bleach		No	No	Underground	Under the house	square_rectangular				380		165		71		186.4	7.9	0.09	132	26.1	0.53	0.03	0.06	4
96	-64.776	17.7275	{66E39788-071B-4AB5-B443-FEC38BCEFCEA}	accept		meets protocol criteria		STX-20-17	Positive		10	0	0	10	Single Family Home		No	Yes			2020	No						No	Underground	Under the house	square_rectangular				205	65	90		105		93	8.25	0.05	66.3	26.9	1.6	0.08	0.06	2
221	-64.9375	18.3442	{3F2245A6-D322-4CD3-991D-6723268A9C93}	accept		meets protocol criteria		STT-20-1	Positive		22	0	0	22	Single Family Home		No	No				No						No	Underground	Under the house	square_rectangular				132	17	60		90		163.8	8.52	0.08	117	26.28	0.7	0	0.06	2
136	-64.9139	18.3281	{5F09000A-2428-48C7-B0B7-1C9C7EBD9B71}	accept		meets protocol criteria		STT-16-8	Positive		42	1	0	42	Single Family Home		No	No				Yes	disinfect_cleaning		Household chlorine or bleach		Yes	Unknown	Underground	Under the house	square_rectangular				132		51		22		106.2	7.59	0.05	75.6	26.7	0.67	0	0.06	2
244	-64.7334	17.7567	{9A1C1B0B-67A9-4BE0-B15A-72F617050265}	accept		meets protocol criteria		STX-3-6	Positive		153	6	0	153	Single Family Home		No	Yes	2	6	2020	Yes	disinfect_cleaning		Household chlorine or bleach		No	No	Underground	Under the house	square_rectangular				282	23	18	26	78		196.9	7.62	0.1	140	28	1.85	0.04	0.06	4
323	-64.7676	18.3229	{4AA0384A-4992-4B77-B0EB-E918EBE25159}	accept		meets protocol criteria		STT-2-1	Positive		1	0	0	1	Single Family Home		No	Yes			2018	No						No	Above ground	Under the house	square_rectangular				121	37	84		156		894	8.64	0.45	634	26.4	2.18	0.02	0.05	3
319	-64.7198	17.7505	{652005CB-7507-4266-AFC7-178BE13E0396}	accept		meets protocol criteria		STX-2-6	Positive		1	0	0	1	Single Family Home		No	No				No						No	Underground	Under the house	square_rectangular				130	160	110	30	100		740	8.11	0.37	533	30.8	1.66	0.03	0.05	4
342	-64.7567	17.7311	{C55BE43A-EE81-4EF1-B6BE-F55D32B1A060}	accept		meets protocol criteria		STX-7-4	Positive		2	0	0	2	Single Family Home		No	Yes	1	2	2016	Yes	disinfect_cleaning		Household chlorine or bleach		No	No	Underground	Under the house	square_rectangular				111	37	27	146	56		90.7	8.04	0.05	64.4	27.5	14.6	0.03	0.05	2
17	-64.7565	17.7531	{C254882D-E28E-48ED-89CA-583A9A2940AD}	accept		meets protocol criteria		STX-9-6	Positive		6	2	0	6	Single Family Home		No	No				No						No	Underground	Under the house	square_rectangular				249	28	102	28	139		67.26	8.39	0.03	47.5	27	1.27	0	0.05	2
67	-64.6933	17.7449	{628962D9-66E7-4E99-AD7E-EA8867E39886}	accept		meets protocol criteria		STX-1-3	Positive		10	0	0	10	Single Family Home		No	Unknown				Unknown						No	Underground	Under the house	square_rectangular				145		151		107		84.7	7.98	0.04	60	28.4	0.76	0.1	0.05	3
52	-64.9134	18.3346	{09BC0579-FDA6-413B-AA3E-2E3EBBF28C18}	accept		meets protocol criteria		STT-21-2	Positive		14	0	0	14	Apartment		Unknown	Unknown				Yes	disinfect_cleaning		Household chlorine or bleach		No	Yes	Underground	Under the house	square_rectangular				261		92		155		80	8.59	0.04	56.9	25.7	1.12	0.04	0.05	1
299	-64.8626	17.7142	{A7A65FA2-01AF-4A57-91AF-8E9F8344685F}	accept		meets protocol criteria		STX-15-5	Positive		14	1	0	14	Single Family Home		No	Yes	12	10	2020	Yes	disinfect_cleaning		Household chlorine or bleach		No	No	Underground	Under the house	square_rectangular				113		135	48	159		450	8.08	0.23	318	28.5	0.8	0.04	0.05	3
184	-64.7801	17.7515	{7B3EF05C-B496-4309-BA99-225F9F4ED36F}	accept		meets protocol criteria		STX-11-9	Positive		15	0	0	15	Single Family Home		No	Yes	3	10	2020	Yes	disinfect_cleaning		Household chlorine or bleach		No	No	Underground	Under the house	square_rectangular				175		67	74	151		130.7	8.89	0.07	93.1	27.1	2.08	0.06	0.05	3
195	-64.7138	17.725	{11F6201F-CB3C-4875-BF74-69578E73909A}	accept		meets protocol criteria		STX-5-1	Positive		96	0	0	96	Single Family Home		No	Yes	1	10	2020	Yes	disinfect_cleaning		Other chemicals chlorine source		No	No	Underground	Under the house	square_rectangular				171		101	103			139.6	8.82	0.07	99	27	0.47	0.08	0.05	2
188	-64.7149	17.7274	{2332EE69-2530-4232-B9AD-E8A875161043}	accept		meets protocol criteria		STX-5-11	Positive		1	0	0	1	Single Family Home		No	Unknown				Yes	disinfect_cleaning		Household chlorine or bleach		No	No	Above ground	Under the house	square_rectangular				27	49	33	27	76		133.7	7.71	0.07	95	27.8	4.74	0	0.04	3
8	-64.7957	17.7235	{FD459FB7-D79A-4BD6-9B6E-CEA759AFF16E}	accept		meets protocol criteria		STX-20-13	Positive		2	0	0	2	Single Family Home		No	Yes			2019	No						No	Above ground	Outside the house	circle	48		96							42	7.16	0.02	29.8	28.4	1.04	0.02	0.04	1
334	-64.7542	17.7499	{C9302665-44D3-494A-BA02-3257B4C1B4BE}	accept		meets protocol criteria		STX-6-3	Positive		2	0	0	2	Single Family Home		No	Yes			2021	Yes	disinfect_cleaning		Household chlorine or bleach		No	No	Underground	Outside the house	square_rectangular				210		70	25	100		120.7	8.1	0.6	857	27.2	5.15	0	0.04	3
257	-64.9503	18.3743	{880D7CC0-139B-4029-9B90-FDE78BE777AB}	accept		meets protocol criteria		STT-10-2	Positive		3	0	0	3	Single Family Home		No	Yes			2014	Yes	other_reason	Water taste better	Household chlorine or bleach		No	No	Underground	Under the house	square_rectangular				143	260	173		124		227	8.47	0.11	162	25.7	1.02	0.1	0.04	6
104	-64.8742	18.3434	{B5C88E65-FAB1-4E9C-ABC9-CDAF1F30B929}	accept		meets protocol criteria		STT-4-3	Positive		7	0	0	7	Multi Family Unit		No	Yes			2017	No						Unknown	Underground	Under the house	square_rectangular				180		165		132		94.7	8.37	0.05	67.5	27.2	0.57	0.06	0.04	2
40	-64.8665	18.3268	{13FCD8CC-D207-418F-8238-BF0E88FD77BC}	accept		meets protocol criteria		STT-13-1	Positive		10	0	0	10	Single Family Home		No	Yes			2019	Yes	other_reason	No filter	Swimming pool chemicals		No	No	Above ground	Outside the house	square_rectangular				66	33	79		104		76.2	8.81	0.04	53.8	25.28	1.14	0.02	0.04	2
155	-64.9066	18.354	{0B988130-3CE9-4E0B-89A7-253FD6DB29D7}	accept		meets protocol criteria		STT-9-11	Positive		58	3	0	58	Multi Family Unit		No	Yes	1	3	2020	No						No	Underground	Under the house	square_rectangular				211		97		118		124.1	7.91	0.06	81.5	29.3	0.76	0	0.04	2
327	-64.7581	17.7256	{09519894-0111-4A9C-9F84-1E14F6A1C989}	accept		meets protocol criteria		STX-8-6	Positive		2	0	0	2	Single Family Home		No	No				No						No	Underground	Under the house	square_rectangular				190		120		95		993	8.4	0.5	706	28.4	1.43	0.01	0.03	2
304	-64.7754	17.7502	{A982E3D7-F75D-44AA-BCCC-4186BFE72791}	accept		meets protocol criteria		STX-11-10	Positive		14	4	0	14	Single Family Home		No	No				No						Yes	Above ground	Outside the house	circle	38		68							Cond	6.14	0.02	330	28.6	1.24	0.05	0.03	1
284	-64.7738	17.7227	{37AF7846-4D01-4515-9604-0EF6186B7781}	accept		meets protocol criteria		STX-20-19	Positive		17	2	0	17	Single Family Home		No	Yes			2021	No						No	Underground	Under the house	square_rectangular				140		80	30	135		358	9.15	0.18	254	27.4	1.36	0.04	0.03	2
178	-64.778	17.7156	{CDB66891-D6A6-4DA8-A776-42D74FE25963}	accept		meets protocol criteria		STX-20-16	Positive		21	0	0	21	Single Family Home		No	No				No						No	Underground	Outside the house	square_rectangular				260		80		85		125.5	7.62	0.06	88.7	25.4	0.69	0.02	0.03	2
247	-64.9563	18.3672	{39C51CF5-23F1-44FE-9A74-933846914D42}	accept		meets protocol criteria		STT-10-3	Positive		45	0	0	45	Single Family Home		No	Yes			2018	No						Unknown	Underground	Under the house	square_rectangular				144		144		200		205	9.39	0.1	146	26.7	1.34	0	0.03
220	-64.9596	18.3505	{CCCC245E-9061-48FA-96E4-7D7B45F8FA0A}	accept		meets protocol criteria		STT-12-11	Positive		2	0	0	2	Single Family Home		No	Yes			2016	Yes	disinfect_cleaning		Household chlorine or bleach		No	Unknown	Underground	Under the house	square_rectangular				223	47	244		129		163.8	7.73	0.08	116	28.4	1.23	0.01	0.02	2
27	-64.7453	17.7256	{03187670-86D7-4DB9-BD76-42FE602C7E1C}	accept		meets protocol criteria		STX-18-4	Positive		3	0	0	3	Single Family Home		No	No				No						No	Underground	Under the house	square_rectangular				120		60	45	153		70.8	8.04	0.04	50.3	28.6	4.13	0	0.02	2
181	-64.896	18.3505	{153FC55A-349D-4BD4-ABDC-E8C65DF92AAA}	accept		meets protocol criteria		STT-8-5	Positive		4	0	0	4	Single Family Home		No	No				Yes	disinfect_cleaning		Other chemicals	Not able to say	No	Unknown	Above ground	Under the house	square_rectangular				270		104		119		129	7.88	0.06	89.6		1.76	0	0.02	2
66	-64.7839	17.7478	{88ADDCBF-FC32-4EBC-9DAC-33BD21665A32}	accept		meets protocol criteria		STX-10-4	Positive		10	0	0	10	Single Family Home		No	Yes			2019	Yes	disinfect_cleaning		Household chlorine or bleach		No	No	Underground	Under the house	square_rectangular				268	165	135		61		84.6	8.27	0.04	59.7	25.8	0.35	0	0.02	2
152	-64.7618	17.7306	{B9B351E3-0893-445F-BC72-C9A8D7A306AC}	accept		meets protocol criteria		STX-7-6	Positive		23	5	0	23	Single Family Home		No	Yes	1	2	2019	No						No	Underground	Under the house	square_rectangular				209	36	155	35	91		114.4	7.85	0.06	81.4	24.9	3.08	0	0.02	5
30	-64.9519	18.3471	{B29FE879-A9D0-4718-B06C-3C7EA3A92F99}	accept		meets protocol criteria		STT-12-1	Positive		27	0	0	27	Single Family Home		No	No				No						Unknown	Underground	Under the house	square_rectangular				40	233	144		115		72.1	8.95	0.04	51.2	25.5	0.5	0.02	0.02	2
80	-64.7924	17.7242	{F0AE7507-6B27-474A-A511-F4337AEBA34B}	accept		meets protocol criteria		STX-20-8	Positive		1	0	0	1	Single Family Home		No	Unknown				Yes	disinfect_cleaning		Household chlorine or bleach		No	No	Underground	Under the house	square_rectangular				304		64		124		91.6	8.94	0.04	63	25.3	4.61	0.04	0.01	4
301	-64.7413	17.7637	{A9C8FB45-3A8E-481A-908D-F5C6EA4DEACD}	accept		meets protocol criteria		STX-3-4	Positive		3	0	0	3	Single Family Home		Unknown	Unknown				Unknown						Unknown	Underground	Outside the house	square_rectangular				326		19		118		45.4	8.37	0.23	323	32.2	1.06	0	0.01	2
202	-64.7831	17.7155	{732AE8B8-527B-4CC0-82D4-F5A8969A0DEE}	accept		meets protocol criteria		STX-20-15	Positive		6	0	0	6	Single Family Home		No	No				No						No	Underground	Under the house	square_rectangular				171	50	10	135	80		142.8	7.34	0.07	101	27.3	0.56	0	0.01	0
223	-64.8489	18.3181	{BC22DE4A-8828-4FB4-A9FA-95011E70FAF0}	accept		meets protocol criteria		STT-14-5	Positive		1	0	0	1	Single Family Home		No	Yes			2014	No						Unknown	Underground	Under the house	square_rectangular				208	32	120		126		164.7	8.74	0.08	117	29.5	1.67	0	0
261	-64.8933	18.358	{D7FA1655-43A8-4FCC-A23E-5E41987A2B7B}	accept		meets protocol criteria		STT-8-6	Positive		1	0	0	1	Single Family Home		No	Yes			2010	Yes	disinfect_cleaning		Household chlorine or bleach		No	Unknown	Above ground	Outside the house	square_rectangular				97	45	121		149		237	7.79	0.12	168	25.9	1.13	0	0	2
92	-64.6819	17.7444	{9CC70062-6C43-4C17-B7DD-ED3EEE2F6B2C}	accept		meets protocol criteria		STX-19-3	Positive		2	0	0	2	Single Family Home		No	No				Yes	disinfect_cleaning		Household chlorine or bleach		No	No	Underground	Under the house	square_rectangular				124		144		121		91.4	8.58	0.05	65.1	25.2	1.29	0.03	0	5
176	-64.8467	18.3171	{4ADA737F-C4B5-4D1A-8FC3-9A1177F6F4D0}	accept		meets protocol criteria		STT-14-7	Positive		4	0	0	4	Single Family Home		No	Yes		6	2020	Yes	other_reason	Following recomendations of VIDOH	Household chlorine or bleach		No	Yes	Underground	Under the house	square_rectangular				109		67		142		125.6	7.37	0.06	88.5	31.2	0.3	0.01	0	3
119	-64.8852	18.3475	{83C441D7-3EDC-48C3-8304-FB6B105ECB78}	accept		meets protocol criteria		STT-6-5	Positive		8	0	0	8	Single Family Home		No	Yes		10	2018	Yes	other_reason	Following recomendations of VIDOH	Household chlorine or bleach		No	Unknown	Underground	Under the house	square_rectangular				150	176	120		125		84.2	8.88	0.04	70.8	27.7	0.68	0	0	3
291	-64.7566	17.7608	{2A452B41-7077-4EFE-ADD6-F03FA9EFCFFB}	accept		meets protocol criteria		STX-9-7	Positive		17	0	0	17	Single Family Home		No	Yes	5	5	2017	Yes	disinfect_cleaning		Household chlorine or bleach		No	No	Underground	Under the house	square_rectangular					157	80	61	119		387	8.29	0.19	275	29	0.8	0.01	0	9
341	-64.8877	18.3172	{EF1A19F6-7A2A-47FC-A74B-89A1413A09DB}	accept		meets protocol criteria		STT-17-2	Positive		1	0	0	1	Single Family Home		No	Yes			2017	Yes	other_reason	Water quality	Household chlorine or bleach		No	No	Underground	Under the house	square_rectangular				154	151	146		87										2
314	-64.7089	17.724	{0B0F02BC-B04E-4CCE-858B-A14A277C8885}	accept		meets protocol criteria		STX-5-7	Negative						Single Family Home		No	No				Yes	disinfect_cleaning		Household chlorine or bleach		No	No	Above ground	Outside the house	circle	40		45							596	7.59	0.3	422	31.4	2.41	2.2	2.2	3
5	-64.8493	18.3327	{A04326E3-8D9C-4F72-97A3-A2095E32415C}	accept		meets protocol criteria		STT-3-1	Negative						Apartment		No	No				Yes	other_reason	Treat from ocean water	Household chlorine or bleach		Yes	No	Above ground	Outside the house	square_rectangular				345		102		187		2610	8.37	1.31	1.86	27.2	1.22	0.78	0.91	0
307	-64.9056	18.3459	{74D007B6-08CE-4BFD-A092-A72C539F7A4D}	accept		meets protocol criteria		STT-9-8	Negative						Single Family Home		No	Yes		10	2017	Yes	disinfect_cleaning		Household chlorine or bleach		No	Unknown	Underground	Under the house	square_rectangular				169		149		100		472	8.25	0.26	354	29.3	5.34	0.62	0.91	4
295	-64.9557	18.3476	{420D664C-A91A-4559-886E-D3E233AE9370}	accept		meets protocol criteria		STT-12-5	Negative						Multi Family Unit		No	Yes				Yes	disinfect_cleaning		Household chlorine or bleach		Yes	No	Underground	Under the house	square_rectangular				469		77		66		419	7.91	0.21	298	27.2	1.24	0.72	0.87	5
105	-64.7759	17.7238	{9E0477B2-CBF0-4974-836E-E06642E0FEDC}	accept		meets protocol criteria		STX-20-20	Negative						Single Family Home		No	No				Yes	disinfect_cleaning		Household chlorine or bleach		No	No	Underground	Under the house	square_rectangular				160	15	25	50	105		95.1	7.4	0.05	67.6	26.7	0.56	0.04	0.79	4
129	-64.8705	18.34	{A271E877-20E2-4ABC-88EC-CEA85590364E}	accept		meets protocol criteria		STT-3-7	Negative						Single Family Home		No	Yes			2011	Yes	disinfect_cleaning		Household chlorine or bleach		No	Unknown	Underground	Under the house	square_rectangular				173		119		135		102.8	8.82	0.05	73.3	29.9	0.46	0.01	0.73	1
89	-64.9099	18.3394	{57001A99-23DA-4B7A-ABE0-75DACE11B2F1}	accept		meets protocol criteria		STT-21-8	Negative						Apartment		No	No				Yes	disinfect_cleaning		Household chlorine or bleach		No	Unknown	Underground	Under the house	square_rectangular				336		86		171		91.1	8.08	0.05	64.4	26.5	2.79	0.02	0.69	5
259	-64.766	17.7695	{F4B39AAC-871F-4BBB-AD9D-4DA3425911A8}	accept		meets protocol criteria		STX-9-2	Negative						Single Family Home		No	Yes			2017	Yes	disinfect_cleaning		Household chlorine or bleach		No	Yes	Underground	Under the house	square_rectangular				139	49	189		122		230	8.21	0.11	163	26.6	4.29	0.34	0.69	1
1	-64.8659	17.6898	{3C5A786F-24FF-4044-BAE2-D58B1C5DC2A2}	accept		meets protocol criteria		STX-16-1	Negative						Single Family Home		No	No				Yes	disinfect_cleaning		Household chlorine or bleach		No	No	Underground	Under the house	square_rectangular				180		105		95		1435	7.59	0.72	1.02	26.7	60.8	0.44	0.58	2
263	-64.9042	18.3226	{DA72E843-1F33-4117-BAC1-4737E50D2774}	accept		meets protocol criteria		STT-16-7	Negative						Multi Family Unit		No	Yes			2016	Yes	disinfect_cleaning		Household chlorine or bleach		No	Unknown	Underground	Under the house	square_rectangular				237	12	25	25	144		239	8.62	0.12	169	25.7	0.68	0.03	0.55	2
183	-64.7753	17.7473	{2C2AC03A-4400-4733-BB07-C15C39924AF3}	accept		meets protocol criteria		STX-11-11	Negative						Single Family Home		No	No				No						Yes	Above ground	Outside the house	square_rectangular				78		74		84		129.5	7.82	0.06	92.5	29	1.22	0.16	0.5	5
296	-64.8125	17.7109	{B8A9BFAF-74FC-4113-A1BB-5CF47F1B8DA9}	accept		meets protocol criteria		STX-17-5	Negative						Single Family Home		No	Yes	3	6	2019	No						No	Underground	Under the house	square_rectangular				99		80		109		434	7.89	0.22	309	26.3	4.32	0.02	0.48	3
4	-64.8773	18.3495	{EF7001DE-CE34-4B5C-8BB9-75C8D0D80621}	accept		meets protocol criteria		STT-5-2	Negative						Single Family Home		No	No				No						No	Above ground	Outside the house	circle	50		62							1530	8.42	0.76	1.08	28.3	1.18	0.05	0.46	3
336	-64.8172	17.708	{AD78893D-55B6-429B-A1C4-F5076590E677}	accept		meets protocol criteria		STX-17-1	Negative						Single Family Home		No	No				Yes	disinfect_cleaning		Household chlorine or bleach		Yes	No	Underground	Under the house	square_rectangular				49	145	69	24	105		150.5	7.84	0.08	1080	27.8	1.3	0.05	0.42	4
251	-64.7074	17.7329	{95CEF264-9316-4E2C-94E0-A77184C3D882}	accept		meets protocol criteria		STX-5-10	Negative						Single Family Home		No	Yes	3	5	2019	Yes	disinfect_cleaning		Household chlorine or bleach		No	No	Above ground	Under the house	square_rectangular				63	32	118		178		214	8.05	0.11	152	28.4	4.65	0.1	0.38	3
339	-64.7635	17.78	{868CB7B7-EA4E-4E93-AF16-4BD4BCFAC292}	accept		meets protocol criteria		STX-9-5	Negative						Apartment		No	Yes	4	1	2019	Yes	disinfect_cleaning		Household chlorine or bleach		No	No	Underground	Under the house	square_rectangular				306		126	38	122		79.5	6.51	0.04	56.7	28	1.23	0.36	0.37	20
123	-64.7613	18.3198	{FCD27115-8D27-4472-9F6D-62F86D61C385}	accept		meets protocol criteria		STT-2-4	Negative						Single Family Home		No	Yes			2017	Yes	disinfect_cleaning		Household chlorine or bleach		No	Unknown	Underground	Under the house	square_rectangular				120	145	34	92	74		860	8.56	0.05	72.6	27.9	1.66	0.12	0.34	7
131	-64.9557	18.3398	{EA2DB54E-EEC9-472D-A501-8E393CAB6F1E}	accept		meets protocol criteria		STT-15-5	Negative						Single Family Home		No	Yes			2019	Yes	disinfect_cleaning		Household chlorine or bleach		No	No	Underground	Outside the house	square_rectangular				274		124		108		104.5	7.58	0.05	73.8	30	0.68	0.13	0.32	4
146	-64.9088	18.3198	{FA84E69C-3ADB-4825-B9A3-F55CD12CB4B8}	accept		meets protocol criteria		STT-16-1	Negative						Multi Family Unit		No	Yes			2018	Yes	disinfect_cleaning		Household chlorine or bleach		Yes	No	Underground	Under the house	square_rectangular				183		140		164		109.2	9.14	0.06	77.8	25	1.4	0.2	0.32	2
170	-64.9074	18.3403	{07D60B0B-06C3-410C-9D27-1FB7EF4A6924}	accept		meets protocol criteria		STT-21-1	Negative						Single Family Home		No	No				Yes	disinfect_cleaning		Household chlorine or bleach		No	Unknown	Underground	Under the house	square_rectangular				151		37	474	118		121	8.94	0.06	85.8	26.3	0.55	0.24	0.3	3
271	-64.7853	17.7467	{79222ECA-B1C8-495C-8ACE-FE93473496B4}	accept		meets protocol criteria		STX-10-3	Negative						Single Family Home		No	No				Yes	disinfect_cleaning		Household chlorine or bleach		No	No	Underground	Under the house	square_rectangular				181	115	135		51		259	7.85	0.13	184	28.9	0.73	0.26	0.3	4
46	-64.8704	17.7074	{17B72691-9935-43E4-A099-232C3C806460}	accept		meets protocol criteria		STX-13-6	Negative						Single Family Home			Yes	3	12	2017	Yes	disinfect_cleaning		Household chlorine or bleach		No	Yes	Underground	Under the house	square_rectangular				179		152		163		78.1	7.78	0.04	55.5	27	1.43	0.06	0.3	4
310	-64.9449	18.3541	{936734FB-B201-413E-B973-6B9D2C34EA71}	accept		meets protocol criteria		STT-11-4	Negative						Multi Family Unit		No	Yes		3	2021	Yes	disinfect_cleaning		Household chlorine or bleach		Yes	No	Underground	Under the house	square_rectangular				67		72		178		534	9.46	0.27	379	27.3	0.87	0.04	0.29	2
164	-64.9519	18.3563	{F52A0815-0B3B-4D29-B0AA-29ACEF8A0143}	accept		meets protocol criteria		STT-12-2	Negative						Single Family Home		Yes	Yes				Yes			Household chlorine or bleach		No	Unknown	Underground	Under the house	square_rectangular				157		192		133		118	8.86	0.06	84.4	26.4	0.35	0.16	0.26	4
281	-64.9218	18.3685	{4F13BFD0-8C37-466C-8AE6-F4A0553A00DA}	accept		meets protocol criteria		STT-8-1	Negative						Single Family Home		No	No				Yes	disinfect_cleaning		Household chlorine or bleach		No	No	Underground	Under the house	square_rectangular				200		108		120		333	8.08	0.16	235	26.4	4.37	0.05	0.25	3
73	-64.9219	18.3305	{30851522-7A97-4748-880B-D20CA38A4ED9}	accept		meets protocol criteria		STT-16-10	Negative						Single Family Home		No	Yes			2017	No						Yes	Underground	Under the house	square_rectangular				316		160		145		97.2	7.76	0.05	60.8	29.4	1.05	0.08	0.2	2
156	-64.871	18.3394	{C298BF1D-B1D1-450B-A58A-FD54322632B6}	accept		meets protocol criteria		STT-3-11	Negative						Other	Condominium	No	Yes			2020	Yes	disinfect_cleaning		Household chlorine or bleach		No	No	Underground	Outside the house	square_rectangular				175		122		123		116	8.02	0.06	82.4	29.8	0.43	0.08	0.19	3
151	-64.6794	17.7566	{7D1EA301-9A54-404A-85EF-4DF6E36B070F}	accept		meets protocol criteria		STX-19-6	Negative						Single Family Home		No	Unknown				Yes	disinfect_cleaning		Household chlorine or bleach		No	No	Above ground	Outside the house	square_rectangular				31	237	142	25	156		111.7	7.84	0.06	79.5	28.5	1.04	0.05	0.19	10
86	-64.7694	17.7517	{2689DEE4-8EAD-4947-9823-6ED59EF2C5A2}	accept		meets protocol criteria		STX-11-2	Negative						Single Family Home		No	No				Yes	disinfect_cleaning		Household chlorine or bleach		Yes	No	Underground	Under the house	square_rectangular				479		75		91		90	8.02	0.05	64.1	26.2	3.42	0.02	0.18	4
114	-64.8671	17.6944	{829D5101-B937-4924-9B99-3AA10E0AFBEB}	accept		meets protocol criteria		STX-16-5	Negative						Single Family Home		Yes	Unknown				No						No	Underground	Under the house	square_rectangular				270		30		115		99.5	8.1	0.05	70.4	28.3	0.41	0.07	0.18	2
154	-64.7504	17.7445	{3744CB8B-9749-43B4-B888-E150AAA5433D}	accept		meets protocol criteria		STX-6-1	Negative						Single Family Home		No	Unknown				Yes	disinfect_cleaning		Household chlorine or bleach		No	No	Underground	Under the house	square_rectangular				265		190		118		115	7.45	0.06	81.5	26.5	1.08	0.09	0.18	4
68	-64.6918	17.7408	{CED37D3C-133E-4542-9340-6F63F7B2CE2F}	accept		meets protocol criteria		STX-1-4	Negative						Single Family Home		No	No				No						No	Underground	Under the house	square_rectangular				142	31	135	40	124		84.9	7.95	0.04	60.2	25.1	5.57	0	0.17	2
12	-64.6693	17.7493	{0DBC1645-E457-420D-9FD0-1289D515D0D2}	accept		meets protocol criteria		STX-19-5	Negative						Single Family Home		Unknown	Yes	1	1	2015	Yes	disinfect_cleaning		Household chlorine or bleach		No	No	Underground	Under the house	square_rectangular				198	12	69	34	136		627	6.56	0.03	44.7	27.1	1.32	0.23	0.16	4
18	-64.7615	17.7562	{DB1329CB-6EC1-4EC8-A700-2BAEC8100AF0}	accept		meets protocol criteria		STX-9-4	Negative						Single Family Home		No	Yes			2020	Yes	disinfect_cleaning		Household chlorine or bleach		No	No	Underground	Under the house	square_rectangular				229	16	24	26	137		66.9	7.64	0.03	47.6	29.4	2.94	0	0.16	5
81	-64.9149	18.3351	{15746AC8-8F01-44B4-AE5C-DCEE89684FCB}	accept		meets protocol criteria		STT-21-12	Negative						Multi Family Unit		No	Yes		12	2020	Yes	disinfect_cleaning		Household chlorine or bleach		Yes	Unknown	Underground	Under the house	square_rectangular				155	75	128		175		93.6	7.68	0.04	63	30.2	2.11	0.06	0.15	2
55	-64.905	18.3527	{F4F0BDB9-838C-4512-B50D-1848A78AE0C5}	accept		meets protocol criteria		STT-9-2	Negative						Single Family Home		No	Yes			2018	No						No	Above ground	Outside the house	square_rectangular				312		49		134		71.7	8.87	0.04	57.9	25.9	0.92	0.11	0.15	5
252	-64.8681	18.348	{6A0A8CC1-D717-4A96-827A-73C34A1C4C70}	accept		meets protocol criteria		STT-5-1	Negative						Single Family Home		Yes	Yes		11	2020	Yes	disinfect_cleaning		Household chlorine or bleach		No	No	Underground	Under the house	square_rectangular				203	65	192		161		215	10.04	0.11	153	26.7	1.16	0.13	0.14	10
292	-64.7331	17.7602	{8E7DCC39-3C22-4A8D-A370-A08D96FFBA74}	accept		meets protocol criteria		STX-3-2	Negative						Single Family Home		No	No				Yes	disinfect_cleaning		Other chemicals chlorine source		No	No	Underground	Under the house	square_rectangular				155	32	56	46	125		392	8.5	0.19	278	27.7	0.92	0.05	0.14	2
101	-64.7481	17.7448	{C50B57BC-C1AF-4438-895D-2635E4B83CFF}	accept		meets protocol criteria		STX-6-4	Negative						Single Family Home		No	Yes			2020	Yes	disinfect_cleaning		Household chlorine or bleach		No	No	Underground	Under the house	square_rectangular				273		25	104	185		95.1	8.77	0.05	67.2	28.8	0.36	0.09	0.14	3
54	-64.8899	18.3214	{1D898ACB-29C6-46DF-849E-52437B9EF20E}	accept		meets protocol criteria		STT-17-1	Negative						Single Family Home		No	No				Yes	disinfect_cleaning		Household chlorine or bleach		No	Unknown	Underground	Under the house	square_rectangular										75.9	8.47	0.04	57.1	26.7	1.12	0.05	0.13
21	-64.8777	17.7038	{CBD9F226-B84B-4E26-875A-172D1A7DABD2}	accept		meets protocol criteria		STX-13-5	Negative						Single Family Home		No	No				Yes	disinfect_cleaning		Household chlorine or bleach		No	No	Underground	Under the house	square_rectangular				118		140		164		68.4	8.47	0.03	48.6	27.3	2.07	0.08	0.13	2
56	-64.7366	17.7264	{760B803F-CDF4-47E9-BC7A-BBD3EA0DF079}	accept		meets protocol criteria		STX-18-2	Negative						Single Family Home		No	Yes			2015	Yes	disinfect_cleaning		Household chlorine or bleach		No	No	Underground	Under the house	square_rectangular				160		126		135		81.5	8.19	0.04	58	28.1	0.28	0.03	0.13	4
6	-64.7459	17.7548	{731D930F-4FFB-448A-BAD3-1206E66A0368}	accept		meets protocol criteria		STX-6-2	Negative						Single Family Home		No	Yes			2019	No						No	Underground	Under the house	square_rectangular				180		140		100		122.2	7.32	0.06	8.71	27.5	0.77	0.03	0.13	3
35	-64.7591	17.7333	{54ABCD7A-921F-4FA2-BC13-81196B56ED84}	accept		meets protocol criteria		STX-7-2	Negative						Single Family Home		No	No				No						No	Underground	Under the house	square_rectangular				159		156		161		72.7	8.2	0.04	51.9	29.5	2.9	0.04	0.12	3
186	-64.9101	18.3385	{77962BB6-D3D5-4284-A47B-CC53CF064336}	accept		meets protocol criteria		STT-21-15	Negative						Apartment		No	Unknown				Yes	disinfect_cleaning		Household chlorine or bleach		No	No	Above ground	Under the house	square_rectangular				105		153		123		132.2	7.91	0.07	94.2	28.7	4.64	0	0.11	1
116	-64.7306	17.7285	{0897736C-6A01-4A12-9164-D1E3B47EC7DD}	accept		meets protocol criteria		STX-4-1	Negative						Single Family Home		No	Unknown				Yes	disinfect_cleaning		Household chlorine or bleach		No	No	Underground	Under the house	square_rectangular				160	30	75		120		99.9	8.17	0.05	70.5	28.1	0.72	0.06	0.11	2
180	-64.7344	17.7274	{DAA732B1-5FB7-450D-A1E6-191540599FB7}	accept		meets protocol criteria		STX-4-7	Negative						Single Family Home		No	No				Yes	disinfect_cleaning		Household chlorine or bleach		No	No	Above ground	Outside the house	square_rectangular				250		175		120		125.3	8.11	0.06	89.1	29.1	0.35	0.08	0.11	2
111	-64.7572	17.7254	{A4FC11ED-FF21-4211-9CE9-4C3B7451A24C}	accept		meets protocol criteria		STX-8-7	Negative						Single Family Home		No	Yes			2018	No						No	Underground	Under the house	square_rectangular				180		135		115		87.9	7.28	0.04	68.8	28.7	2.08	0.05	0.11	3
277	-64.757	17.7625	{402D6928-90AD-4C58-AC42-C7C12A02974B}	accept		meets protocol criteria		STX-9-1	Negative						Single Family Home		No	Unknown				Yes	disinfect_cleaning		Household chlorine or bleach		No	No	Underground	Under the house	square_rectangular				138		29		118		288	7.44	0.14	204	27.3	3.22	0.04	0.11	3
144	-64.9522	18.3629	{12E151C2-169D-41D6-A192-A89C17B1177D}	accept		meets protocol criteria		STT-10-1	Negative						Multi Family Unit		No	Yes			2019	Yes	other_reason	Keeping it clean	Household chlorine or bleach		Yes	No	Above ground	Outside the house	square_rectangular				413		104	134	124		109.1	8.81	0.05	77.1	26.9	0.7	0.01	0.1	11
100	-64.9092	18.3524	{BE49D832-DED5-48FB-B5B7-6A694E296105}	accept		meets protocol criteria		STT-9-7	Negative						Multi Family Unit		No	Yes			2010	No						Unknown	Underground	Under the house	square_rectangular				160		144		140		82.7	9.18	0.05	67.2	27.8	0.24	0	0.1	3
267	-64.786	17.7515	{AE895C76-DCC6-4A98-B2A1-A1887016995A}	accept		meets protocol criteria		STX-10-2	Negative						Single Family Home		Yes	Unknown				Yes	disinfect_cleaning		Household chlorine or bleach		No	No	Underground	Under the house	square_rectangular				273		145		121		254	8.22	0.12	178	29.8	0.68	0.08	0.1	3
237	-64.7752	17.7218	{43843732-4F26-4D15-B8C9-53A547D5CE97}	accept		meets protocol criteria		STX-20-12	Negative						Single Family Home		No	No				Unknown						No	Underground	Under the house	square_rectangular				140		107		121		186.3	7.73	0.09	132	29.1	0.57	0.07	0.1	2
41	-64.8069	17.7421	{22B3A1A7-4716-4461-AB21-01A54CE98F61}	accept		meets protocol criteria		STX-20-18	Negative						Single Family Home		No	Yes			2018	Yes	other_reason	Because of the hurricane	Household chlorine or bleach		No	No	Underground	Under the house	square_rectangular				150	20	72	28	130		75.9	7.42	0.04	53.9	27.1	0.89	0.08	0.1	4
250	-64.7793	17.7164	{FA3C6487-8EC8-48FF-89DC-F9763BEC1FDD}	accept		meets protocol criteria		STX-20-7	Negative						Apartment		No	Unknown				Unknown						Unknown	Underground	Under the house	square_rectangular				300		170		150		210	8.58	0.1	149	28.5	0.32	0.08	0.1	0
163	-64.7123	17.7251	{85F1127A-4404-438C-928B-70550C088138}	accept		meets protocol criteria		STX-5-14	Negative						Single Family Home		No	Unknown				Yes	disinfect_cleaning		Household chlorine or bleach		No	No	Above ground	Under the house	square_rectangular				29	133	130	21	132		117.5	8.08	0.06	84.3	29	5.61	0.04	0.1	4
273	-64.949	18.3652	{F6078D8B-4416-4F5D-A4B3-3D247B21B0B3}	accept		meets protocol criteria		STT-10-6	Negative						Multi Family Unit		No	Yes			2010	No						Unknown	Underground	Outside the house	square_rectangular				141	25	86	18	120		288	8.36	0.14	195	27	1.62	0	0.09	1
165	-64.8575	18.3316	{D8E2F395-6430-4AAD-82A5-A00172F6B474}	accept		meets protocol criteria		STT-3-4	Negative						Multi Family Unit		No	No				No						Unknown	Underground	Under the house	square_rectangular				106		216		195		119.6	8.72	0.06	84.7	24.8	1.51	0.13	0.09	6
243	-64.778	17.7481	{D508FDDD-314D-4005-8CD9-773B50CC0B4C}	accept		meets protocol criteria		STX-11-4	Negative						Single Family Home		No	Yes	2	2	2011	No						No	Underground	Outside the house	square_rectangular				103	11	161	10	118		194.4	8.19	0.1	138	32.1	2.24	0.04	0.09	2
330	-64.7793	17.7533	{DF06A04C-71A2-4548-A0E8-BCBC44FEA270}	accept		meets protocol criteria		STX-11-6	Negative						Multi Family Unit		Yes	Yes	20	12	2019	No						Yes	Underground	Under the house	square_rectangular				155		66	97	102		1069	8.33	0.54	763	26.2	2.05	0.05	0.09	5
204	-64.7784	17.7473	{ABA3C896-F88A-409B-95E7-0B61F23E1F95}	accept		meets protocol criteria		STX-11-8	Negative						Single Family Home		No	Yes	28	7	2020	Yes	disinfect_cleaning		Household chlorine or bleach		No	No	Underground	Under the house	square_rectangular				213		88		104		145.2	7.97	0.07	103	33.3	2.56	0.04	0.09	3
222	-64.8837	17.7215	{61D43CA7-C429-4121-97AA-61E1D573648F}	accept		meets protocol criteria		STX-15-3	Negative						Single Family Home		No	No				Yes	disinfect_cleaning		Household chlorine or bleach		No	No	Underground	Under the house	square_rectangular				254	29	147	31	97		165	8.19	0.08	117	28	1.51	0	0.09	3
315	-64.7731	17.7229	{886AF3C3-CD0F-4247-A85E-F2C771550A10}	accept		meets protocol criteria		STX-20-10	Negative						Other	Renovation house	No	No				Yes	disinfect_cleaning		Household chlorine or bleach		No	No	Underground	Outside the house	square_rectangular				130		82		110		597	7.76	0.3	424	27.8	1.92	0.07	0.09	1
298	-64.7749	17.723	{E3EC6CB9-946F-4C21-999F-9B4CC8A66873}	accept		meets protocol criteria		STX-20-27	Negative						Single Family Home		No	Yes	4	6	2019	No						Yes	Underground	Under the house	square_rectangular				240		160		120		439	8.83	0.22	316	35.4	2.46	0.08	0.09	3
317	-64.7785	17.7264	{39DC3DF9-A069-4A7C-8D27-A0C150226326}	accept		meets protocol criteria		STX-20-28	Negative						Single Family Home		No	No				No						No	Underground	Under the house	square_rectangular				353	47	90		95		730	7.34	0.36	517	31.3	12.3	0.05	0.09	2
32	-64.8009	17.7156	{79362AD1-3F04-420C-BD3E-94DBA7580427}	accept		meets protocol criteria		STX-20-9	Negative						Single Family Home		No	No				Yes	disinfect_cleaning		Household chlorine or bleach		No	No	Underground	Under the house	square_rectangular				35	265	145		92		72.5	8.7	0.04	51.5	25.7	0.66	0.05	0.09	3
316	-64.7073	17.7227	{D607DE65-DB54-4E0A-A5DC-0F8AE2BFDE7E}	accept		meets protocol criteria		STX-5-8	Negative						Single Family Home		No	Unknown				Yes	disinfect_cleaning		Household chlorine or bleach		No	No	Underground	Outside the house	square_rectangular				150		130		110		651	9.86	0.33	464	27.4	3.67	0.4	0.09	2
280	-64.9188	18.369	{F05D515C-4E81-4BED-9FBD-DD8CF6F31AB9}	accept		meets protocol criteria		STT-8-3	Negative						Single Family Home		No	Yes			2017							Unknown	Underground	Under the house	square_rectangular				160		184		152		308	9.15	0.2	225	28.5	1.5	0	0.08	5
229	-64.7818	17.7481	{21082CF8-493E-4E45-B119-5689BE3F3145}	accept		meets protocol criteria		STX-10-7	Negative						Single Family Home		No	Yes			2017	Yes	disinfect_cleaning		Swimming pool chemicals		No	No	Underground	Under the house	square_rectangular				175	120	135		60		174.1	7.89	0.09	123	28.6	0.86	0.07	0.08	2
43	-64.7945	17.7427	{70C1CCB1-0903-4521-9E4A-F62ED30CCB17}	accept		meets protocol criteria		STX-12-1	Negative						Single Family Home		No	Yes	1	1	2018	Yes	disinfect_cleaning		Other chemicals chlorine source		No	No	Underground	Outside the house	square_rectangular				322		71	82	99		75.9	8.15	0.04	54.1	29.9	0.84	0.05	0.08	2
215	-64.7445	17.7236	{388E2CBC-72B4-47C2-BA84-06197F6EAD06}	accept		meets protocol criteria		STX-18-3	Negative						Single Family Home		No					Yes	disinfect_cleaning		Household chlorine or bleach		No	No	Underground	Under the house	square_rectangular				120	95	130		106		157.2	8.58	0.08	114	27.8	1.69	0.04	0.08	4
60	-64.7817	17.7493	{5AB3958B-B50C-4B58-81B8-0A7FF5E3D145}	accept		meets protocol criteria		STX-10-5	Negative						Single Family Home		No	Unknown				Yes	disinfect_cleaning		Household chlorine or bleach		No	No	Underground	Under the house	square_rectangular				170	48	137		56		83	8.19	0.04	58.9	29.1	0.5	0.08	0.07	1
19	-64.6971	17.7268	{89368AC5-390B-4B04-A4D8-642511238390}	accept		meets protocol criteria		STX-5-2	Negative						Single Family Home		No	No				Yes	disinfect_cleaning		Other chemicals chlorine source		No	No	Underground	Under the house	square_rectangular				176		62	117	125		67.9	9.01	0.03	48.1	26.1	0.75	0.02	0.07	4
212	-64.7565	17.7307	{50170BE0-E04D-4BC8-8B4E-12EB3A6D7535}	accept		meets protocol criteria		STX-7-3	Negative						Single Family Home		No	No				Yes	disinfect_cleaning		Household chlorine or bleach		No	No	Underground	Under the house	square_rectangular				13	52	112	36	53		157.3	7.79	0.08	111	26	1.2	0.06	0.07	1
79	-64.9578	18.3388	{207E1451-9320-48B6-9B43-EE87AEC7CC32}	accept		meets protocol criteria		STT-15-1	Negative						Single Family Home		No	No				No						Yes	Underground	Under the house	square_rectangular				245		108		127		87.7	8.38	0.04	62.4	28.2	0.87	0.01	0.06	4
224	-64.8999	18.3151	{CDC82B24-4B34-4FE3-A2AC-C423F9D73E58}	accept		meets protocol criteria		STT-16-5	Negative						Single Family Home		No	Yes		12	2018	No						Unknown	Underground	Under the house	square_rectangular				60	70	173		123		166.1	8.13	0.08	118	28.3	1.11	0.04	0.06	5
245	-64.9114	18.3373	{345658D3-4375-412A-B79B-3BF4BA9AFA86}	accept		meets protocol criteria		STT-21-5	Negative						Multi Family Unit		Unknown	No				Unknown						Unknown	Underground	Under the house	square_rectangular				44		131		146		199.2	8.72	0.1	142	25.4	0.42	0.07	0.06	2
50	-64.7932	17.7475	{A1D5E540-C631-4F85-92BC-69FDA43F5A7C}	accept		meets protocol criteria		STX-12-5	Negative						Single Family Home		No	Unknown				No						No	Underground	Under the house	square_rectangular				286		120		110		80.2	7.89	0.04	56.8	26.8	0.78	0.08	0.06	2
326	-64.7957	17.742	{19746FC7-AEA4-4356-9F36-83E981218DD4}	accept		meets protocol criteria		STX-12-6	Negative						Single Family Home		No	Yes			2020	Yes	disinfect_cleaning		Household chlorine or bleach		No	No	Underground	Outside the house	square_rectangular				275		130		100		984	7.96	0.49	699	28	3.8	0.02	0.06	3
168	-64.7203	17.7516	{35A05AC9-8CDF-493A-A552-4366DBB7BA2E}	accept		meets protocol criteria		STX-2-4	Negative						Single Family Home		No	Yes			2016	Yes	disinfect_cleaning		Household chlorine or bleach		No	No	Underground	Under the house	square_rectangular				160	130	135		85		190.7	7.77	0.06	85.1	33.6	1.42	0	0.06	2
333	-64.7568	17.7256	{A1C6DB26-D840-4665-BE65-DE4F5652CCC7}	accept		meets protocol criteria		STX-8-2	Negative						Single Family Home		No	No				Yes	disinfect_cleaning		Household chlorine or bleach		No	No	Underground	Under the house	square_rectangular				145		130		95		1158	7.96	0.58	819	35.8	1.16	0.02	0.06	3
133	-64.7591	17.7298	{EABA8232-D10A-4180-A709-5BCE8B9ECFB8}	accept		meets protocol criteria		STX-8-4	Negative						Single Family Home		No	No				No						No	Underground	Under the house	square_rectangular				175	160	145		70		105.3	7.77	0.05	74.3	27.7	0.72	0.03	0.06	2
320	-64.9587	18.361	{758A74DB-90E9-48EB-8A9F-F39FC0B4C70D}	accept		meets protocol criteria		STT-10-5	Negative						Single Family Home		No	No				Yes	other_reason	General hygine	Other chemicals	UV	No	No	Underground	Under the house	square_rectangular				147	77	130		140		79	7.89	0.4	561	27.1	0.86	0.11	0.05	3
38	-64.8832	18.3453	{7E3491FD-3DF8-42EC-90D2-78235CA1E8D1}	accept		meets protocol criteria		STT-6-1	Negative						Apartment		Yes	Yes			2016	Yes	disinfect_cleaning		Household chlorine or bleach		No	No	Underground	Under the house	square_rectangular				186		158	37	159		75	7.76	0.04	53.1	26.1	0.86	0.03	0.05	7
88	-64.7776	17.7527	{D4FFB1FA-0A54-43E6-AA3C-D784B586B685}	accept		meets protocol criteria		STX-11-3	Negative						Single Family Home		No	Yes	1	2	2016	Yes	disinfect_cleaning		Household chlorine or bleach		No	No	Underground	Under the house	square_rectangular				139		201		106		90.3	7.4	0.05	64.3	29.6	2.59	0.01	0.05	4
209	-64.7768	17.7524	{1A21DF19-6EC2-424C-9BE7-351CFA01FC81}	accept		meets protocol criteria		STX-11-5	Negative						Single Family Home		No	No				No						No	Underground	Under the house	square_rectangular				176		75	23	96		155.6	8.86	0.08	109	29.2	2.67	0.07	0.05	3
185	-64.7795	17.7498	{6745D201-29FF-420E-B0A2-64531C0DD9BC}	accept		meets protocol criteria		STX-11-7	Negative						Multi Family Unit		No	Unknown				Yes	kill mosquitoes		Household chlorine or bleach		No	No	Underground	Under the house	square_rectangular				136	33	84		97		131.1	7.58	0.07	93.4	29.1	3.5	0.03	0.05	2
58	-64.7972	17.7476	{A86592D9-1B43-4517-8862-7A11A5BE5359}	accept		meets protocol criteria		STX-12-4	Negative						Single Family Home		No	Yes			2017	Yes	disinfect_cleaning		Household chlorine or bleach		No	No	Underground	Under the house	square_rectangular				228		100		112		83.1	8.07	0.04	58.4	28.4	1.95	0	0.05	4
106	-64.8708	17.7027	{45743DF7-63B9-462E-AE29-12BA3F1106E6}	accept		meets protocol criteria		STX-13-7	Negative						Single Family Home		Yes	Yes	4	1	2015	Yes	disinfect_cleaning		Household chlorine or bleach		No	No	Underground	Under the house	square_rectangular				121	25	21	30	101		96.6	7.77	0.05	68.1	28	1.44	0.04	0.05	2
53	-64.8828	17.7121	{6264D17C-4C03-4E65-97CA-6055EF410D7E}	accept		meets protocol criteria		STX-14-1	Negative						Business		No	Yes	1	1	2016	Yes	disinfect_cleaning		Household chlorine or bleach		No	No	Above ground	Under the house	square_rectangular				98	48	112		88		80.2	9.1	1.43	57.1	25.9	1.43	0.02	0.05	1
309	-64.6982	17.744	{188C0012-AEBC-4AE3-A0B9-F483F112D5CB}	accept		meets protocol criteria		STX-1-6	Negative						Single Family Home		No	Yes	1	1	2015	Yes	disinfect_cleaning		Household chlorine or bleach		No	No	Above ground	Under the house	square_rectangular				38	101	102	26	168		529	9.16	0.27	375	27.1	3.37	0.04	0.05	3
124	-64.863	17.6913	{6549353A-C9BC-4214-9883-764D44E8718E}	accept		meets protocol criteria		STX-16-2	Negative						Single Family Home		No	Yes			2020	No						No	Underground	Under the house	square_rectangular				135		115		137		102.8	8.47	0.05	72.7	26.8	0.82	0.03	0.05	4
34	-64.8005	17.7139	{4AEE8629-767D-4C83-AAD4-2C46171CE966}	accept		meets protocol criteria		STX-17-6	Negative						Multi Family Unit		No	Yes	3	4	2019	Yes	disinfect_cleaning		Household chlorine or bleach		No	No	Above ground	Under the house	square_rectangular				195	35	27	102	117		74.4	8.59	0.04	51.8	29.6	0.92	0.05	0.05	6
74	-64.7067	17.7279	{7E36B94B-175E-4DA5-9641-89947B4F104C}	accept		meets protocol criteria		STX-5-9	Negative						Single Family Home		No	No				Yes	disinfect_cleaning		Household chlorine or bleach		No	No	Underground	Under the house	square_rectangular				231		72		128		86.3	8.01	0.04	60.9	27.8	6.81	0	0.05	9
75	-64.9448	18.3475	{4C5FD057-6097-40A9-BAEE-CE745B35CAA7}	accept		meets protocol criteria		STT-11-1	Negative						Single Family Home		No	No				No						No	Underground	Under the house	square_rectangular				306		94		146		86.4	8.28	0.04	61.4	25.6	1.47	0.07	0.04	2
305	-64.8932	18.3462	{DE5AADA1-DB1A-4E46-B81C-A928DA411907}	accept		meets protocol criteria		STT-7-2	Negative						Single Family Home		No	Yes		10	2017	Yes	other_reason	Keep the water clean	Household chlorine or bleach		No	No	Underground	Under the house	square_rectangular				156	126	160		114		440	8.6	0.23	336	26.7	1.59	0.02	0.04	3
275	-64.897	18.3489	{08B03CE0-EE36-4FBA-9834-EA73C8F2563E}	accept		meets protocol criteria		STT-7-3	Negative						Single Family Home		No	No				No						No	Underground	Under the house	square_rectangular				172		142		133		293	8.05	0.15	202	31.6	3.92	0.08	0.04	3
22	-64.7867	17.7457	{52E87039-FF8A-4EEE-AB5A-3643DA44DBA2}	accept		meets protocol criteria		STX-10-1	Negative						Single Family Home		No	Yes	1	9	2017	No						No	Underground	Under the house	square_rectangular				41	112	35	75	150		68.6	8.06	0.03	48.7	25.9	1.37	0.01	0.04	2
70	-64.738	17.7218	{99141173-EB4D-4FAF-BE82-E01D9D651341}	accept		meets protocol criteria		STX-18-6	Negative						Single Family Home		No	No				Yes	kill mosquitoes		Swimming pool chemicals		No	No	Underground	Under the house	square_rectangular				300	190	60	90	150		85	8.44	0.04	60.2	29.2	0.53	0.03	0.04	3
94	-64.7764	17.7223	{8EE6F483-B176-458D-9995-D05009158AF3}	accept		meets protocol criteria		STX-20-22	Negative						Single Family Home		No	Yes			2020	Yes	disinfect_cleaning		Household chlorine or bleach		No	No	Underground	Outside the house	square_rectangular				170		80		75		91.9	8.13	0.05	65.4	27.5	1.72	0	0.04	2
172	-64.7778	17.7153	{34149017-E58C-4E17-9A1E-4BA3CDF12424}	accept		meets protocol criteria		STX-20-29	Negative						Single Family Home		No	Yes			2019	Yes	disinfect_cleaning		Household chlorine or bleach		No	No	Underground	Under the house	square_rectangular				245		95		95		121.5	8.11	0.06	86.2	30	1.06	0.02	0.04	2
285	-64.7328	17.7415	{A71B1B36-282B-4176-842F-B13C55DD65A4}	accept		meets protocol criteria		STX-4-2	Negative						Single Family Home		No	No				No						Yes	Underground	Outside the house	square_rectangular				170		170		105		361	7.77	0.18	257	27	30.1	0.02	0.04	0
262	-64.8603	18.3216	{8F1FD6E5-00E0-4CA3-A747-FB0BEC023BBE}	accept		meets protocol criteria		STT-14-3	Negative						Single Family Home		No	Yes			2010	Yes	other_reason	Only thing that knows	Household chlorine or bleach		No	No	Underground	Under the house	square_rectangular				392		183		112		229	7.69	0.12	168	27.6	0.29	0.03	0.03	3
226	-64.9009	18.3481	{343CCA63-CE3E-4602-A8CF-F909373B0981}	accept		meets protocol criteria		STT-9-4	Negative						Single Family Home		No	Yes			2010	No						No	Underground	Under the house	square_rectangular				104	70	154		153		170.5	8.35	0.08	121	26.1	0.31	0	0.03	2
303	-64.6711	17.7573	{7F88BBE6-0063-4110-B476-3AC1E55D25D3}	accept		meets protocol criteria		STX-19-4	Negative						Single Family Home		No	No				No						No	Underground	Under the house	square_rectangular				280		163		124		462	6.61	0.23	328	26.9	1.55	0	0.03	3
127	-64.7767	17.7179	{E4E7C481-8B95-409E-88E2-40C81494B3C0}	accept		meets protocol criteria		STX-20-11	Negative						Single Family Home		No	Yes	25	3	2021	Yes	disinfect_cleaning		Household chlorine or bleach		No	Yes	Underground	Under the house	square_rectangular				131		107		85		102	7.5	0.05	73	26.9	0.82	0.01	0.03	3
225	-64.7689	17.7565	{68CAE714-FC0E-492E-B630-AC85A4E94019}	accept		meets protocol criteria		STX-9-3	Negative						Single Family Home		No	No				No						No	Underground	Under the house	square_rectangular				79	21	31	67	140		170.3	8.25	0.09	121	23.7	1.65	0.01	0.03	0
187	-64.8845	18.3427	{0A029994-8729-40FD-A037-D8DCC3340C84}	accept		meets protocol criteria		STT-6-6	Negative						Single Family Home		No					Yes	disinfect_cleaning		Household chlorine or bleach		No	Unknown	Underground	Under the house	square_rectangular				62		61		110		129.3	7.06	0.07	94.6	25.2	2.15	0	0.02	2
126	-64.695	17.7414	{7E107266-971F-462C-8E9B-9BC39DEB29CB}	accept		meets protocol criteria		STX-1-2	Negative						Single Family Home		No	No				Yes	disinfect_cleaning		Household chlorine or bleach		No	No	Underground	Under the house	square_rectangular				128		148		153		101.2	8.66	0.05	72.9	25.8	1.48	0.03	0.02	3
207	-64.8026	17.7433	{442CDE42-E3A1-4A2A-B614-C402C4246C0F}	accept		meets protocol criteria		STX-12-7	Negative						Single Family Home		No	No				Unknown						No	Underground	Under the house	square_rectangular				24	194	42	59	163		154.2	8.53	0.08	109	26	0.71	0	0.02	4
293	-64.7931	17.7271	{FC2259BE-DFE9-44F7-A841-9D4E42CDBD5A}	accept		meets protocol criteria		STX-20-2	Negative						Single Family Home		No	No				Yes	disinfect_cleaning		Household chlorine or bleach		No	No	Underground	Under the house	square_rectangular				31	203	142		102		403	8.44	0.2	287	26.1	5.59	0.01	0.02	0
85	-64.7298	17.7325	{439935EA-55B2-431A-AC96-EE917AB80413}	accept		meets protocol criteria		STX-4-3	Negative						Single Family Home		No	No				Yes	disinfect_cleaning		Household chlorine or bleach		No	No	Underground	Under the house	square_rectangular				140	190	60	45	91		89.8	8.19	0.04	63.5	28.1	0.67	0	0.02	2
11	-64.7338	17.7266	{63EDC64F-CD23-4CDD-A87B-F446D9BC36E6}	accept		meets protocol criteria		STX-4-5	Negative						Other	Airbnb	No	No				Yes	disinfect_cleaning		Household chlorine or bleach		No	No	Underground	Outside the house	square_rectangular				295		225		92		61.3	7.52	0.03	43.6	32.4	0.61	0.01	0.02	4
16	-64.8683	17.7162	{A85BFCB4-A8CE-4D8F-9CC8-D4C15B4A4358}	accept		meets protocol criteria		STX-15-1	Negative						Single Family Home		No	Unknown				Yes	disinfect_cleaning		Other chemicals chlorine source		No	No	Underground	Under the house	square_rectangular				140		98		136		66.2	7.56	0.03	47.1	28.6	1.45	0.07	0.01	4
338	-64.6828	17.7432	{35F107D1-2C53-4DF6-8988-27D4706581DD}	accept		meets protocol criteria		STX-19-7	Negative						Single Family Home		No	Yes	9	7	2020	No						No	Underground	Under the house	square_rectangular				49	100	122	22	115		189	7.75	0.03	134	27	1.09	0	0.01	1
3	-64.775	17.7248	{2A6871E7-F543-493D-82F0-850C3F01B7C8}	accept		meets protocol criteria		STX-20-26	Negative						Multi Family Unit		No	Unknown				No						No	Above ground	Outside the house	circle	290		78							1495	8.51	0.75	1.06	28.9	0.55	0	0.01	2
198	-64.7358	17.7621	{95AC503D-D527-483D-BCA8-63C04BD85833}	accept		meets protocol criteria		STX-3-3	Negative						Single Family Home		No	Unknown				No						No	Underground	Under the house	square_rectangular				290		97		109		139	8.14	0.07	99.7	27.6	0.82	0.28	0.01	3
108	-64.7609	17.7383	{60C23489-FAEB-4B60-8AFE-AD2BE0558D93}	accept		meets protocol criteria		STX-7-7	Negative						Apartment		No	Unknown				Yes	disinfect_cleaning		Household chlorine or bleach		No	No	Above ground	Under the house	square_rectangular				166	36	63	77	118		96.4	7.42	0.05	68.2	27	1.28	0.04	0.01	4
268	-64.7548	17.727	{54201BF9-E075-49F0-85C7-18270F884677}	accept		meets protocol criteria		STX-8-5	Negative						Single Family Home		Yes	No				No						No	Underground	Under the house	square_rectangular				180		27	109	129		253	8.39	0.13	180	30.4	1.51	0	0.01	3
69	-64.9499	18.3523	{C891B1EB-711B-40DC-895E-16A51354E172}	accept		meets protocol criteria		Stt-12-4	Negative						Single Family Home		No	No				Yes	disinfect_cleaning		Household chlorine or bleach		No	No	Underground	Under the house	square_rectangular				224		103	77	132		59.8	7.88	0.41	60.2	25.8	1.4	0.01	0	6
82	-64.7746	18.3271	{8E71BEA4-345A-4353-9592-796997B59CA3}	accept		meets protocol criteria		STT-2-5	Negative						Single Family Home		No	No				Yes	kill mosquitoes		Household chlorine or bleach		No	No	Above ground	Outside the house	circle	64		74							89.2	5.08	0.04	63.2	28.7	0.44	0	0	2
197	-64.8963	18.35	{B9339036-59AA-4B5E-803E-358271AE9B16}	accept		meets protocol criteria		STT-7-4	Negative						Single Family Home		No	Yes		9	2020	Yes	disinfect_cleaning		Household chlorine or bleach		No	No	Underground	Under the house	square_rectangular				164		134		140		135.5	8.8	0.07	99.5	26.3	0.89	0.1	0	2
248	-64.9003	18.3557	{766B3FA9-CB6D-45ED-88AB-4B04928C2534}	accept		meets protocol criteria		STT-8-2	Negative						Multi Family Unit		No	No				Yes	disinfect_cleaning		Household chlorine or bleach		No	No	Underground	Under the house	square_rectangular				129		128		160		213	9.11	0.1	147	25.8	1.74	0	0	6
189	-64.9024	18.3495	{71132EA1-92DA-46EE-8EAC-925CA79F31CB}	accept		meets protocol criteria		STT-9-3	Negative						Single Family Home		No	No				Yes	kill mosquitoes		Household chlorine or bleach		No	No	Underground	Under the house	square_rectangular				127		126		80		134.3	8.9	0.08	95.3	26.8	0.82	0.03	0	6
206	-64.907	18.3473	{838D6AC7-6CF1-4D42-8843-BD13AD610919}	accept		meets protocol criteria		STT-9-5	Negative						Single Family Home		Yes	Yes			2010	No						No	Underground	Under the house	square_rectangular				168		113		156		150.6	9.49	0.08	107	29.2	4.17	0	0	1
265	-64.9043	18.3473	{5CC9D2D4-01A5-4DFC-9488-705EC17D0D0A}	accept		meets protocol criteria		STT-9-6	Negative						Multi Family Unit		No	Yes		2	2021	Yes	other_reason	After rain and Sahara	Household chlorine or bleach		No	No	Underground	Under the house	square_rectangular				703		80		178		241	9.31	0.12	170	29.8	1.49	0	0	1
235	-64.7807	17.7496	{B3B32935-0D6E-448C-8D67-F302B54D646C}	accept		meets protocol criteria		STX-11-13	Negative						Single Family Home		No	Unknown				No						No	Underground	Outside the house	square_rectangular				153		51		113		184.3	8.45	0.09	131	28	1.21	0	0	2
24	-64.7937	17.7474	{282350B8-7875-43AD-9719-2375EF3FF1EB}	accept		meets protocol criteria		STX-12-2	Negative						Single Family Home		No	Yes	1	1	2017	Yes	disinfect_cleaning		Household chlorine or bleach		No	No	Underground	Under the house	square_rectangular				267		72		90		69.1	8.47	0.03	49.2	26.9	1.38	0.01	0	3
208	-64.7766	17.7208	{F29CB9D0-6978-4F3D-AC0C-BAD9B61E8E47}	accept		meets protocol criteria		STX-20-4	Negative						Single Family Home		No	Yes	2	2	2018	No						No	Underground	Under the house	square_rectangular				139		93		128		154.2	8.62	0.08	109	26.7	2	0	0	2
125	-64.734	17.7571	{F20713EE-1A14-4ABF-B351-B21A2F8A0A4C}	accept		meets protocol criteria		STX-3-7	Negative						Multi Family Unit			Unknown				Unknown						No	Underground	Under the house	square_rectangular				169		165	15	77		102.5	7.31	0.05	72.7	29	0.54	0.04	0	4
[truncated: 39 more columns]
