# Supplementary material for: Entomological survey to determine the role of cisterns in the production of Aedes aegypti in the U.S. Virgin Islands
Source: PLoS One. 2025 Sep 18;20(9):e0329222. doi: 10.1371/journal.pone.0329222 (PMC12445458; doi:10.1371/journal.pone.0329222)
Supplement: S2 File — Includes raw data collected during the house and patio inspections to determine the presence of larval development sites. (XLSX) [file pone.0329222.s002.xlsx]

## Sheet: Sheet3
Long	Lat	globalid	structureid	time_date	n_people	n_containers	access	access_comment	CreationDate	Creator	EditDate	Editor	containers.globalid	containers.artificial_natural	containers.a_typecontainer	containers.n_typecontainer	containers.container_other	containers.container_shaded	containers.container_condition	containers.multiply	containers.container_status	containers.pupae	containers.collect_pupae	containers.number_id	containers.why_nocollectoin	containers.mosquitoes_septic	containers.parentglobalid	containers.CreationDate	containers.Creator	containers.EditDate	containers.Editor	containers.structureid_unique	LAB.Trap ID	LAB.Cistern_id	LAB.District	LAB.Cluster	LAB.House	LAB.letter_number	LAB.Trap Pickup Date	LAB.Date Received	LAB.Date Processed	LAB.Genus	LAB.Species	LAB.mosquito_id	LAB.Sample Life Stage	LAB.Count	LAB.Sex	LAB.Region	LAB.Comments
-64.7568	17.7323	{660A9E5D-0950-4F1D-BF9A-0F58ADFC74E1}	STX-7-1_x000D_	2021-02-09 17:41:00	2		yes		2021-02-09 21:47:24	wortiz	2021-02-09 21:47:24	wortiz	{F926DC1F-1DF5-4CA6-BFDB-E7CE793D98E2}	Artificial	barrel/drum			yes	yes		yes	yes	yes	1			{660A9E5D-0950-4F1D-BF9A-0F58ADFC74E1}	2021-02-09 21:47:24	wortiz	2021-06-03 19:07:28	portaladmin	STX-7-1-1	STX-7-1-1	STX-7-1	STX	7	1	1	2021-02-09	2021-02-17	2021-02-18	Aedes	aegypti	Aedes aegypti	Pupae	4	Female	STX	781
-64.7568	17.7323	{660A9E5D-0950-4F1D-BF9A-0F58ADFC74E1}	STX-7-1_x000D_	2021-02-09 17:41:00	2		yes		2021-02-09 21:47:24	wortiz	2021-02-09 21:47:24	wortiz	{F926DC1F-1DF5-4CA6-BFDB-E7CE793D98E2}	Artificial	barrel/drum			yes	yes		yes	yes	yes	1			{660A9E5D-0950-4F1D-BF9A-0F58ADFC74E1}	2021-02-09 21:47:24	wortiz	2021-06-03 19:07:28	portaladmin	STX-7-1-1	STX-7-1-1	STX-7-1	STX	7	1	1	2021-02-09	2021-02-17	2021-02-18	Aedes	aegypti	Aedes aegypti	Pupae	4	Male	STX
-64.8584	18.3325	{55D69FCB-5360-4258-A73A-6EFF1D38617E}	STT-3-2	2021-02-10 18:49:00					2021-02-11 00:05:23	rsaavedra	2021-02-11 00:05:23	rsaavedra	{BCAA1B2B-EDFF-4F68-ADED-3565026B4010}	Artificial	tire			yes	yes		yes	yes	yes	1			{55D69FCB-5360-4258-A73A-6EFF1D38617E}	2021-02-11 00:05:23	rsaavedra	2021-02-11 00:05:23	rsaavedra	STT-3-2-1	STT-3-2-1	STT-3-2	STT	3	2	1	2021-02-10	2021-02-17	2021-02-18	Aedes	aegypti	Aedes aegypti	Pupae	3	Male	STT
-64.8584	18.3325	{55D69FCB-5360-4258-A73A-6EFF1D38617E}	STT-3-2	2021-02-10 18:49:00					2021-02-11 00:05:23	rsaavedra	2021-02-11 00:05:23	rsaavedra	{BCAA1B2B-EDFF-4F68-ADED-3565026B4010}	Artificial	tire			yes	yes		yes	yes	yes	1			{55D69FCB-5360-4258-A73A-6EFF1D38617E}	2021-02-11 00:05:23	rsaavedra	2021-02-11 00:05:23	rsaavedra	STT-3-2-1	STT-3-2-1	STT-3-2	STT	3	2	1	2021-02-10	2021-02-17	2021-02-18	Aedes	aegypti	Aedes aegypti	Pupae	2	Female	STT
-64.7762	17.7486	{A1BDF01B-10A2-4FAC-B011-0271B1F235AD}	STX-11-1	2021-02-10 19:54:00	6		yes		2021-02-11 00:17:43	wortiz	2021-02-11 00:27:04	wortiz	{025D28B6-AC39-4C83-89A6-6F5F1126BA34}	Artificial	tire			yes	yes		yes	yes	yes	1			{A1BDF01B-10A2-4FAC-B011-0271B1F235AD}	2021-02-11 00:17:43	wortiz	2021-02-11 00:17:43	wortiz	STX-11-1-1	STX-11-1-1	STX-11-1	STX	11	1	1	2021-02-10	2021-02-17	2021-02-18	Aedes	aegypti	Aedes aegypti	Pupae	1	Male	STX
-64.8893	18.3484	{B38197F3-C638-49A2-9F0D-6546DDE57837}	STT-6-2	2021-02-16 21:55:00					2021-02-17 02:23:41	amorales	2021-02-17 02:23:41	amorales	{A7AD608A-DE89-4AAE-988E-CE99352F3A17}	Artificial	bucket			yes	yes		yes	yes	yes	2			{B38197F3-C638-49A2-9F0D-6546DDE57837}	2021-02-17 02:23:41	amorales	2021-02-17 02:23:41	amorales	STT-6-2-2	STT-6-2-2	STT-6-2	STT	6	2	2	2021-02-16	2021-02-23	2021-02-24	Aedes	aegypti	Aedes aegypti	Pupae	6	Male	STT
-64.8893	18.3484	{B38197F3-C638-49A2-9F0D-6546DDE57837}	STT-6-2	2021-02-16 21:55:00					2021-02-17 02:23:41	amorales	2021-02-17 02:23:41	amorales	{A7AD608A-DE89-4AAE-988E-CE99352F3A17}	Artificial	bucket			yes	yes		yes	yes	yes	2			{B38197F3-C638-49A2-9F0D-6546DDE57837}	2021-02-17 02:23:41	amorales	2021-02-17 02:23:41	amorales	STT-6-2-2	STT-6-2-2	STT-6-2	STT	6	2	2	2021-02-16	2021-02-23	2021-02-24	Aedes	aegypti	Aedes aegypti	Pupae	8	Female	STT
-64.8893	18.3484	{B38197F3-C638-49A2-9F0D-6546DDE57837}	STT-6-2	2021-02-16 21:55:00					2021-02-17 02:23:41	amorales	2021-02-17 02:23:41	amorales	{C8021261-6064-4D10-AFAB-9E64BFF4F45A}	Artificial	plastic container			yes	yes		yes	yes	yes	1			{B38197F3-C638-49A2-9F0D-6546DDE57837}	2021-02-17 02:23:41	amorales	2021-02-17 02:23:41	amorales	STT-6-2-1	STT-6-2-1	STT-6-2	STT	6	2	1	2021-02-16	2021-02-23	2021-02-24	Aedes	aegypti	Aedes aegypti	Pupae	10	Male	STT
-64.8893	18.3484	{B38197F3-C638-49A2-9F0D-6546DDE57837}	STT-6-2	2021-02-16 21:55:00					2021-02-17 02:23:41	amorales	2021-02-17 02:23:41	amorales	{C8021261-6064-4D10-AFAB-9E64BFF4F45A}	Artificial	plastic container			yes	yes		yes	yes	yes	1			{B38197F3-C638-49A2-9F0D-6546DDE57837}	2021-02-17 02:23:41	amorales	2021-02-17 02:23:41	amorales	STT-6-2-1	STT-6-2-1	STT-6-2	STT	6	2	1	2021-02-16	2021-02-23	2021-02-24	Aedes	aegypti	Aedes aegypti	Pupae	3	Female	STT
-64.9065	18.3517	{AD6541F2-6535-49F7-9C8C-287E9544EF09}	STT-9-1	2021-02-18 18:57:00			yes		2021-02-19 00:04:09	amorales	2021-02-19 00:04:09	amorales	{9A8C4A50-5C66-4EC6-BBF4-5E2131D93062}	Artificial	flowerpot dish			yes	yes		yes	yes	yes	1			{AD6541F2-6535-49F7-9C8C-287E9544EF09}	2021-02-19 00:04:09	amorales	2021-02-19 00:04:09	amorales	STT-9-1-1	STT-9-1-1	STT-9-1	STT	9	1	1	2021-02-18	2021-02-23	2021-02-24	Aedes	aegypti	Aedes aegypti	Pupae	1	Male	STT
-64.9065	18.3517	{AD6541F2-6535-49F7-9C8C-287E9544EF09}	STT-9-1	2021-02-18 18:57:00			yes		2021-02-19 00:04:09	amorales	2021-02-19 00:04:09	amorales	{9A8C4A50-5C66-4EC6-BBF4-5E2131D93062}	Artificial	flowerpot dish			yes	yes		yes	yes	yes	1			{AD6541F2-6535-49F7-9C8C-287E9544EF09}	2021-02-19 00:04:09	amorales	2021-02-19 00:04:09	amorales	STT-9-1-1	STT-9-1-1	STT-9-1	STT	9	1	1	2021-02-18	2021-02-23	2021-02-24	Culex	sp.	Culex sp.	Pupae	4	Female	STT
-64.9065	18.3517	{AD6541F2-6535-49F7-9C8C-287E9544EF09}	STT-9-1	2021-02-18 18:57:00			yes		2021-02-19 00:04:09	amorales	2021-02-19 00:04:09	amorales	{D5F9E479-4712-40F0-847D-4C1C47EEDB9A}	Artificial	bucket			no	yes		yes	yes	yes	2			{AD6541F2-6535-49F7-9C8C-287E9544EF09}	2021-02-19 00:04:09	amorales	2021-02-19 00:04:09	amorales	STT-9-1-2	STT-9-1-2	STT-9-1	STT	9	1	2	2021-02-18	2021-02-23	2021-02-24	Aedes	aegypti	Aedes aegypti	Pupae	3	Male	STT
-64.9065	18.3517	{AD6541F2-6535-49F7-9C8C-287E9544EF09}	STT-9-1	2021-02-18 18:57:00			yes		2021-02-19 00:04:09	amorales	2021-02-19 00:04:09	amorales	{D5F9E479-4712-40F0-847D-4C1C47EEDB9A}	Artificial	bucket			no	yes		yes	yes	yes	2			{AD6541F2-6535-49F7-9C8C-287E9544EF09}	2021-02-19 00:04:09	amorales	2021-02-19 00:04:09	amorales	STT-9-1-2	STT-9-1-2	STT-9-1	STT	9	1	2	2021-02-18	2021-02-23	2021-02-24	Aedes	aegypti	Aedes aegypti	Pupae	1	Female	STT
-64.9065	18.3517	{AD6541F2-6535-49F7-9C8C-287E9544EF09}	STT-9-1	2021-02-18 18:57:00			yes		2021-02-19 00:04:09	amorales	2021-02-19 00:04:09	amorales	{9AE689F3-03CB-4826-BA47-6F62DC890300}	Artificial	other		Metal container	yes	yes		yes	yes	yes	3			{AD6541F2-6535-49F7-9C8C-287E9544EF09}	2021-02-19 00:04:09	amorales	2021-02-19 00:04:09	amorales	STT-9-1-3	STT-9-1-3	STT-9-1	STT	9	1	3	2021-02-18	2021-02-23	2021-02-24	Aedes	aegypti	Aedes aegypti	Pupae	2	Male	STT
-64.8689	17.7062	{2C1FAC00-AF4B-4136-9F37-EA00981EF39F}	STX-13-2	2021-02-22 14:41:00	5		unknown		2021-02-22 20:22:37	nmarrero	2021-02-25 02:56:44	rsaavedra	{73729780-1B3E-4377-B6F1-BEC0DDE0E1BB}	Artificial	bucket			yes	yes		yes	yes	yes	1			{2C1FAC00-AF4B-4136-9F37-EA00981EF39F}	2021-02-22 20:22:37	nmarrero	2021-06-21 22:13:26	rsaavedra	STX-13-2-1	STX-13-2-1	STX-13-2	STX	13	2	1	2021-03-13	2021-03-17	2021-03-18	Aedes	aegypti	Aedes aegypti	Pupae	9	Female	STX
-64.8689	17.7062	{2C1FAC00-AF4B-4136-9F37-EA00981EF39F}	STX-13-2	2021-02-22 14:41:00	5		unknown		2021-02-22 20:22:37	nmarrero	2021-02-25 02:56:44	rsaavedra	{73729780-1B3E-4377-B6F1-BEC0DDE0E1BB}	Artificial	bucket			yes	yes		yes	yes	yes	1			{2C1FAC00-AF4B-4136-9F37-EA00981EF39F}	2021-02-22 20:22:37	nmarrero	2021-06-21 22:13:26	rsaavedra	STX-13-2-1	STX-13-2-1	STX-13-2	STX	13	2	2	2021-03-13	2021-03-17	2021-03-18	Aedes	aegypti	Aedes aegypti	Pupae	7	Male	STX
-64.8689	17.7062	{2C1FAC00-AF4B-4136-9F37-EA00981EF39F}	STX-13-2	2021-02-22 14:41:00	5		unknown		2021-02-22 20:22:37	nmarrero	2021-02-25 02:56:44	rsaavedra	{73729780-1B3E-4377-B6F1-BEC0DDE0E1BB}	Artificial	bucket			yes	yes		yes	yes	yes	1			{2C1FAC00-AF4B-4136-9F37-EA00981EF39F}	2021-02-22 20:22:37	nmarrero	2021-06-21 22:13:26	rsaavedra	STX-13-2-1	STX-13-2-1	STX-13-2	STX	13	2	3	2021-03-13	2021-03-17	2021-03-18	Culex	quinquefasciatus	Culex quinquefasciatus	Pupae	5	Female	STX
-64.8689	17.7062	{2C1FAC00-AF4B-4136-9F37-EA00981EF39F}	STX-13-2	2021-02-22 14:41:00	5		unknown		2021-02-22 20:22:37	nmarrero	2021-02-25 02:56:44	rsaavedra	{73729780-1B3E-4377-B6F1-BEC0DDE0E1BB}	Artificial	bucket			yes	yes		yes	yes	yes	1			{2C1FAC00-AF4B-4136-9F37-EA00981EF39F}	2021-02-22 20:22:37	nmarrero	2021-06-21 22:13:26	rsaavedra	STX-13-2-1	STX-13-2-1	STX-13-2	STX	13	2	4	2021-03-13	2021-03-17	2021-03-18	Culex	quinquefasciatus	Culex quinquefasciatus	Pupae	4	Male	STX
-64.8689	17.7062	{2C1FAC00-AF4B-4136-9F37-EA00981EF39F}	STX-13-2	2021-02-22 14:41:00	5		unknown		2021-02-22 20:22:37	nmarrero	2021-02-25 02:56:44	rsaavedra	{73729780-1B3E-4377-B6F1-BEC0DDE0E1BB}	Artificial	bucket			yes	yes		yes	yes	yes	1			{2C1FAC00-AF4B-4136-9F37-EA00981EF39F}	2021-02-22 20:22:37	nmarrero	2021-06-21 22:13:26	rsaavedra	STX-13-2-1	STX-13-2-1	STX-13-2	STX	13	2	5	2021-03-09	2021-03-17	2021-03-18	Aedes	aegypti	Aedes aegypti	Pupae	1	Female	STX
-64.7133	17.731	{4385EA7F-9A63-4FC4-8A70-29D428E27C4C}	STX-5-6	2021-02-24 19:04:00	1		no	Resident felt embarred about the breeding sites we found and she started dumping out positive containers.	2021-02-24 23:51:51	nmarrero	2021-06-03 02:22:11	nmarrero	{92673C58-A14D-436A-B15A-2F5504AFB8A7}	Artificial	bucket			yes	yes		yes	yes		1			{4385EA7F-9A63-4FC4-8A70-29D428E27C4C}	2021-02-24 23:51:51	nmarrero	2021-06-03 20:27:43	portaladmin	STX-5-6-1	STX-5-6-1	STX-5-6	STX	5	6	1	2021-02-24	2021-03-03	2021-03-04	Aedes	aegypti	Aedes aegypti	Pupae	1	Female	STX
-64.7133	17.731	{4385EA7F-9A63-4FC4-8A70-29D428E27C4C}	STX-5-6	2021-02-24 19:04:00	1		no	Resident felt embarred about the breeding sites we found and she started dumping out positive containers.	2021-02-24 23:51:51	nmarrero	2021-06-03 02:22:11	nmarrero	{92673C58-A14D-436A-B15A-2F5504AFB8A7}	Artificial	bucket			yes	yes		yes	yes		1			{4385EA7F-9A63-4FC4-8A70-29D428E27C4C}	2021-02-24 23:51:51	nmarrero	2021-06-03 20:27:43	portaladmin	STX-5-6-1	STX-5-6-1	STX-5-6	STX	5	6	1	2021-02-24	2021-03-03	2021-03-04	Aedes	aegypti	Aedes aegypti	Pupae	3	Male	STX
-64.8611	18.3291	{F978F7E7-CDBC-4570-ADC7-06BDAFB5C783}	STT-14-1	2021-02-25 19:51:00	2		no		2021-02-26 00:16:40	rsaavedra	2021-02-26 00:23:21	rsaavedra	{96726B76-8A2C-4AD9-A1F8-5D29F3BE5442}	Artificial	barrel/drum			no	yes		yes	yes	yes	1			{F978F7E7-CDBC-4570-ADC7-06BDAFB5C783}	2021-02-26 00:16:40	rsaavedra	2021-02-26 00:16:40	rsaavedra	STT-14-1-1	STT-14-1-1	STT-14-1	STT	14	1	1	2021-02-25	2021-03-02	2021-03-03	Aedes	aegypti	Aedes aegypti	Pupae	2	Female	STT
-64.8611	18.3291	{F978F7E7-CDBC-4570-ADC7-06BDAFB5C783}	STT-14-1	2021-02-25 19:51:00	2		no		2021-02-26 00:16:40	rsaavedra	2021-02-26 00:23:21	rsaavedra	{96726B76-8A2C-4AD9-A1F8-5D29F3BE5442}	Artificial	barrel/drum			no	yes		yes	yes	yes	1			{F978F7E7-CDBC-4570-ADC7-06BDAFB5C783}	2021-02-26 00:16:40	rsaavedra	2021-02-26 00:16:40	rsaavedra	STT-14-1-1	STT-14-1-1	STT-14-1	STT	14	1	1	2021-02-25	2021-03-02	2021-03-03	Aedes	aegypti	Aedes aegypti	Pupae	1	Male	STT
-64.8611	18.3291	{F978F7E7-CDBC-4570-ADC7-06BDAFB5C783}	STT-14-1	2021-02-25 19:51:00	2		no		2021-02-26 00:16:40	rsaavedra	2021-02-26 00:23:21	rsaavedra	{96726B76-8A2C-4AD9-A1F8-5D29F3BE5442}	Artificial	barrel/drum			no	yes		yes	yes	yes	1			{F978F7E7-CDBC-4570-ADC7-06BDAFB5C783}	2021-02-26 00:16:40	rsaavedra	2021-02-26 00:16:40	rsaavedra	STT-14-1-1	STT-14-1-1	STT-14-1	STT	14	1	1	2021-02-25	2021-03-02	2021-03-03	Culex	sp.	Culex sp.	Pupae	4	Female	STT
-64.8611	18.3291	{F978F7E7-CDBC-4570-ADC7-06BDAFB5C783}	STT-14-1	2021-02-25 19:51:00	2		no		2021-02-26 00:16:40	rsaavedra	2021-02-26 00:23:21	rsaavedra	{96726B76-8A2C-4AD9-A1F8-5D29F3BE5442}	Artificial	barrel/drum			no	yes		yes	yes	yes	1			{F978F7E7-CDBC-4570-ADC7-06BDAFB5C783}	2021-02-26 00:16:40	rsaavedra	2021-02-26 00:16:40	rsaavedra	STT-14-1-1	STT-14-1-1	STT-14-1	STT	14	1	1	2021-02-25	2021-03-02	2021-03-03	Culex	sp.	Culex sp.	Pupae	1	Male	STT
-64.9223	18.3452	{481F5B9C-0B94-476D-A6D4-5A95E32BC5D3}	STT-22-1	2021-03-01 16:38:00					2021-03-01 22:43:29	rsaavedra	2021-03-01 22:43:29	rsaavedra	{8AFCD197-6525-4C0E-BF9A-4B8E264C392D}	Artificial	bucket			yes	yes		yes	yes	yes	1			{481F5B9C-0B94-476D-A6D4-5A95E32BC5D3}	2021-03-01 22:43:29	rsaavedra	2021-03-01 22:43:29	rsaavedra	STT-22-1-1	STT-22-1-1	STT-22-1	STT	22	1	1	2021-03-01	2021-03-09	2021-03-10	Aedes	aegypti	Aedes aegypti	Pupae	3	Female	STT
-64.9223	18.3452	{481F5B9C-0B94-476D-A6D4-5A95E32BC5D3}	STT-22-1	2021-03-01 16:38:00					2021-03-01 22:43:29	rsaavedra	2021-03-01 22:43:29	rsaavedra	{8AFCD197-6525-4C0E-BF9A-4B8E264C392D}	Artificial	bucket			yes	yes		yes	yes	yes	1			{481F5B9C-0B94-476D-A6D4-5A95E32BC5D3}	2021-03-01 22:43:29	rsaavedra	2021-03-01 22:43:29	rsaavedra	STT-22-1-1	STT-22-1-1	STT-22-1	STT	22	1	1	2021-03-01	2021-03-09	2021-03-10	Aedes	aegypti	Aedes aegypti	Pupae	3	Male	STT
-64.8662	18.3227	{3E92EDF1-86D0-42F5-A9DB-0655E35943E3}	STT-13-2	2021-03-01 18:13:00			yes		2021-03-01 22:43:33	rsaavedra	2021-03-01 22:43:33	rsaavedra	{2D44003C-119F-4602-B9D5-61766CCA44CD}	Artificial	plastic container			yes	yes		yes	yes	yes	1			{3E92EDF1-86D0-42F5-A9DB-0655E35943E3}	2021-03-01 22:43:33	rsaavedra	2021-03-01 22:43:33	rsaavedra	STT-13-2-1	STT-13-2-1	STT-13-2	STT	13	2	1	2021-03-01	2021-03-09	2021-03-10	Aedes	aegypti	Aedes aegypti	Pupae	1	Female	STT
-64.8662	18.3227	{3E92EDF1-86D0-42F5-A9DB-0655E35943E3}	STT-13-2	2021-03-01 18:13:00			yes		2021-03-01 22:43:33	rsaavedra	2021-03-01 22:43:33	rsaavedra	{2D44003C-119F-4602-B9D5-61766CCA44CD}	Artificial	plastic container			yes	yes		yes	yes	yes	1			{3E92EDF1-86D0-42F5-A9DB-0655E35943E3}	2021-03-01 22:43:33	rsaavedra	2021-03-01 22:43:33	rsaavedra	STT-13-2-1	STT-13-2-1	STT-13-2	STT	13	2	1	2021-03-01	2021-03-09	2021-03-10	Aedes	aegypti	Aedes aegypti	Pupae	2	Male	STT
-64.8662	18.3227	{3E92EDF1-86D0-42F5-A9DB-0655E35943E3}	STT-13-2	2021-03-01 18:13:00			yes		2021-03-01 22:43:33	rsaavedra	2021-03-01 22:43:33	rsaavedra	{66BAF705-6B5E-4CF2-86A7-77EBD6439F10}	Artificial	glass container			yes	yes		yes	yes	yes	2			{3E92EDF1-86D0-42F5-A9DB-0655E35943E3}	2021-03-01 22:43:33	rsaavedra	2021-03-01 22:43:33	rsaavedra	STT-13-2-2	STT-13-2-2	STT-13-2	STT	13	2	2	2021-03-01	2021-03-09	2021-03-10	Aedes	aegypti	Aedes aegypti	Pupae	1	Female	STT
-64.846	18.3188	{F2F8276D-EFA6-4CEA-9DAF-D35A3A56DED6}	STT-14-2	2021-03-02 15:43:00			yes		2021-03-02 20:02:11	rsaavedra	2021-03-02 20:02:11	rsaavedra	{7978B070-F982-4F0B-A3DA-0F2D68409CAA}	Artificial	glass container			yes	yes		yes	yes	yes	1			{F2F8276D-EFA6-4CEA-9DAF-D35A3A56DED6}	2021-03-02 20:02:11	rsaavedra	2021-03-02 20:02:11	rsaavedra	STT-14-2-1	STT-14-2-1	STT-14-2	STT	14	2	1	2021-03-02	2021-03-09	2021-03-10	Culex	quinquefasciatus	Culex quinquefasciatus	Pupae	5	Female	STT
-64.846	18.3188	{F2F8276D-EFA6-4CEA-9DAF-D35A3A56DED6}	STT-14-2	2021-03-02 15:43:00			yes		2021-03-02 20:02:11	rsaavedra	2021-03-02 20:02:11	rsaavedra	{7978B070-F982-4F0B-A3DA-0F2D68409CAA}	Artificial	glass container			yes	yes		yes	yes	yes	1			{F2F8276D-EFA6-4CEA-9DAF-D35A3A56DED6}	2021-03-02 20:02:11	rsaavedra	2021-03-02 20:02:11	rsaavedra	STT-14-2-1	STT-14-2-1	STT-14-2	STT	14	2	1	2021-03-02	2021-03-09	2021-03-10	Culex	quinquefasciatus	Culex quinquefasciatus	Pupae	4	Male	STT
-64.846	18.3188	{F2F8276D-EFA6-4CEA-9DAF-D35A3A56DED6}	STT-14-2	2021-03-02 15:43:00			yes		2021-03-02 20:02:11	rsaavedra	2021-03-02 20:02:11	rsaavedra	{31F01AA4-3531-43C2-BBED-0BD38108BB84}	Artificial	plastic container			yes	yes		yes	yes	yes	2			{F2F8276D-EFA6-4CEA-9DAF-D35A3A56DED6}	2021-03-02 20:02:11	rsaavedra	2021-03-02 20:02:11	rsaavedra	STT-14-2-2	STT-14-2-2	STT-14-2	STT	14	2	2	2021-03-02	2021-03-09	2021-03-10	Culex	quinquefasciatus	Culex quinquefasciatus	Pupae	1	Female	STT
-64.846	18.3188	{F2F8276D-EFA6-4CEA-9DAF-D35A3A56DED6}	STT-14-2	2021-03-02 15:43:00			yes		2021-03-02 20:02:11	rsaavedra	2021-03-02 20:02:11	rsaavedra	{31F01AA4-3531-43C2-BBED-0BD38108BB84}	Artificial	plastic container			yes	yes		yes	yes	yes	2			{F2F8276D-EFA6-4CEA-9DAF-D35A3A56DED6}	2021-03-02 20:02:11	rsaavedra	2021-03-02 20:02:11	rsaavedra	STT-14-2-2	STT-14-2-2	STT-14-2	STT	14	2	2	2021-03-02	2021-03-09	2021-03-10	Culex	quinquefasciatus	Culex quinquefasciatus	Pupae	2	Male	STT
-64.9112	18.3346	{A60DE399-DCFB-4E6E-BBE4-1526E6EF48C6}	STT-21-3	2021-03-03 15:19:00			yes		2021-03-03 19:53:07	amorales	2021-03-03 19:53:07	amorales	{2DFDC812-2F54-4D16-BFCA-E6B39C4B5638}	Artificial	bucket			yes	yes		yes	yes	yes	1			{A60DE399-DCFB-4E6E-BBE4-1526E6EF48C6}	2021-03-03 19:53:07	amorales	2021-03-03 19:53:07	amorales	STT-21-3-1	STT-21-3-1	STT-21-3	STT	21	3	1	2021-03-03	2021-03-09	2021-03-10	Aedes	aegypti	Aedes aegypti	Pupae	1	Male	STT
-64.9112	18.3346	{A60DE399-DCFB-4E6E-BBE4-1526E6EF48C6}	STT-21-3	2021-03-03 15:19:00			yes		2021-03-03 19:53:07	amorales	2021-03-03 19:53:07	amorales	{A496AA2E-4A42-4148-B558-F6943748967C}	Artificial	cap			yes	yes		yes	yes	yes	2			{A60DE399-DCFB-4E6E-BBE4-1526E6EF48C6}	2021-03-03 19:53:07	amorales	2021-03-03 19:53:07	amorales	STT-21-3-2	STT-21-3-2	STT-21-3	STT	21	3	2	2021-03-03	2021-03-09	2021-03-10	Aedes	aegypti	Aedes aegypti	Pupae	2	Female	STT
-64.9112	18.3346	{A60DE399-DCFB-4E6E-BBE4-1526E6EF48C6}	STT-21-3	2021-03-03 15:19:00			yes		2021-03-03 19:53:07	amorales	2021-03-03 19:53:07	amorales	{A496AA2E-4A42-4148-B558-F6943748967C}	Artificial	cap			yes	yes		yes	yes	yes	2			{A60DE399-DCFB-4E6E-BBE4-1526E6EF48C6}	2021-03-03 19:53:07	amorales	2021-03-03 19:53:07	amorales	STT-21-3-2	STT-21-3-2	STT-21-3	STT	21	3	2	2021-03-03	2021-03-09	2021-03-10	Aedes	aegypti	Aedes aegypti	Pupae	1	Male	STT
-64.9112	18.3346	{A60DE399-DCFB-4E6E-BBE4-1526E6EF48C6}	STT-21-3	2021-03-03 15:19:00			yes		2021-03-03 19:53:07	amorales	2021-03-03 19:53:07	amorales	{FFE8E3BD-C858-42D7-AD76-F38650E59D49}	Artificial	plastic container			yes	yes		yes	yes	no	3	Container held fryer and a cover inside, was difficult to collect all samples.		{A60DE399-DCFB-4E6E-BBE4-1526E6EF48C6}	2021-03-03 19:53:07	amorales	2021-03-03 19:53:07	amorales	STT-21-3-3	STT-21-3-3	STT-21-3	STT	21	3	3	2021-03-03	2021-03-09	2021-03-10	Aedes	aegypti	Aedes aegypti	Pupae	1	Female	STT
-64.9112	18.3346	{A60DE399-DCFB-4E6E-BBE4-1526E6EF48C6}	STT-21-3	2021-03-03 15:19:00			yes		2021-03-03 19:53:07	amorales	2021-03-03 19:53:07	amorales	{FFE8E3BD-C858-42D7-AD76-F38650E59D49}	Artificial	plastic container			yes	yes		yes	yes	no	3	Container held fryer and a cover inside, was difficult to collect all samples.		{A60DE399-DCFB-4E6E-BBE4-1526E6EF48C6}	2021-03-03 19:53:07	amorales	2021-03-03 19:53:07	amorales	STT-21-3-3	STT-21-3-3	STT-21-3	STT	21	3	3	2021-03-03	2021-03-09	2021-03-10	Aedes	aegypti	Aedes aegypti	Pupae	1	Male	STT
-64.9112	18.3346	{A60DE399-DCFB-4E6E-BBE4-1526E6EF48C6}	STT-21-3	2021-03-03 15:19:00			yes		2021-03-03 19:53:07	amorales	2021-03-03 19:53:07	amorales	{9C1EBDAA-C3E3-42DE-806F-2F4AB46A99A5}	Artificial	bucket			yes	yes		yes	yes	yes	4			{A60DE399-DCFB-4E6E-BBE4-1526E6EF48C6}	2021-03-03 19:53:07	amorales	2021-03-03 19:53:07	amorales	STT-21-3-4	STT-21-3-4	STT-21-3	STT	21	3	4	2021-03-03	2021-03-09	2021-03-10	Aedes	aegypti	Aedes aegypti	Pupae	1	Female	STT
-64.9535	18.3477	{4B02C91C-54CE-4055-9B78-AEF1407ADA81}	STT-12-3	2021-03-07 15:11:00					2021-03-07 19:14:43	rsaavedra	2021-03-07 19:14:43	rsaavedra	{4AA10210-7200-4A52-AE5D-AB9101BE47EE}	Artificial	bucket			yes	yes		yes	yes	yes	1			{4B02C91C-54CE-4055-9B78-AEF1407ADA81}	2021-03-07 19:14:43	rsaavedra	2021-06-21 22:01:08	rsaavedra	STT-12-3-1	STT-12-3-1	STT-12-3	STT	12	3	1	2021-03-07	2021-03-18	2021-03-19	Aedes	aegypti	Aedes aegypti	Pupae	1	Male	STT
-64.758	17.7288	{2500DF7B-090D-47EC-8EFD-E67AA0264F9F}	STX-8-3	2021-03-10 20:06:00	2		yes		2021-03-11 00:54:36	nmarrero	2021-03-11 00:54:36	nmarrero	{CAAC91F8-B099-4206-8A7C-E0E1D9FE9FC4}	Artificial	bucket			yes	yes		yes	yes	yes	1			{2500DF7B-090D-47EC-8EFD-E67AA0264F9F}	2021-03-11 00:54:36	nmarrero	2021-06-03 19:08:32	portaladmin	STX-8-3-1	STX-8-3-1	STX-8-3	STX	8	3	1	2021-03-10	2021-03-17	2021-03-18	Aedes	aegypti	Aedes aegypti	Pupae	3	Female	STX
-64.758	17.7288	{2500DF7B-090D-47EC-8EFD-E67AA0264F9F}	STX-8-3	2021-03-10 20:06:00	2		yes		2021-03-11 00:54:36	nmarrero	2021-03-11 00:54:36	nmarrero	{CAAC91F8-B099-4206-8A7C-E0E1D9FE9FC4}	Artificial	bucket			yes	yes		yes	yes	yes	1			{2500DF7B-090D-47EC-8EFD-E67AA0264F9F}	2021-03-11 00:54:36	nmarrero	2021-06-03 19:08:32	portaladmin	STX-8-3-1	STX-8-3-1	STX-8-3	STX	8	3	1	2021-03-10	2021-03-17	2021-03-18	Aedes	aegypti	Aedes aegypti	Pupae	3	Male	STX
-64.7745	18.3292	{8F2FD5CA-56D4-4B32-B01F-7A6F85E50BF0}	STT-1-1	2021-03-12 16:52:00			yes		2021-03-12 21:13:54	amorales	2021-03-12 21:13:54	amorales	{378EE1D6-168D-4BEC-AA86-7129BA3BB029}	Artificial	bucket			yes	yes		yes	yes	yes	1			{8F2FD5CA-56D4-4B32-B01F-7A6F85E50BF0}	2021-03-12 21:13:54	amorales	2021-03-12 21:13:54	amorales	STT-1-1-1	STT-1-1-1	STT-1-1	STT	1	1	1	2021-03-12	2021-03-18	2021-03-19	Aedes	aegypti	Aedes aegypti	Pupae	2	Female	STT
-64.9132	18.3358	{E20E8374-B8DA-4D13-AFC2-9645E264CEBC}	STT-21-4	2021-03-13 15:42:00			yes		2021-03-13 20:05:40	rsaavedra	2021-03-13 20:05:40	rsaavedra	{D7EFB710-D9AE-41B6-9609-3543BEAF1622}	Artificial	bucket			no	yes		yes	yes	yes	1			{E20E8374-B8DA-4D13-AFC2-9645E264CEBC}	2021-03-13 20:05:40	rsaavedra	2021-03-13 20:05:40	rsaavedra	STT-21-4-1	STT-21-4-1	STT-21-4	STT	21	4	1	2021-03-13	2021-03-18	2021-03-19	Aedes	aegypti	Aedes aegypti	Pupae	2	Male	STT
-64.8737	17.7167	{DCB787B3-1099-42E5-8972-1D62D7895089}	STX-15-2	2021-03-13 19:24:00	1		yes		2021-03-14 00:44:13	nmarrero	2021-06-03 03:34:49	nmarrero	{C0B09C7D-E5FC-4EAF-A6AB-CD854E788EE4}	Artificial	barrel/drum			no	yes		yes	yes	unknown	1			{DCB787B3-1099-42E5-8972-1D62D7895089}	2021-03-14 00:44:13	nmarrero	2021-06-03 18:57:37	portaladmin	STX-15-2-1	STX-15-2-1	STX-15-2	STX	15	2	1	2021-03-13	2021-03-17	2021-03-18	Aedes	aegypti	Aedes aegypti	Pupae	3	Male	STX
-64.8737	17.7167	{DCB787B3-1099-42E5-8972-1D62D7895089}	STX-15-2	2021-03-13 19:24:00	1		yes		2021-03-14 00:44:13	nmarrero	2021-06-03 03:34:49	nmarrero	{C0B09C7D-E5FC-4EAF-A6AB-CD854E788EE4}	Artificial	barrel/drum			no	yes		yes	yes	unknown	1			{DCB787B3-1099-42E5-8972-1D62D7895089}	2021-03-14 00:44:13	nmarrero	2021-06-03 18:57:37	portaladmin	STX-15-2-1	STX-15-2-1	STX-15-2	STX	15	2	1	2021-03-13	2021-03-17	2021-03-18	Culex	quinquefasciatus	Culex quinquefasciatus	Pupae	1	Female	STX
-64.8737	17.7167	{DCB787B3-1099-42E5-8972-1D62D7895089}	STX-15-2	2021-03-13 19:24:00	1		yes		2021-03-14 00:44:13	nmarrero	2021-06-03 03:34:49	nmarrero	{C0B09C7D-E5FC-4EAF-A6AB-CD854E788EE4}	Artificial	barrel/drum			no	yes		yes	yes	unknown	1			{DCB787B3-1099-42E5-8972-1D62D7895089}	2021-03-14 00:44:13	nmarrero	2021-06-03 18:57:37	portaladmin	STX-15-2-1	STX-15-2-1	STX-15-2	STX	15	2	1	2021-03-13	2021-03-17	2021-03-18	Aedes	aegypti	Aedes aegypti	Pupae	3	Female	STX
-64.8737	17.7167	{DCB787B3-1099-42E5-8972-1D62D7895089}	STX-15-2	2021-03-13 19:24:00	1		yes		2021-03-14 00:44:13	nmarrero	2021-06-03 03:34:49	nmarrero	{C0B09C7D-E5FC-4EAF-A6AB-CD854E788EE4}	Artificial	barrel/drum			no	yes		yes	yes	unknown	1			{DCB787B3-1099-42E5-8972-1D62D7895089}	2021-03-14 00:44:13	nmarrero	2021-06-03 18:57:37	portaladmin	STX-15-2-1	STX-15-2-1	STX-15-2	STX	15	2	1	2021-03-13	2021-03-17	2021-03-18	Aedes	aegypti	Aedes aegypti	Pupae	1	Male	STX
-64.8737	17.7167	{DCB787B3-1099-42E5-8972-1D62D7895089}	STX-15-2	2021-03-13 19:24:00	1		yes		2021-03-14 00:44:13	nmarrero	2021-06-03 03:34:49	nmarrero	{C0B09C7D-E5FC-4EAF-A6AB-CD854E788EE4}	Artificial	barrel/drum			no	yes		yes	yes	unknown	1			{DCB787B3-1099-42E5-8972-1D62D7895089}	2021-03-14 00:44:13	nmarrero	2021-06-03 18:57:37	portaladmin	STX-15-2-1	STX-15-2-1	STX-15-2	STX	15	2	1	2021-03-13	2021-03-17	2021-03-18	Culex	quinquefasciatus	Culex quinquefasciatus	Pupae	2	Female	STX
-64.8756	18.3401	{907242B7-6C5F-4ADF-B0C6-3AF2CE14F80A}	STT-4-2	2021-03-18 15:54:00			yes		2021-03-18 20:22:22	rsaavedra	2021-03-18 20:22:22	rsaavedra	{06A4C37A-DB4D-4F49-B116-A78E72AF8B4D}	Artificial	bucket			yes	yes		yes	yes	yes	1			{907242B7-6C5F-4ADF-B0C6-3AF2CE14F80A}	2021-03-18 20:22:22	rsaavedra	2021-03-18 20:22:22	rsaavedra	STT-4-2-1	STT-4-2-1	STT-4-2	STT	4	2	1	2021-03-18	2021-03-25	2021-03-25	Aedes	aegypti	Aedes aegypti	Pupae	9	Female	STT
-64.8756	18.3401	{907242B7-6C5F-4ADF-B0C6-3AF2CE14F80A}	STT-4-2	2021-03-18 15:54:00			yes		2021-03-18 20:22:22	rsaavedra	2021-03-18 20:22:22	rsaavedra	{06A4C37A-DB4D-4F49-B116-A78E72AF8B4D}	Artificial	bucket			yes	yes		yes	yes	yes	1			{907242B7-6C5F-4ADF-B0C6-3AF2CE14F80A}	2021-03-18 20:22:22	rsaavedra	2021-03-18 20:22:22	rsaavedra	STT-4-2-1	STT-4-2-1	STT-4-2	STT	4	2	1	2021-03-18	2021-03-25	2021-03-25	Aedes	aegypti	Aedes aegypti	Pupae	7	Male	STT
-64.8756	18.3401	{907242B7-6C5F-4ADF-B0C6-3AF2CE14F80A}	STT-4-2	2021-03-18 15:54:00			yes		2021-03-18 20:22:22	rsaavedra	2021-03-18 20:22:22	rsaavedra	{06A4C37A-DB4D-4F49-B116-A78E72AF8B4D}	Artificial	bucket			yes	yes		yes	yes	yes	1			{907242B7-6C5F-4ADF-B0C6-3AF2CE14F80A}	2021-03-18 20:22:22	rsaavedra	2021-03-18 20:22:22	rsaavedra	STT-4-2-1	STT-4-2-1	STT-4-2	STT	4	2	1	2021-03-18	2021-03-25	2021-03-25	Culex	sp.	Culex sp.	Pupae	7	Female	STT
-64.8756	18.3401	{907242B7-6C5F-4ADF-B0C6-3AF2CE14F80A}	STT-4-2	2021-03-18 15:54:00			yes		2021-03-18 20:22:22	rsaavedra	2021-03-18 20:22:22	rsaavedra	{06A4C37A-DB4D-4F49-B116-A78E72AF8B4D}	Artificial	bucket			yes	yes		yes	yes	yes	1			{907242B7-6C5F-4ADF-B0C6-3AF2CE14F80A}	2021-03-18 20:22:22	rsaavedra	2021-03-18 20:22:22	rsaavedra	STT-4-2-1	STT-4-2-1	STT-4-2	STT	4	2	1	2021-03-18	2021-03-25	2021-03-25	Culex	sp.	Culex sp.	Pupae	22	Male	STT
-64.9519	18.3466	{DEB4BCD8-A60C-4B01-A034-301710E65716}	STT-12-7	2021-03-27 18:21:00	2		yes		2021-03-27 22:42:51	rsaavedra	2021-03-27 22:42:51	rsaavedra	{60B61381-2C2D-42D6-B010-6D79F9A2608C}	Artificial	barrel/drum			yes	yes		yes	yes	no	1	They dont want to remove water from the container		{DEB4BCD8-A60C-4B01-A034-301710E65716}	2021-03-27 22:42:51	rsaavedra	2021-03-27 22:42:51	rsaavedra	STT-12-7-1	STT-12-7-1	STT-12-7	STT	12	7	1	2021-03-27	2021-03-30	2021-03-31	Culex	sp.	Culex sp.	Pupae	5	Female	STT
-64.9519	18.3466	{DEB4BCD8-A60C-4B01-A034-301710E65716}	STT-12-7	2021-03-27 18:21:00	2		yes		2021-03-27 22:42:51	rsaavedra	2021-03-27 22:42:51	rsaavedra	{60B61381-2C2D-42D6-B010-6D79F9A2608C}	Artificial	barrel/drum			yes	yes		yes	yes	no	1	They dont want to remove water from the container		{DEB4BCD8-A60C-4B01-A034-301710E65716}	2021-03-27 22:42:51	rsaavedra	2021-03-27 22:42:51	rsaavedra	STT-12-7-1	STT-12-7-1	STT-12-7	STT	12	7	1	2021-03-27	2021-03-30	2021-03-31	Culex	sp.	Culex sp.	Pupae	3	Male	STT
-64.74	17.724	{B80DA55D-DEC6-44E8-8537-8F3CF96F5E3D}	STX-18-1	2021-03-29 19:44:00	3		yes		2021-03-29 23:57:01	wortiz	2021-03-29 23:57:01	wortiz	{360566EC-797F-45D4-852D-7997C4394C89}	Artificial	barrel/drum			yes	yes		yes	yes	yes	1			{B80DA55D-DEC6-44E8-8537-8F3CF96F5E3D}	2021-03-29 23:57:01	wortiz	2021-06-03 19:04:25	portaladmin	STX-18-1-1	STX-18-1-1	STX-18-1	STX	18	1	1	2021-03-29	2021-03-31	2021-04-01	Aedes	aegypti	Aedes aegypti	Pupae	5	Female	STX
-64.74	17.724	{B80DA55D-DEC6-44E8-8537-8F3CF96F5E3D}	STX-18-1	2021-03-29 19:44:00	3		yes		2021-03-29 23:57:01	wortiz	2021-03-29 23:57:01	wortiz	{360566EC-797F-45D4-852D-7997C4394C89}	Artificial	barrel/drum			yes	yes		yes	yes	yes	1			{B80DA55D-DEC6-44E8-8537-8F3CF96F5E3D}	2021-03-29 23:57:01	wortiz	2021-06-03 19:04:25	portaladmin	STX-18-1-1	STX-18-1-1	STX-18-1	STX	18	1	1	2021-03-29	2021-03-31	2021-04-01	Aedes	aegypti	Aedes aegypti	Pupae	3	Male	STX
-64.8958	18.3441	{C55A8933-35D1-40D1-998D-A7215C92618E}	STT-7-1	2021-03-30 16:02:00	2		yes		2021-03-30 20:33:32	rsaavedra	2021-03-30 20:33:32	rsaavedra	{D3C413D7-9153-4809-B29D-2580947553A7}	Artificial	bucket			yes	yes		yes	yes	yes	1			{C55A8933-35D1-40D1-998D-A7215C92618E}	2021-03-30 20:33:32	rsaavedra	2021-03-30 20:33:32	rsaavedra	STT-7-1-1	STT-7-1-1	STT-7-1	STT	7	1	1	2021-03-30	2021-04-08	2021-04-10	Aedes	aegypti	Aedes aegypti	Pupae	3	Female	STT
-64.8958	18.3441	{C55A8933-35D1-40D1-998D-A7215C92618E}	STT-7-1	2021-03-30 16:02:00	2		yes		2021-03-30 20:33:32	rsaavedra	2021-03-30 20:33:32	rsaavedra	{D3C413D7-9153-4809-B29D-2580947553A7}	Artificial	bucket			yes	yes		yes	yes	yes	1			{C55A8933-35D1-40D1-998D-A7215C92618E}	2021-03-30 20:33:32	rsaavedra	2021-03-30 20:33:32	rsaavedra	STT-7-1-1	STT-7-1-1	STT-7-1	STT	7	1	1	2021-03-30	2021-04-08	2021-04-10	Aedes	aegypti	Aedes aegypti	Pupae	2	Male	STT
-64.8958	18.3441	{C55A8933-35D1-40D1-998D-A7215C92618E}	STT-7-1	2021-03-30 16:02:00	2		yes		2021-03-30 20:33:32	rsaavedra	2021-03-30 20:33:32	rsaavedra	{715867C3-871A-4C70-B202-CB8A88721999}	Artificial	bucket			no	yes		yes	yes	yes	2			{C55A8933-35D1-40D1-998D-A7215C92618E}	2021-03-30 20:33:32	rsaavedra	2021-03-30 20:33:32	rsaavedra	STT-7-1-2	STT-7-1-2	STT-7-1	STT	7	1	2	2021-03-30	2021-04-08	2021-04-10	Aedes	aegypti	Aedes aegypti	Pupae	9	Female	STT
-64.8958	18.3441	{C55A8933-35D1-40D1-998D-A7215C92618E}	STT-7-1	2021-03-30 16:02:00	2		yes		2021-03-30 20:33:32	rsaavedra	2021-03-30 20:33:32	rsaavedra	{715867C3-871A-4C70-B202-CB8A88721999}	Artificial	bucket			no	yes		yes	yes	yes	2			{C55A8933-35D1-40D1-998D-A7215C92618E}	2021-03-30 20:33:32	rsaavedra	2021-03-30 20:33:32	rsaavedra	STT-7-1-2	STT-7-1-2	STT-7-1	STT	7	1	2	2021-03-30	2021-04-08	2021-04-10	Aedes	aegypti	Aedes aegypti	Pupae	6	Male	STT
-64.8958	18.3441	{C55A8933-35D1-40D1-998D-A7215C92618E}	STT-7-1	2021-03-30 16:02:00	2		yes		2021-03-30 20:33:32	rsaavedra	2021-03-30 20:33:32	rsaavedra	{14FF9738-B560-4A13-82EE-3AE5CEC19860}	Artificial	bucket			yes	yes		yes	yes	yes	3			{C55A8933-35D1-40D1-998D-A7215C92618E}	2021-03-30 20:33:32	rsaavedra	2021-03-30 20:33:32	rsaavedra	STT-7-1-3	STT-7-1-3	STT-7-1	STT	7	1	3	2021-03-30	2021-04-08	2021-04-10	Aedes	aegypti	Aedes aegypti	Pupae	4	Female	STT
-64.9204	18.3406	{9020A1A8-F029-4846-86AE-C7B51013470A}	STT-22-3	2021-04-06 14:13:00	1		yes		2021-04-06 18:20:02	rsaavedra	2021-04-06 18:20:02	rsaavedra	{600BEBB1-B2D2-46B5-B998-F0F225AC4140}	Artificial	bucket			no	yes		yes	yes	yes	1			{9020A1A8-F029-4846-86AE-C7B51013470A}	2021-04-06 18:20:02	rsaavedra	2021-04-06 18:20:02	rsaavedra	STT-22-3-1	STT-22-3-1	STT-22-3	STT	22	3	1	2021-04-06	2021-04-08	2021-04-10	Aedes	aegypti	Aedes aegypti	Pupae	1	Female	STT
-64.8697	18.3406	{1C6662D5-F062-4813-8CDA-60CFBA149186}	STT-3-5	2021-04-06 19:39:00			yes		2021-04-07 00:33:51	amorales	2021-04-07 00:33:51	amorales	{D0A6B6A5-CC9A-4258-8941-995801BEFA82}	Artificial	barrel/drum			no	yes		yes	yes	yes	1			{1C6662D5-F062-4813-8CDA-60CFBA149186}	2021-04-07 00:33:51	amorales	2021-04-07 00:33:51	amorales	STT-3-5-1	STT-3-5-1	STT-3-5	STT	3	5	1	2021-04-06	2021-04-08	2021-04-10	Culex	sp.	Culex sp.	Pupae	51	Female	STT
-64.8697	18.3406	{1C6662D5-F062-4813-8CDA-60CFBA149186}	STT-3-5	2021-04-06 19:39:00			yes		2021-04-07 00:33:51	amorales	2021-04-07 00:33:51	amorales	{D0A6B6A5-CC9A-4258-8941-995801BEFA82}	Artificial	barrel/drum			no	yes		yes	yes	yes	1			{1C6662D5-F062-4813-8CDA-60CFBA149186}	2021-04-07 00:33:51	amorales	2021-04-07 00:33:51	amorales	STT-3-5-1	STT-3-5-1	STT-3-5	STT	3	5	1	2021-04-06	2021-04-08	2021-04-10	Culex	sp.	Culex sp.	Pupae	13	Male	STT
-64.8697	18.3406	{1C6662D5-F062-4813-8CDA-60CFBA149186}	STT-3-5	2021-04-06 19:39:00			yes		2021-04-07 00:33:51	amorales	2021-04-07 00:33:51	amorales	{BCA77C3D-F314-4C03-B842-8EB1AAE72500}	Artificial	barrel/drum			no	yes		yes	yes	no	2	Barrel too full and large to collect all samples		{1C6662D5-F062-4813-8CDA-60CFBA149186}	2021-04-07 00:33:51	amorales	2021-04-07 00:33:51	amorales	STT-3-5-2	STT-3-5-2	STT-3-5	STT	3	5	2	2021-04-06	2021-04-08	2021-04-10	Aedes	aegypti	Aedes aegypti	Pupae	2	Male	STT
-64.8697	18.3406	{1C6662D5-F062-4813-8CDA-60CFBA149186}	STT-3-5	2021-04-06 19:39:00			yes		2021-04-07 00:33:51	amorales	2021-04-07 00:33:51	amorales	{BCA77C3D-F314-4C03-B842-8EB1AAE72500}	Artificial	barrel/drum			no	yes		yes	yes	no	2	Barrel too full and large to collect all samples		{1C6662D5-F062-4813-8CDA-60CFBA149186}	2021-04-07 00:33:51	amorales	2021-04-07 00:33:51	amorales	STT-3-5-2	STT-3-5-2	STT-3-5	STT	3	5	2	2021-04-06	2021-04-08	2021-04-10	Culex	sp.	Culex sp.	Pupae	1	Female	STT
-64.8697	18.3406	{1C6662D5-F062-4813-8CDA-60CFBA149186}	STT-3-5	2021-04-06 19:39:00			yes		2021-04-07 00:33:51	amorales	2021-04-07 00:33:51	amorales	{BCA77C3D-F314-4C03-B842-8EB1AAE72500}	Artificial	barrel/drum			no	yes		yes	yes	no	2	Barrel too full and large to collect all samples		{1C6662D5-F062-4813-8CDA-60CFBA149186}	2021-04-07 00:33:51	amorales	2021-04-07 00:33:51	amorales	STT-3-5-2	STT-3-5-2	STT-3-5	STT	3	5	2	2021-04-06	2021-04-08	2021-04-10	Culex	sp.	Culex sp.	Pupae	1	Male	STT
-64.8675	18.3424	{A63D2D1C-5C5B-4BB3-874E-D3A106AD899B}	STT-3-6	2021-04-06 21:42:00			yes		2021-04-07 02:12:22	amorales	2021-04-07 02:12:22	amorales	{86E435C5-3AB2-40B3-90C3-2350B030402F}	Artificial	barrel/drum			yes	yes		yes	yes	no	1	Owner uses to water plants		{A63D2D1C-5C5B-4BB3-874E-D3A106AD899B}	2021-04-07 02:12:22	amorales	2021-04-07 02:12:22	amorales	STT-3-6-1	STT-3-6-1	STT-3-6	STT	3	6	1	2021-04-06	2021-04-08	2021-04-10	Aedes	aegypti	Aedes aegypti	Pupae	1	Male	STT
-64.8968	18.3183	{3FC46029-36A3-47C7-8BD9-364509FCCB8B}	STT-16-2	2021-04-07 14:34:00	1		yes		2021-04-07 19:38:27	rsaavedra	2021-04-07 19:44:55	rsaavedra	{5F9DCC52-E711-4D16-B54A-84C799000575}	Artificial	bucket			no	yes		yes	yes	yes	1			{3FC46029-36A3-47C7-8BD9-364509FCCB8B}	2021-04-07 19:38:27	rsaavedra	2021-04-07 19:38:27	rsaavedra	STT-16-2-1	STT-16-2-1	STT-16-2	STT	16	2	1	2021-04-07	2021-04-15	2021-04-16	Aedes	aegypti	Aedes aegypti	Pupae	1	Female	STT
-64.8968	18.3183	{3FC46029-36A3-47C7-8BD9-364509FCCB8B}	STT-16-2	2021-04-07 14:34:00	1		yes		2021-04-07 19:38:27	rsaavedra	2021-04-07 19:44:55	rsaavedra	{483363E1-9623-4CB5-8734-32033D4C9BB5}	Artificial	tire			yes	yes		yes	yes	yes	2			{3FC46029-36A3-47C7-8BD9-364509FCCB8B}	2021-04-07 19:38:27	rsaavedra	2021-04-07 19:38:27	rsaavedra	STT-16-2-2	STT-16-2-2	STT-16-2	STT	16	2	2	2021-04-07	2021-04-15	2021-04-16	Aedes	aegypti	Aedes aegypti	Pupae	20	Female	STT
-64.8968	18.3183	{3FC46029-36A3-47C7-8BD9-364509FCCB8B}	STT-16-2	2021-04-07 14:34:00	1		yes		2021-04-07 19:38:27	rsaavedra	2021-04-07 19:44:55	rsaavedra	{483363E1-9623-4CB5-8734-32033D4C9BB5}	Artificial	tire			yes	yes		yes	yes	yes	2			{3FC46029-36A3-47C7-8BD9-364509FCCB8B}	2021-04-07 19:38:27	rsaavedra	2021-04-07 19:38:27	rsaavedra	STT-16-2-2	STT-16-2-2	STT-16-2	STT	16	2	2	2021-04-07	2021-04-15	2021-04-16	Aedes	aegypti	Aedes aegypti	Pupae	20	Male	STT
-64.8721	18.324	{49DDA0EF-A7AF-427F-A160-23B68A17579C}	STT-13-3	2021-04-07 20:15:00			yes		2021-04-08 00:18:26	amorales	2021-04-08 00:18:26	amorales	{71EEFE10-54A5-4B89-B3AE-4AEC077F0E6A}	Artificial	barrel/drum			yes	yes		yes	yes	unknown	1			{49DDA0EF-A7AF-427F-A160-23B68A17579C}	2021-04-08 00:18:26	amorales	2021-04-08 00:18:26	amorales	STT-13-3-1	STT-13-3-1	STT-13-3	STT	13	3	1	2021-04-09	2021-04-15	2021-04-16	Culex	sp.	Culex sp.	Pupae	4		STT
-64.8721	18.324	{49DDA0EF-A7AF-427F-A160-23B68A17579C}	STT-13-3	2021-04-07 20:15:00			yes		2021-04-08 00:18:26	amorales	2021-04-08 00:18:26	amorales	{71EEFE10-54A5-4B89-B3AE-4AEC077F0E6A}	Artificial	barrel/drum			yes	yes		yes	yes	unknown	1			{49DDA0EF-A7AF-427F-A160-23B68A17579C}	2021-04-08 00:18:26	amorales	2021-04-08 00:18:26	amorales	STT-13-3-1	STT-13-3-1	STT-13-3	STT	13	3	1	2021-04-09	2021-04-15	2021-04-16	Culex	sp.	Culex sp.	Pupae	1		STT
-64.8859	18.3479	{DD6335BA-47C7-46CC-913C-614846960087}	STT-6-3	2021-04-10 14:51:00			yes		2021-04-10 19:06:31	rsaavedra	2021-04-10 19:06:31	rsaavedra	{AEF0891D-B24F-4427-A585-4A38AB59942E}	Artificial	barrel/drum			yes	yes		yes	yes	yes	1			{DD6335BA-47C7-46CC-913C-614846960087}	2021-04-10 19:06:31	rsaavedra	2021-04-10 19:06:31	rsaavedra	STT-6-3-1	STT-6-3-1	STT-6-3	STT	6	3	1	2021-04-10	2021-04-15	2021-04-16	Aedes	aegypti	Aedes aegypti	Pupae	2	Female	STT
-64.8859	18.3479	{DD6335BA-47C7-46CC-913C-614846960087}	STT-6-3	2021-04-10 14:51:00			yes		2021-04-10 19:06:31	rsaavedra	2021-04-10 19:06:31	rsaavedra	{AEF0891D-B24F-4427-A585-4A38AB59942E}	Artificial	barrel/drum			yes	yes		yes	yes	yes	1			{DD6335BA-47C7-46CC-913C-614846960087}	2021-04-10 19:06:31	rsaavedra	2021-04-10 19:06:31	rsaavedra	STT-6-3-1	STT-6-3-1	STT-6-3	STT	6	3	1	2021-04-10	2021-04-15	2021-04-16	Aedes	aegypti	Aedes aegypti	Pupae	1	Male	STT
-64.8656	18.3224	{681A44F7-E03D-47E7-AD48-F0D535C14A25}	STT-13-4	2021-04-10 15:19:00			yes		2021-04-10 19:41:36	amorales	2021-04-10 19:41:36	amorales	{23E7F8DC-EFC0-4359-BA49-05A4CFA8F396}	Artificial	bucket			yes	yes		yes	yes	unknown	1			{681A44F7-E03D-47E7-AD48-F0D535C14A25}	2021-04-10 19:41:37	amorales	2021-04-10 19:41:37	amorales	STT-13-4-1	STT-13-4-1	STT-13-4	STT	13	4	1	2021-04-10	2021-04-15	2021-04-16	Aedes	aegypti	Aedes aegypti	Pupae	3	Female	STT
-64.8823	18.3449	{3CD40A78-D49F-4F40-BE11-F62E50A17C3B}	STT-6-4	2021-04-10 16:21:00			yes		2021-04-10 20:31:08	rsaavedra	2021-04-10 20:31:08	rsaavedra	{ACD3149C-2018-4B2E-BED8-78F5ECCA3C4D}	Artificial	bucket			no	yes		yes	yes	yes	1			{3CD40A78-D49F-4F40-BE11-F62E50A17C3B}	2021-04-10 20:31:08	rsaavedra	2021-04-10 20:31:08	rsaavedra	STT-6-4-1	STT-6-4-1	STT-6-4	STT	6	4	1	2021-04-10	2021-04-15	2021-04-16	Aedes	aegypti	Aedes aegypti	Pupae	9	Female	STT
-64.8823	18.3449	{3CD40A78-D49F-4F40-BE11-F62E50A17C3B}	STT-6-4	2021-04-10 16:21:00			yes		2021-04-10 20:31:08	rsaavedra	2021-04-10 20:31:08	rsaavedra	{ACD3149C-2018-4B2E-BED8-78F5ECCA3C4D}	Artificial	bucket			no	yes		yes	yes	yes	1			{3CD40A78-D49F-4F40-BE11-F62E50A17C3B}	2021-04-10 20:31:08	rsaavedra	2021-04-10 20:31:08	rsaavedra	STT-6-4-1	STT-6-4-1	STT-6-4	STT	6	4	1	2021-04-10	2021-04-15	2021-04-16	Aedes	aegypti	Aedes aegypti	Pupae	9	Male	STT
-64.8876	18.3182	{7C8CCE0F-AA92-4936-8663-8591AB0122E2}	STT-17-3	2021-04-12 15:14:00	2		yes		2021-04-12 19:27:22	rsaavedra	2021-04-12 19:27:22	rsaavedra	{320B1DF0-CD4D-4D03-A637-B66DF2AF43AE}	Artificial	bucket			yes	yes		yes	yes	yes	1			{7C8CCE0F-AA92-4936-8663-8591AB0122E2}	2021-04-12 19:27:22	rsaavedra	2021-04-12 19:27:22	rsaavedra	STT-17-3-1	STT-17-3-1	STT-17-3	STT	17	3	1	2021-04-12	2021-04-15	2021-04-16	Aedes	aegypti	Aedes aegypti	Pupae	46	Female	STT
-64.8876	18.3182	{7C8CCE0F-AA92-4936-8663-8591AB0122E2}	STT-17-3	2021-04-12 15:14:00	2		yes		2021-04-12 19:27:22	rsaavedra	2021-04-12 19:27:22	rsaavedra	{320B1DF0-CD4D-4D03-A637-B66DF2AF43AE}	Artificial	bucket			yes	yes		yes	yes	yes	1			{7C8CCE0F-AA92-4936-8663-8591AB0122E2}	2021-04-12 19:27:22	rsaavedra	2021-04-12 19:27:22	rsaavedra	STT-17-3-1	STT-17-3-1	STT-17-3	STT	17	3	1	2021-04-12	2021-04-15	2021-04-16	Aedes	aegypti	Aedes aegypti	Pupae	40	Male	STT
-64.8945	18.345	{A3AEE228-A25D-491A-B7BB-163C8813B168}	STT-7-5	2021-04-18 15:26:00			no	See photo	2021-04-18 20:25:40	rsaavedra	2021-04-18 20:25:40	rsaavedra	{663B5061-B37F-4538-A7FA-F6BF32FDAD36}	Artificial	trashcan			yes	yes		yes	yes	no	1	Too big		{A3AEE228-A25D-491A-B7BB-163C8813B168}	2021-04-18 20:25:40	rsaavedra	2021-04-18 20:25:40	rsaavedra	STT-7-5-1	STT-7-5-1	STT-7-5	STT	7	5	1	2021-04-18	2021-04-22	2021-04-22	Aedes	aegypti	Aedes aegypti	Pupae	16	Female	STT
-64.8945	18.345	{A3AEE228-A25D-491A-B7BB-163C8813B168}	STT-7-5	2021-04-18 15:26:00			no	See photo	2021-04-18 20:25:40	rsaavedra	2021-04-18 20:25:40	rsaavedra	{663B5061-B37F-4538-A7FA-F6BF32FDAD36}	Artificial	trashcan			yes	yes		yes	yes	no	1	Too big		{A3AEE228-A25D-491A-B7BB-163C8813B168}	2021-04-18 20:25:40	rsaavedra	2021-04-18 20:25:40	rsaavedra	STT-7-5-1	STT-7-5-1	STT-7-5	STT	7	5	1	2021-04-18	2021-04-22	2021-04-22	Aedes	aegypti	Aedes aegypti	Pupae	1	Male	STT
-64.8719	18.3425	{CDA92869-6376-4F6C-9DE8-68877FD2C031}	STT-4-5	2021-04-20 15:50:00			yes		2021-04-20 20:04:22	amorales	2021-04-20 20:04:22	amorales	{1F248D6E-8425-499E-8AB3-AB1CF97210F7}	Artificial	bucket			no	yes		yes	yes	unknown	1			{CDA92869-6376-4F6C-9DE8-68877FD2C031}	2021-04-20 20:04:22	amorales	2021-04-20 20:04:22	amorales	STT-4-5-1	STT-4-5-1	STT-4-5	STT	4	5	1	2021-04-20	2021-04-22	2021-04-22	Aedes	aegypti	Aedes aegypti	Pupae	1	Female	STT
-64.8719	18.3425	{CDA92869-6376-4F6C-9DE8-68877FD2C031}	STT-4-5	2021-04-20 15:50:00			yes		2021-04-20 20:04:22	amorales	2021-04-20 20:04:22	amorales	{1F248D6E-8425-499E-8AB3-AB1CF97210F7}	Artificial	bucket			no	yes		yes	yes	unknown	1			{CDA92869-6376-4F6C-9DE8-68877FD2C031}	2021-04-20 20:04:22	amorales	2021-04-20 20:04:22	amorales	STT-4-5-1	STT-4-5-1	STT-4-5	STT	4	5	1	2021-04-20	2021-04-22	2021-04-22	Aedes	aegypti	Aedes aegypti	Pupae	1	Male	STT
-64.8975	18.3171	{F89F41F1-6762-40BE-9250-21DF427E30DC}	STT-16-3	2021-04-22 20:33:00			yes		2021-04-23 00:55:06	rsaavedra	2021-06-03 19:30:15	portaladmin	{22B030F0-A2AB-4287-BED6-2D9614218AA6}	Artificial	plastic container			yes	yes		yes	yes	yes	1			{F89F41F1-6762-40BE-9250-21DF427E30DC}	2021-04-23 00:55:06	rsaavedra	2021-06-03 19:31:03	portaladmin	STT-16-3-1	STT-16-3-1	STT-16-3	STT	16	3	1	2021-04-22	2021-04-29	2021-05-01	Aedes	aegypti	Aedes aegypti	Pupae	2	Female	STT
-64.8688	17.7193	{7B38C845-0545-4552-8EBA-E3E90872207C}	STX-15-6	2021-04-22 21:00:00	2		no	Has a small shed with lots of containers but we didnâ€™t not have access because it was treacherous	2021-04-23 01:15:44	wortiz	2021-04-23 01:15:44	wortiz	{0B98F4FB-7FB4-446D-B4D0-64F0B24798F3}	Artificial	barrel/drum			no	yes		yes	yes	unknown	1			{7B38C845-0545-4552-8EBA-E3E90872207C}	2021-04-23 01:15:44	wortiz	2021-04-23 01:15:44	wortiz	STX-15-6-1	STX-15-6-1	STX-15-6	STX	15	6	1	2021-04-22	2021-04-27	2021-04-27	Aedes	aegypti	Aedes aegypti	Pupae	1	Female	STX
-64.8688	17.7193	{7B38C845-0545-4552-8EBA-E3E90872207C}	STX-15-6	2021-04-22 21:00:00	2		no	Has a small shed with lots of containers but we didnâ€™t not have access because it was treacherous	2021-04-23 01:15:44	wortiz	2021-04-23 01:15:44	wortiz	{0B98F4FB-7FB4-446D-B4D0-64F0B24798F3}	Artificial	barrel/drum			no	yes		yes	yes	unknown	1			{7B38C845-0545-4552-8EBA-E3E90872207C}	2021-04-23 01:15:44	wortiz	2021-04-23 01:15:44	wortiz	STX-15-6-1	STX-15-6-1	STX-15-6	STX	15	6	1	2021-04-22	2021-04-27	2021-04-27	Aedes	aegypti	Aedes aegypti	Pupae	1	Male	STX
-64.8766	18.3429	{4422C77E-D96E-48D4-9001-D6D342204E7D}	STT-4-8	2021-04-23 14:21:00			yes		2021-04-23 18:36:39	amorales	2021-04-23 18:36:39	amorales	{5C1F20B5-591D-4A8A-A322-623B063DF53F}	Artificial	bucket			no	yes		yes	yes	yes	1			{4422C77E-D96E-48D4-9001-D6D342204E7D}	2021-04-23 18:36:39	amorales	2021-04-23 18:36:39	amorales	STT-4-8-1	STT-4-8-1	STT-4-8	STT	4	8	1	2021-04-23	2021-04-29	2021-05-01	Aedes	aegypti	Aedes aegypti	Pupae	2	Female	STT
-64.8604	17.7112	{FC68CBCA-B71E-4482-945B-2CA2F4337874}	STX-15-7	2021-04-26 19:37:00	7		yes		2021-04-26 23:57:14	nmarrero	2021-04-26 23:57:14	nmarrero	{05894067-1BAE-4DBA-9712-4D05A2D246EB}	Artificial	plastic bottles			yes	yes		yes	yes	yes	1			{FC68CBCA-B71E-4482-945B-2CA2F4337874}	2021-04-26 23:57:14	nmarrero	2021-06-03 19:23:59	portaladmin	STX-15-7-1	STX-15-7-1	STX-15-7	STX	15	7	1	2021-04-28	2021-05-10	2021-05-13	Aedes	aegypti	Aedes aegypti	Pupae	2	Female	STX
-64.8604	17.7112	{FC68CBCA-B71E-4482-945B-2CA2F4337874}	STX-15-7	2021-04-26 19:37:00	7		yes		2021-04-26 23:57:14	nmarrero	2021-04-26 23:57:14	nmarrero	{05894067-1BAE-4DBA-9712-4D05A2D246EB}	Artificial	plastic bottles			yes	yes		yes	yes	yes	1			{FC68CBCA-B71E-4482-945B-2CA2F4337874}	2021-04-26 23:57:14	nmarrero	2021-06-03 19:23:59	portaladmin	STX-15-7-1	STX-15-7-1	STX-15-7	STX	15	7	1	2021-04-28	2021-05-10	2021-05-13	Aedes	aegypti	Aedes aegypti	Pupae	1	Female	STX
-64.8983	18.315	{471922E2-E467-4412-A104-9D5C03B5E87D}	STT-16-4	2021-04-28 18:10:00			yes		2021-04-28 23:12:27	rsaavedra	2021-04-28 23:12:27	rsaavedra	{E1C72363-0076-43C8-BB83-4CCA135EAF92}	Artificial	bucket			yes	yes		yes	yes	yes	1			{471922E2-E467-4412-A104-9D5C03B5E87D}	2021-04-28 23:12:27	rsaavedra	2021-04-28 23:12:27	rsaavedra	STT-16-4-1	STT-16-4-1	STT-16-4	STT	16	4	1	2021-04-28	2021-05-10	2021-05-12	Aedes	aegypti	Aedes aegypti	Pupae	43	Female	STT
-64.8983	18.315	{471922E2-E467-4412-A104-9D5C03B5E87D}	STT-16-4	2021-04-28 18:10:00			yes		2021-04-28 23:12:27	rsaavedra	2021-04-28 23:12:27	rsaavedra	{E1C72363-0076-43C8-BB83-4CCA135EAF92}	Artificial	bucket			yes	yes		yes	yes	yes	1			{471922E2-E467-4412-A104-9D5C03B5E87D}	2021-04-28 23:12:27	rsaavedra	2021-04-28 23:12:27	rsaavedra	STT-16-4-1	STT-16-4-1	STT-16-4	STT	16	4	1	2021-04-28	2021-05-10	2021-05-12	Aedes	aegypti	Aedes aegypti	Pupae	26	Male	STT
-64.8983	18.315	{471922E2-E467-4412-A104-9D5C03B5E87D}	STT-16-4	2021-04-28 18:10:00			yes		2021-04-28 23:12:27	rsaavedra	2021-04-28 23:12:27	rsaavedra	{496A2F67-D30A-4BA5-AB57-728625CAB777}	Artificial	plastic container			yes	yes		yes	yes	yes	2			{471922E2-E467-4412-A104-9D5C03B5E87D}	2021-04-28 23:12:27	rsaavedra	2021-04-28 23:12:27	rsaavedra	STT-16-4-2	STT-16-4-2	STT-16-4	STT	16	4	2	2021-04-28	2021-05-10	2021-05-12	Aedes	aegypti	Aedes aegypti	Pupae	4	Female	STT
-64.9411	18.3422	{3182C131-6FFB-4E51-8097-638ED3ED149E}	STT-18-2	2021-05-03 19:12:00			no	Time reasons	2021-05-03 23:36:54	rsaavedra	2021-05-03 23:36:54	rsaavedra	{2D8165D7-F57B-4D22-93E2-D07C190BAB4F}	Artificial	discarded kitchen appliances			no	yes		yes	yes	yes	1			{3182C131-6FFB-4E51-8097-638ED3ED149E}	2021-05-03 23:36:54	rsaavedra	2021-05-03 23:36:54	rsaavedra	STT-18-2-1	STT-18-2-1	STT-18-2	STT	18	2	1	2021-05-03	2021-05-10	2021-05-12	Aedes	aegypti	Aedes aegypti	Pupae	16	Female	STT
-64.9411	18.3422	{3182C131-6FFB-4E51-8097-638ED3ED149E}	STT-18-2	2021-05-03 19:12:00			no	Time reasons	2021-05-03 23:36:54	rsaavedra	2021-05-03 23:36:54	rsaavedra	{2D8165D7-F57B-4D22-93E2-D07C190BAB4F}	Artificial	discarded kitchen appliances			no	yes		yes	yes	yes	1			{3182C131-6FFB-4E51-8097-638ED3ED149E}	2021-05-03 23:36:54	rsaavedra	2021-05-03 23:36:54	rsaavedra	STT-18-2-1	STT-18-2-1	STT-18-2	STT	18	2	1	2021-05-03	2021-05-10	2021-05-12	Aedes	aegypti	Aedes aegypti	Pupae	3	Male	STT
-64.9411	18.3422	{3182C131-6FFB-4E51-8097-638ED3ED149E}	STT-18-2	2021-05-03 19:12:00			no	Time reasons	2021-05-03 23:36:54	rsaavedra	2021-05-03 23:36:54	rsaavedra	{2D8165D7-F57B-4D22-93E2-D07C190BAB4F}	Artificial	discarded kitchen appliances			no	yes		yes	yes	yes	1			{3182C131-6FFB-4E51-8097-638ED3ED149E}	2021-05-03 23:36:54	rsaavedra	2021-05-03 23:36:54	rsaavedra	STT-18-2-1	STT-18-2-1	STT-18-2	STT	18	2	1	2021-05-03	2021-05-10	2021-05-12	Culex	sp.	Culex sp.	Pupae	7	Female	STT
-64.9411	18.3422	{3182C131-6FFB-4E51-8097-638ED3ED149E}	STT-18-2	2021-05-03 19:12:00			no	Time reasons	2021-05-03 23:36:54	rsaavedra	2021-05-03 23:36:54	rsaavedra	{2D8165D7-F57B-4D22-93E2-D07C190BAB4F}	Artificial	discarded kitchen appliances			no	yes		yes	yes	yes	1			{3182C131-6FFB-4E51-8097-638ED3ED149E}	2021-05-03 23:36:54	rsaavedra	2021-05-03 23:36:54	rsaavedra	STT-18-2-1	STT-18-2-1	STT-18-2	STT	18	2	1	2021-05-03	2021-05-10	2021-05-12	Culex	sp.	Culex sp.	Pupae	4	Male	STT
-64.7425	17.7443	{06707573-157B-4B82-8BA3-C7926A0B0F60}	STX-6-7	2021-05-05 14:30:00	2		yes		2021-05-05 19:52:47	wortiz	2021-05-05 19:52:47	wortiz	{98FD5EF7-AF65-4972-93F6-45DB7A219216}	Artificial	barrel/drum			no	yes		yes	yes	yes	1			{06707573-157B-4B82-8BA3-C7926A0B0F60}	2021-05-05 19:52:47	wortiz	2021-05-05 19:52:47	wortiz	STX-6-7-1	STX-6-7-1	STX-6-7	STX	6	7	1	2021-05-05	2021-05-11	2021-05-13	Aedes	aegypti	Aedes aegypti	Pupae	3	Female	STX
-64.7425	17.7443	{06707573-157B-4B82-8BA3-C7926A0B0F60}	STX-6-7	2021-05-05 14:30:00	2		yes		2021-05-05 19:52:47	wortiz	2021-05-05 19:52:47	wortiz	{98FD5EF7-AF65-4972-93F6-45DB7A219216}	Artificial	barrel/drum			no	yes		yes	yes	yes	1			{06707573-157B-4B82-8BA3-C7926A0B0F60}	2021-05-05 19:52:47	wortiz	2021-05-05 19:52:47	wortiz	STX-6-7-1	STX-6-7-1	STX-6-7	STX	6	7	1	2021-05-05	2021-05-11	2021-05-13	Aedes	aegypti	Aedes aegypti	Pupae	8	Male	STX
-64.9199	18.3394	{9010C8B4-4A20-466F-B07A-6B1152D354B9}	STT-22-9	2021-05-06 19:04:00			yes		2021-05-06 23:24:08	amorales	2021-05-06 23:24:08	amorales	{3CC61C72-61EA-4079-9635-223A355B9FEA}	Artificial	trashcan				yes		yes	yes	yes	1			{9010C8B4-4A20-466F-B07A-6B1152D354B9}	2021-05-06 23:24:08	amorales	2021-05-06 23:24:08	amorales	STT-22-9-1	STT-22-9-1	STT-22-9	STT	22	9	1	2021-05-06	2021-05-14	2021-05-17	Aedes	aegypti	Aedes aegypti	Pupae	13	Female	STT
-64.9199	18.3394	{9010C8B4-4A20-466F-B07A-6B1152D354B9}	STT-22-9	2021-05-06 19:04:00			yes		2021-05-06 23:24:08	amorales	2021-05-06 23:24:08	amorales	{3CC61C72-61EA-4079-9635-223A355B9FEA}	Artificial	trashcan				yes		yes	yes	yes	1			{9010C8B4-4A20-466F-B07A-6B1152D354B9}	2021-05-06 23:24:08	amorales	2021-05-06 23:24:08	amorales	STT-22-9-1	STT-22-9-1	STT-22-9	STT	22	9	1	2021-05-06	2021-05-14	2021-05-17	Aedes	aegypti	Aedes aegypti	Pupae	1	Male	STT
-64.9199	18.3394	{9010C8B4-4A20-466F-B07A-6B1152D354B9}	STT-22-9	2021-05-06 19:04:00			yes		2021-05-06 23:24:08	amorales	2021-05-06 23:24:08	amorales	{3CC61C72-61EA-4079-9635-223A355B9FEA}	Artificial	trashcan				yes		yes	yes	yes	1			{9010C8B4-4A20-466F-B07A-6B1152D354B9}	2021-05-06 23:24:08	amorales	2021-05-06 23:24:08	amorales	STT-22-9-1	STT-22-9-1	STT-22-9	STT	22	9	1	2021-05-06	2021-05-14	2021-05-17	Culex	sp.	Culex sp.	Pupae	1	Female	STT
-64.8883	18.3198	{E4B916BC-2F80-473B-932A-BBA2B43ED38D}	STT-17-6	2021-05-10 16:09:00	2		yes		2021-05-10 20:34:25	rsaavedra	2021-06-03 07:14:26	rsaavedra	{79919A94-9C73-4460-BFA0-52895BDB439C}	Artificial	glass container			yes	yes		yes	yes	yes	2			{E4B916BC-2F80-473B-932A-BBA2B43ED38D}	2021-05-10 20:34:25	rsaavedra	2021-06-21 21:47:33	rsaavedra	STT-17-6-2	STT-17-6-2	STT-17-6	STT	17	6	2	2021-05-10	2021-05-14	2021-05-17	Aedes	aegypti	Aedes aegypti	Pupae	1	Male	STT
-64.9579	18.3448	{0B2BA8B8-D0CC-4E2A-BD64-7847F40F9DE4}	STT-15-3	2021-05-10 18:30:00	2		yes		2021-05-10 23:04:20	rsaavedra	2021-05-10 23:04:20	rsaavedra	{A813341C-F634-4EC8-B506-37E3EBD3B56E}	Natural		bromelia		no	yes		yes	yes	yes	1			{0B2BA8B8-D0CC-4E2A-BD64-7847F40F9DE4}	2021-05-10 23:04:20	rsaavedra	2021-05-10 23:04:20	rsaavedra	STT-15-3-1	STT-15-3-1	STT-15-3	STT	15	3	1	2021-05-10	2021-05-14	2021-05-17	Culex	biscaynensis	Culex biscaynensis	Pupae	1	Female	STT
-64.9579	18.3448	{0B2BA8B8-D0CC-4E2A-BD64-7847F40F9DE4}	STT-15-3	2021-05-10 18:30:00	2		yes		2021-05-10 23:04:20	rsaavedra	2021-05-10 23:04:20	rsaavedra	{0821F8CE-333A-4578-92D5-95C3733A28AF}	Natural		bromelia		no	yes		yes	yes	yes	2			{0B2BA8B8-D0CC-4E2A-BD64-7847F40F9DE4}	2021-05-10 23:04:20	rsaavedra	2021-05-10 23:04:20	rsaavedra	STT-15-3-2	STT-15-3-2	STT-15-3	STT	15	3	2	2021-05-10	2021-05-14	2021-05-17	Culex	biscaynensis	Culex biscaynensis	Pupae	2	Female	STT
-64.9579	18.3448	{0B2BA8B8-D0CC-4E2A-BD64-7847F40F9DE4}	STT-15-3	2021-05-10 18:30:00	2		yes		2021-05-10 23:04:20	rsaavedra	2021-05-10 23:04:20	rsaavedra	{314E8C9E-6E03-4929-90DF-79A1B1E4C6CF}	Natural		bromelia		no	yes		yes	yes	yes	3			{0B2BA8B8-D0CC-4E2A-BD64-7847F40F9DE4}	2021-05-10 23:04:20	rsaavedra	2021-05-10 23:04:20	rsaavedra	STT-15-3-3	STT-15-3-3	STT-15-3	STT	15	3	3	2021-05-10	2021-05-14	2021-05-17	Culex	biscaynensis	Culex biscaynensis	Pupae	2	Female	STT
-64.9579	18.3448	{0B2BA8B8-D0CC-4E2A-BD64-7847F40F9DE4}	STT-15-3	2021-05-10 18:30:00	2		yes		2021-05-10 23:04:20	rsaavedra	2021-05-10 23:04:20	rsaavedra	{EB8CB386-5D24-4966-9A26-CE48F28A344B}	Natural		bromelia		no	yes		yes	yes	yes	4			{0B2BA8B8-D0CC-4E2A-BD64-7847F40F9DE4}	2021-05-10 23:04:20	rsaavedra	2021-05-10 23:04:20	rsaavedra	STT-15-3-4	STT-15-3-4	STT-15-3	STT	15	3	4	2021-05-10	2021-05-14	2021-05-17	Culex	biscaynensis	Culex biscaynensis	Pupae	1	Female	STT
-64.9579	18.3448	{0B2BA8B8-D0CC-4E2A-BD64-7847F40F9DE4}	STT-15-3	2021-05-10 18:30:00	2		yes		2021-05-10 23:04:20	rsaavedra	2021-05-10 23:04:20	rsaavedra	{EB8CB386-5D24-4966-9A26-CE48F28A344B}	Natural		bromelia		no	yes		yes	yes	yes	4			{0B2BA8B8-D0CC-4E2A-BD64-7847F40F9DE4}	2021-05-10 23:04:20	rsaavedra	2021-05-10 23:04:20	rsaavedra	STT-15-3-4	STT-15-3-4	STT-15-3	STT	15	3	4	2021-05-10	2021-05-14	2021-05-17	Culex	biscaynensis	Culex biscaynensis	Pupae	1	Male	STT
-64.9579	18.3448	{0B2BA8B8-D0CC-4E2A-BD64-7847F40F9DE4}	STT-15-3	2021-05-10 18:30:00	2		yes		2021-05-10 23:04:20	rsaavedra	2021-05-10 23:04:20	rsaavedra	{9E255861-BC83-4BAF-A566-47C0363CCA3B}	Natural		bromelia		no	yes		yes	yes	yes	5			{0B2BA8B8-D0CC-4E2A-BD64-7847F40F9DE4}	2021-05-10 23:04:20	rsaavedra	2021-05-10 23:04:20	rsaavedra	STT-15-3-5	STT-15-3-5	STT-15-3	STT	15	3	5	2021-05-10	2021-05-14	2021-05-17	Culex	biscaynensis	Culex biscaynensis	Pupae	2	Female	STT
-64.9579	18.3448	{0B2BA8B8-D0CC-4E2A-BD64-7847F40F9DE4}	STT-15-3	2021-05-10 18:30:00	2		yes		2021-05-10 23:04:20	rsaavedra	2021-05-10 23:04:20	rsaavedra	{27D442D9-443B-4C27-B840-B36722073101}	Natural		bromelia		no	yes		yes	yes	yes	6			{0B2BA8B8-D0CC-4E2A-BD64-7847F40F9DE4}	2021-05-10 23:04:20	rsaavedra	2021-05-10 23:04:20	rsaavedra	STT-15-3-6	STT-15-3-6	STT-15-3	STT	15	3	6	2021-05-10	2021-05-14	2021-05-17	Culex	biscaynensis	Culex biscaynensis	Pupae	1	Female	STT
-64.9628	18.3474	{AA56CA3F-1CA2-4CC4-B10C-342C89150010}	STT-15-4	2021-05-11 14:22:00			yes		2021-05-11 18:45:03	amorales	2021-05-11 18:45:03	amorales	{CD3A246F-DB72-40B9-8D34-67BD56B4914B}	Artificial	flowerpot			no	yes		yes	yes	yes	1			{AA56CA3F-1CA2-4CC4-B10C-342C89150010}	2021-05-11 18:45:03	amorales	2021-05-11 18:45:03	amorales	STT-15-4-1	STT-15-4-1	STT-15-4	STT	15	4	1	2021-05-11	2021-05-14	2021-05-17	Aedes	aegypti	Aedes aegypti	Pupae	6	Male	STT
-64.7839	17.7296	{49F778A4-7818-4597-955B-A9629E960776}	STX-20-25	2021-05-17 14:29:00	2		unknown		2021-05-17 18:40:58	wortiz	2021-05-17 18:40:58	wortiz	{0FF8CE7C-BCE8-4E13-97C9-83EAAAB9220F}	Artificial	other		Plastic bin	yes	yes		yes	yes	yes	1			{49F778A4-7818-4597-955B-A9629E960776}	2021-05-17 18:40:58	wortiz	2021-05-17 18:40:58	wortiz	STX-20-25-1	STX-20-25-1	STX-20-25	STX	20	25	1	2021-05-17	2021-05-18	2021-05-20	Aedes	aegypti	Aedes aegypti	Pupae	1	Female	STX
-64.7839	17.7296	{49F778A4-7818-4597-955B-A9629E960776}	STX-20-25	2021-05-17 14:29:00	2		unknown		2021-05-17 18:40:58	wortiz	2021-05-17 18:40:58	wortiz	{0FF8CE7C-BCE8-4E13-97C9-83EAAAB9220F}	Artificial	other		Plastic bin	yes	yes		yes	yes	yes	1			{49F778A4-7818-4597-955B-A9629E960776}	2021-05-17 18:40:58	wortiz	2021-05-17 18:40:58	wortiz	STX-20-25-1	STX-20-25-1	STX-20-25	STX	20	25	1	2021-05-17	2021-05-18	2021-05-20	Aedes	aegypti	Aedes aegypti	Pupae	3	Male	STX
-64.7839	17.7296	{49F778A4-7818-4597-955B-A9629E960776}	STX-20-25	2021-05-17 14:29:00	2		unknown		2021-05-17 18:40:58	wortiz	2021-05-17 18:40:58	wortiz	{3B66C332-9089-41C9-AF2D-34CBB842DA15}	Artificial	bucket			yes	yes		yes	yes	yes	2			{49F778A4-7818-4597-955B-A9629E960776}	2021-05-17 18:40:58	wortiz	2021-05-17 18:40:58	wortiz	STX-20-25-2	STX-20-25-2	STX-20-25	STX	20	25	2	2021-05-17	2021-05-18	2021-05-20	Aedes	aegypti	Aedes aegypti	Pupae	3	Female	STX
-64.7839	17.7296	{49F778A4-7818-4597-955B-A9629E960776}	STX-20-25	2021-05-17 14:29:00	2		unknown		2021-05-17 18:40:58	wortiz	2021-05-17 18:40:58	wortiz	{3B66C332-9089-41C9-AF2D-34CBB842DA15}	Artificial	bucket			yes	yes		yes	yes	yes	2			{49F778A4-7818-4597-955B-A9629E960776}	2021-05-17 18:40:58	wortiz	2021-05-17 18:40:58	wortiz	STX-20-25-2	STX-20-25-2	STX-20-25	STX	20	25	2	2021-05-17	2021-05-18	2021-05-20	Aedes	aegypti	Aedes aegypti	Pupae	2	Male	STX
-64.7839	17.7296	{49F778A4-7818-4597-955B-A9629E960776}	STX-20-25	2021-05-17 14:29:00	2		unknown		2021-05-17 18:40:58	wortiz	2021-05-17 18:40:58	wortiz	{00B96211-B53F-4CDA-ACEA-917DD2BB736C}	Artificial	other		Plastic bin	yes	yes		yes	yes	yes	3			{49F778A4-7818-4597-955B-A9629E960776}	2021-05-17 18:40:58	wortiz	2021-05-17 18:40:58	wortiz	STX-20-25-3	STX-20-25-3	STX-20-25	STX	20	25	3	2021-05-17	2021-05-18	2021-05-20	Aedes	aegypti	Aedes aegypti	Pupae	5	Female	STX
-64.7839	17.7296	{49F778A4-7818-4597-955B-A9629E960776}	STX-20-25	2021-05-17 14:29:00	2		unknown		2021-05-17 18:40:58	wortiz	2021-05-17 18:40:58	wortiz	{00B96211-B53F-4CDA-ACEA-917DD2BB736C}	Artificial	other		Plastic bin	yes	yes		yes	yes	yes	3			{49F778A4-7818-4597-955B-A9629E960776}	2021-05-17 18:40:58	wortiz	2021-05-17 18:40:58	wortiz	STX-20-25-3	STX-20-25-3	STX-20-25	STX	20	25	3	2021-05-17	2021-05-18	2021-05-20	Aedes	aegypti	Aedes aegypti	Pupae	1	Male	STX
-64.8735	18.3449	{E5838F83-69A4-4CA2-A295-9FF853DD4130}	STT-4-11	2021-05-17 16:57:00			yes		2021-05-17 21:14:03	amorales	2021-06-03 19:57:33	portaladmin	{9B577C2A-DB37-42C1-9201-C896D25C13E4}	Artificial	trashcan			no	yes		yes	yes	yes	1			{E5838F83-69A4-4CA2-A295-9FF853DD4130}	2021-05-17 21:14:03	amorales	2021-05-17 21:14:03	amorales	STT-4-11-1	STT-4-11-1	STT-4-11	STT	4	11	1	2021-05-17	2021-05-19	2021-05-20	Aedes	aegypti	Aedes aegypti	Pupae	1	Male	STT
-64.8658	18.3305	{4A0373CE-1CF4-4EAD-AE74-B503C098BB43}	STT-13-6	2021-05-20 19:26:00			yes		2021-05-20 23:30:10	amorales	2021-05-20 23:30:10	amorales	{ECC42D71-88C9-4AA1-BB96-C83778AE2BF6}	Artificial	barrel/drum			no	yes		yes	yes	yes	1			{4A0373CE-1CF4-4EAD-AE74-B503C098BB43}	2021-05-20 23:30:10	amorales	2021-05-20 23:30:10	amorales	STT-13-6-1	STT-13-6-1	STT-13-6	STT	13	6	1	2021-05-20	2021-05-28	2021-05-28	Aedes	aegypti	Aedes aegypti	Pupae	2	Male	STT
-64.876	18.3487	{6782A870-3C34-4FEE-8A68-84651F703897}	STT-5-6	2021-05-22 12:50:00			yes		2021-05-22 16:52:57	rsaavedra	2021-05-22 16:55:06	rsaavedra	{5E5DAB33-D9F2-4C15-B1F8-10B30E71553D}	Artificial	glass bottles			yes	yes		yes	yes	yes	1			{6782A870-3C34-4FEE-8A68-84651F703897}	2021-05-22 16:55:06	rsaavedra	2021-05-22 16:55:06	rsaavedra	STT-5-6-1	STT-5-6-1	STT-5-6	STT	5	6	1	2021-05-22	2021-05-28	2021-05-28	Aedes	aegypti	Aedes aegypti	Pupae	1	Male	STT
-64.9038	18.3481	{AF5212D5-C61F-4DAE-B1F2-B942F4D2D586}	STT-9-12	2021-05-26 12:45:00	8		yes		2021-05-26 17:23:39	wortiz	2021-05-26 17:23:39	wortiz	{3983E5F1-2196-417E-B06B-342D255387AF}	Artificial	other		Mop bucket	no	yes		yes	yes	unknown	1			{AF5212D5-C61F-4DAE-B1F2-B942F4D2D586}	2021-05-26 17:23:39	wortiz	2021-05-26 17:23:39	wortiz	STT-9-12-1	STT-9-12-1	STT-9-12	STT	9	12	1	2021-05-26	2021-06-04	2021-06-07	Culex	sp.	Culex sp.	Pupae	3	Female
-64.9038	18.3481	{AF5212D5-C61F-4DAE-B1F2-B942F4D2D586}	STT-9-12	2021-05-26 12:45:00	8		yes		2021-05-26 17:23:39	wortiz	2021-05-26 17:23:39	wortiz	{3983E5F1-2196-417E-B06B-342D255387AF}	Artificial	other		Mop bucket	no	yes		yes	yes	unknown	1			{AF5212D5-C61F-4DAE-B1F2-B942F4D2D586}	2021-05-26 17:23:39	wortiz	2021-05-26 17:23:39	wortiz	STT-9-12-1	STT-9-12-1	STT-9-12	STT	9	12	1	2021-05-26	2021-06-04	2021-06-07	Culex	sp.	Culex sp.	Pupae	1	Male
-64.9038	18.3481	{AF5212D5-C61F-4DAE-B1F2-B942F4D2D586}	STT-9-12	2021-05-26 12:45:00	8		yes		2021-05-26 17:23:39	wortiz	2021-05-26 17:23:39	wortiz	{8B9B9751-BB79-4404-83D2-45D21527F983}	Artificial	bucket			no	yes		yes	yes	yes	2			{AF5212D5-C61F-4DAE-B1F2-B942F4D2D586}	2021-05-26 17:23:39	wortiz	2021-05-26 17:23:39	wortiz	STT-9-12-2	STT-9-12-2	STT-9-12	STT	9	12	2	2021-05-26	2021-06-04	2021-06-07	Aedes	aegypti	Aedes aegypti	Pupae	3	Female
-64.9038	18.3481	{AF5212D5-C61F-4DAE-B1F2-B942F4D2D586}	STT-9-12	2021-05-26 12:45:00	8		yes		2021-05-26 17:23:39	wortiz	2021-05-26 17:23:39	wortiz	{8B9B9751-BB79-4404-83D2-45D21527F983}	Artificial	bucket			no	yes		yes	yes	yes	2			{AF5212D5-C61F-4DAE-B1F2-B942F4D2D586}	2021-05-26 17:23:39	wortiz	2021-05-26 17:23:39	wortiz	STT-9-12-2	STT-9-12-2	STT-9-12	STT	9	12	2	2021-05-26	2021-06-04	2021-06-07	Culex	sp.	Culex sp.	Pupae	35	Female
-64.9038	18.3481	{AF5212D5-C61F-4DAE-B1F2-B942F4D2D586}	STT-9-12	2021-05-26 12:45:00	8		yes		2021-05-26 17:23:39	wortiz	2021-05-26 17:23:39	wortiz	{8B9B9751-BB79-4404-83D2-45D21527F983}	Artificial	bucket			no	yes		yes	yes	yes	2			{AF5212D5-C61F-4DAE-B1F2-B942F4D2D586}	2021-05-26 17:23:39	wortiz	2021-05-26 17:23:39	wortiz	STT-9-12-2	STT-9-12-2	STT-9-12	STT	9	12	2	2021-05-26	2021-06-04	2021-06-07	Culex	sp.	Culex sp.	Pupae	18	Male
-64.9164	18.3387	{86A9CD8B-2848-4555-89B1-E951252B2A52}	STT-22-12	2021-05-26 12:53:00	13		yes		2021-05-26 17:23:54	rsaavedra	2021-05-26 17:23:54	rsaavedra	{87A54B56-8621-45CA-B16C-8D3F9FF629A4}	Artificial	flowerpot			yes	yes		yes	yes	yes	1			{86A9CD8B-2848-4555-89B1-E951252B2A52}	2021-05-26 17:23:54	rsaavedra	2021-05-26 17:23:54	rsaavedra	STT-22-12-1	STT-22-12-1	STT-22-12	STT	22	12	1	2021-05-26	2021-06-04	2021-06-07	Aedes	aegypti	Aedes aegypti	Pupae	9	Female
-64.9164	18.3387	{86A9CD8B-2848-4555-89B1-E951252B2A52}	STT-22-12	2021-05-26 12:53:00	13		yes		2021-05-26 17:23:54	rsaavedra	2021-05-26 17:23:54	rsaavedra	{87A54B56-8621-45CA-B16C-8D3F9FF629A4}	Artificial	flowerpot			yes	yes		yes	yes	yes	1			{86A9CD8B-2848-4555-89B1-E951252B2A52}	2021-05-26 17:23:54	rsaavedra	2021-05-26 17:23:54	rsaavedra	STT-22-12-1	STT-22-12-1	STT-22-12	STT	22	12	1	2021-05-26	2021-06-04	2021-06-07	Aedes	aegypti	Aedes aegypti	Pupae	5	Male
-64.9164	18.3387	{86A9CD8B-2848-4555-89B1-E951252B2A52}	STT-22-12	2021-05-26 12:53:00	13		yes		2021-05-26 17:23:54	rsaavedra	2021-05-26 17:23:54	rsaavedra	{87A54B56-8621-45CA-B16C-8D3F9FF629A4}	Artificial	flowerpot			yes	yes		yes	yes	yes	1			{86A9CD8B-2848-4555-89B1-E951252B2A52}	2021-05-26 17:23:54	rsaavedra	2021-05-26 17:23:54	rsaavedra	STT-22-12-1	STT-22-12-1	STT-22-12	STT	22	12	1	2021-05-26	2021-06-04	2021-06-07	Culex	sp.	Culex sp.	Pupae	3	Female
-64.9164	18.3387	{86A9CD8B-2848-4555-89B1-E951252B2A52}	STT-22-12	2021-05-26 12:53:00	13		yes		2021-05-26 17:23:54	rsaavedra	2021-05-26 17:23:54	rsaavedra	{72D29C8C-EAD8-43BA-843E-968F454F37D3}	Artificial	flowerpot			yes	yes		yes	yes	yes	2			{86A9CD8B-2848-4555-89B1-E951252B2A52}	2021-05-26 17:23:54	rsaavedra	2021-05-26 17:23:54	rsaavedra	STT-22-12-2	STT-22-12-2	STT-22-12	STT	22	12	2	2021-05-26	2021-06-04	2021-06-07	Aedes	aegypti	Aedes aegypti	Pupae	3	Male
-64.9164	18.3387	{86A9CD8B-2848-4555-89B1-E951252B2A52}	STT-22-12	2021-05-26 12:53:00	13		yes		2021-05-26 17:23:54	rsaavedra	2021-05-26 17:23:54	rsaavedra	{72D29C8C-EAD8-43BA-843E-968F454F37D3}	Artificial	flowerpot			yes	yes		yes	yes	yes	2			{86A9CD8B-2848-4555-89B1-E951252B2A52}	2021-05-26 17:23:54	rsaavedra	2021-05-26 17:23:54	rsaavedra	STT-22-12-2	STT-22-12-2	STT-22-12	STT	22	12	2	2021-05-26	2021-06-04	2021-06-07	Culex	sp.	Culex sp.	Pupae	10	Female
-64.9164	18.3387	{86A9CD8B-2848-4555-89B1-E951252B2A52}	STT-22-12	2021-05-26 12:53:00	13		yes		2021-05-26 17:23:54	rsaavedra	2021-05-26 17:23:54	rsaavedra	{72D29C8C-EAD8-43BA-843E-968F454F37D3}	Artificial	flowerpot			yes	yes		yes	yes	yes	2			{86A9CD8B-2848-4555-89B1-E951252B2A52}	2021-05-26 17:23:54	rsaavedra	2021-05-26 17:23:54	rsaavedra	STT-22-12-2	STT-22-12-2	STT-22-12	STT	22	12	2	2021-05-26	2021-06-04	2021-06-07	Culex	sp.	Culex sp.	Pupae	8	Male
-64.8839	18.3212	{673CB8B2-58A1-41F1-969D-3F310A0DCA5D}	STT-17-7	2021-05-26 15:30:00	4		yes		2021-05-26 19:38:45	wortiz	2021-05-26 19:38:45	wortiz	{47D803F4-F337-4096-88F6-426B55D0598A}	Artificial	barrel/drum			no	yes		yes	yes	yes	1			{673CB8B2-58A1-41F1-969D-3F310A0DCA5D}	2021-05-26 19:38:45	wortiz	2021-06-22 02:59:27	rsaavedra	STT-17-7-1	STT-17-7-1	STT-17-7	STT	17	7	1	2021-05-26	2021-06-04	2021-06-07	Aedes	aegypti	Aedes aegypti	Pupae	2	Female
-64.8839	18.3212	{673CB8B2-58A1-41F1-969D-3F310A0DCA5D}	STT-17-7	2021-05-26 15:30:00	4		yes		2021-05-26 19:38:45	wortiz	2021-05-26 19:38:45	wortiz	{E02D5C56-0D1B-452B-8410-5E1319F958C0}	Artificial	barrel/drum			no	yes		yes	yes	yes	2			{673CB8B2-58A1-41F1-969D-3F310A0DCA5D}	2021-05-26 19:38:45	wortiz	2021-05-26 19:38:45	wortiz	STT-17-7-2	STT-17-7-2	STT-17-7	STT	17	7	2	2021-05-26	2021-06-04	2021-06-07	Aedes	aegypti	Aedes aegypti	Pupae	2	Male
-64.9493	18.3481	{FA30EDB0-CE12-4347-B5DF-1E9528FE5E28}	STT-12-12	2021-05-26 16:28:00			yes		2021-05-26 20:42:12	rsaavedra	2021-06-03 19:20:40	portaladmin	{1A808B56-340B-4613-ADE4-DC0828AED12B}	Artificial	bucket			yes	yes		yes	yes	yes	1			{FA30EDB0-CE12-4347-B5DF-1E9528FE5E28}	2021-05-26 20:42:12	rsaavedra	2021-06-03 19:22:20	portaladmin	STT-12-12-1	STT-12-12-1	STT-12-12	STT	12	12	1	2021-05-26	2021-06-04	2021-06-07	Aedes	aegypti	Aedes aegypti	Pupae	1	Female
-64.9493	18.3481	{FA30EDB0-CE12-4347-B5DF-1E9528FE5E28}	STT-12-12	2021-05-26 16:28:00			yes		2021-05-26 20:42:12	rsaavedra	2021-06-03 19:20:40	portaladmin	{1A808B56-340B-4613-ADE4-DC0828AED12B}	Artificial	bucket			yes	yes		yes	yes	yes	1			{FA30EDB0-CE12-4347-B5DF-1E9528FE5E28}	2021-05-26 20:42:12	rsaavedra	2021-06-03 19:22:20	portaladmin	STT-12-12-1	STT-12-12-1	STT-12-12	STT	12	12	1	2021-05-26	2021-06-04	2021-06-07	Aedes	aegypti	Aedes aegypti	Pupae	1	Male
-64.9493	18.3481	{FA30EDB0-CE12-4347-B5DF-1E9528FE5E28}	STT-12-12	2021-05-26 16:28:00			yes		2021-05-26 20:42:12	rsaavedra	2021-06-03 19:20:40	portaladmin	{D2F56F51-E902-4D5C-B0B9-DF084CFF5D48}	Artificial	bucket			yes	yes		yes	yes	yes	2			{FA30EDB0-CE12-4347-B5DF-1E9528FE5E28}	2021-05-26 20:42:12	rsaavedra	2021-06-03 19:22:32	portaladmin	STT-12-12-2	STT-12-12-2	STT-12-12	STT	12	12	2	2021-05-26	2021-06-04	2021-06-07	Aedes	aegypti	Aedes aegypti	Pupae	1	Female
-64.9115	18.3375	{5BB7F4EE-21B3-45D0-AC96-3B7C269C67B6}	STT-21-16	2021-05-27 13:38:00	3		yes		2021-05-27 18:11:39	amorales	2021-05-27 18:11:39	amorales	{2846F7CB-9A54-4EB0-8336-700FFC4D864A}	Artificial	bucket			yes	yes		yes	yes	yes	1			{5BB7F4EE-21B3-45D0-AC96-3B7C269C67B6}	2021-05-27 18:11:39	amorales	2021-05-27 18:11:39	amorales	STT-21-16-1	STT-21-16-1	STT-21-16	STT	21	16	1	2021-05-27	2021-06-04	2021-06-07	Aedes	aegypti	Aedes aegypti	Pupae	1	Female
-64.9115	18.3375	{5BB7F4EE-21B3-45D0-AC96-3B7C269C67B6}	STT-21-16	2021-05-27 13:38:00	3		yes		2021-05-27 18:11:39	amorales	2021-05-27 18:11:39	amorales	{2846F7CB-9A54-4EB0-8336-700FFC4D864A}	Artificial	bucket			yes	yes		yes	yes	yes	1			{5BB7F4EE-21B3-45D0-AC96-3B7C269C67B6}	2021-05-27 18:11:39	amorales	2021-05-27 18:11:39	amorales	STT-21-16-1	STT-21-16-1	STT-21-16	STT	21	16	1	2021-05-27	2021-06-04	2021-06-07	Aedes	aegypti	Aedes aegypti	Pupae	1	Male
-64.9115	18.3375	{5BB7F4EE-21B3-45D0-AC96-3B7C269C67B6}	STT-21-16	2021-05-27 13:38:00	3		yes		2021-05-27 18:11:39	amorales	2021-05-27 18:11:39	amorales	{2846F7CB-9A54-4EB0-8336-700FFC4D864A}	Artificial	bucket			yes	yes		yes	yes	yes	1			{5BB7F4EE-21B3-45D0-AC96-3B7C269C67B6}	2021-05-27 18:11:39	amorales	2021-05-27 18:11:39	amorales	STT-21-16-1	STT-21-16-1	STT-21-16	STT	21	16	1	2021-05-27	2021-06-04	2021-06-07	Culex	sp.	Culex sp.	Pupae	1	Male
-64.9115	18.3375	{5BB7F4EE-21B3-45D0-AC96-3B7C269C67B6}	STT-21-16	2021-05-27 13:38:00	3		yes		2021-05-27 18:11:39	amorales	2021-05-27 18:11:39	amorales	{4A57DBC5-491C-4334-9340-DCB7D3F4A265}	Artificial	bucket			yes	yes		yes	yes	yes	2			{5BB7F4EE-21B3-45D0-AC96-3B7C269C67B6}	2021-05-27 18:11:39	amorales	2021-05-27 18:11:39	amorales	STT-21-16-2	STT-21-16-2	STT-21-16	STT	21	16	2	2021-05-27	2021-06-04	2021-06-07	Aedes	aegypti	Aedes aegypti	Pupae	1	Female
-64.9115	18.3375	{5BB7F4EE-21B3-45D0-AC96-3B7C269C67B6}	STT-21-16	2021-05-27 13:38:00	3		yes		2021-05-27 18:11:39	amorales	2021-05-27 18:11:39	amorales	{4A57DBC5-491C-4334-9340-DCB7D3F4A265}	Artificial	bucket			yes	yes		yes	yes	yes	2			{5BB7F4EE-21B3-45D0-AC96-3B7C269C67B6}	2021-05-27 18:11:39	amorales	2021-05-27 18:11:39	amorales	STT-21-16-2	STT-21-16-2	STT-21-16	STT	21	16	2	2021-05-27	2021-06-04	2021-06-07	Culex	sp.	Culex sp.	Pupae	2	Female
-64.9115	18.3375	{5BB7F4EE-21B3-45D0-AC96-3B7C269C67B6}	STT-21-16	2021-05-27 13:38:00	3		yes		2021-05-27 18:11:39	amorales	2021-05-27 18:11:39	amorales	{4A57DBC5-491C-4334-9340-DCB7D3F4A265}	Artificial	bucket			yes	yes		yes	yes	yes	2			{5BB7F4EE-21B3-45D0-AC96-3B7C269C67B6}	2021-05-27 18:11:39	amorales	2021-05-27 18:11:39	amorales	STT-21-16-2	STT-21-16-2	STT-21-16	STT	21	16	2	2021-05-27	2021-06-04	2021-06-07	Culex	sp.	Culex sp.	Pupae	1	Male
-64.9115	18.3375	{5BB7F4EE-21B3-45D0-AC96-3B7C269C67B6}	STT-21-16	2021-05-27 13:38:00	3		yes		2021-05-27 18:11:39	amorales	2021-05-27 18:11:39	amorales	{02E6B03D-BB91-43FA-9AE8-28751CA22709}	Artificial	bucket			yes	yes		yes	yes	yes	3			{5BB7F4EE-21B3-45D0-AC96-3B7C269C67B6}	2021-05-27 18:11:39	amorales	2021-05-27 18:11:39	amorales	STT-21-16-3	STT-21-16-3	STT-21-16	STT	21	16	3	2021-05-27	2021-06-04	2021-06-07	Aedes	aegypti	Aedes aegypti	Pupae	2	Female
-64.9115	18.3375	{5BB7F4EE-21B3-45D0-AC96-3B7C269C67B6}	STT-21-16	2021-05-27 13:38:00	3		yes		2021-05-27 18:11:39	amorales	2021-05-27 18:11:39	amorales	{02E6B03D-BB91-43FA-9AE8-28751CA22709}	Artificial	bucket			yes	yes		yes	yes	yes	3			{5BB7F4EE-21B3-45D0-AC96-3B7C269C67B6}	2021-05-27 18:11:39	amorales	2021-05-27 18:11:39	amorales	STT-21-16-3	STT-21-16-3	STT-21-16	STT	21	16	3	2021-05-27	2021-06-04	2021-06-07	Aedes	aegypti	Aedes aegypti	Pupae	2	Male
-64.9408	18.3441	{231CCD10-F59A-4AAF-B0A2-2599E89987C4}	STT-11-5	2021-05-27 19:45:00			no	Drums were not able to inspect	2021-05-27 23:59:17	rsaavedra	2021-05-27 23:59:17	rsaavedra	{15722D67-0339-4539-AEA8-725C7656ACD2}	Artificial	bucket			yes	yes		yes	yes	yes	1			{231CCD10-F59A-4AAF-B0A2-2599E89987C4}	2021-05-27 23:59:17	rsaavedra	2021-05-27 23:59:17	rsaavedra	STT-11-5-1	STT-11-5-1	STT-11-5	STT	11	5	1	2021-05-27	2021-06-04	2021-06-07	Aedes	aegypti	Aedes aegypti	Pupae	5	Female
-64.9408	18.3441	{231CCD10-F59A-4AAF-B0A2-2599E89987C4}	STT-11-5	2021-05-27 19:45:00			no	Drums were not able to inspect	2021-05-27 23:59:17	rsaavedra	2021-05-27 23:59:17	rsaavedra	{15722D67-0339-4539-AEA8-725C7656ACD2}	Artificial	bucket			yes	yes		yes	yes	yes	1			{231CCD10-F59A-4AAF-B0A2-2599E89987C4}	2021-05-27 23:59:17	rsaavedra	2021-05-27 23:59:17	rsaavedra	STT-11-5-1	STT-11-5-1	STT-11-5	STT	11	5	1	2021-05-27	2021-06-04	2021-06-07	Aedes	aegypti	Aedes aegypti	Pupae	1	Male
-64.9408	18.3441	{231CCD10-F59A-4AAF-B0A2-2599E89987C4}	STT-11-5	2021-05-27 19:45:00			no	Drums were not able to inspect	2021-05-27 23:59:17	rsaavedra	2021-05-27 23:59:17	rsaavedra	{844CFE23-9ACD-49C5-94AA-DFD3C570F032}	Artificial	bucket			yes	yes		yes	yes	yes	2			{231CCD10-F59A-4AAF-B0A2-2599E89987C4}	2021-05-27 23:59:17	rsaavedra	2021-05-27 23:59:17	rsaavedra	STT-11-5-2	STT-11-5-2	STT-11-5	STT	11	5	2	2021-05-27	2021-06-04	2021-06-07	Aedes	aegypti	Aedes aegypti	Pupae	1	Male
-64.7816	18.3343	{FB623DD8-3BD6-4A75-B0BF-58A42D47FC51}	STT-1-7	2021-05-28 17:38:00	2		unknown		2021-05-28 22:19:35	nmarrero	2021-06-02 21:50:36	nmarrero	{E6DC00F8-BE5D-46E8-8634-F1CF4E29839D}	Artificial	barrel/drum			no	yes		yes	yes	no	1	Container with diesel		{FB623DD8-3BD6-4A75-B0BF-58A42D47FC51}	2021-05-28 22:19:35	nmarrero	2021-05-28 22:19:35	nmarrero	STT-1-7-1	STT-1-7-1	STT-1-7	STT	1	7	1	2021-05-29	2021-06-04	2021-06-07	Aedes	aegypti	Aedes aegypti	Pupae	14	Female
-64.9519	18.3466	{DEB4BCD8-A60C-4B01-A034-301710E65716}	STT-12-7	2021-03-27 18:21:00	2		yes		2021-03-27 22:42:51	rsaavedra	2021-03-27 22:42:51	rsaavedra	{60B61381-2C2D-42D6-B010-6D79F9A2608C}	Artificial	barrel/drum			yes	yes		yes	yes	no	1	They dont want to remove water from the container		{DEB4BCD8-A60C-4B01-A034-301710E65716}	2021-03-27 22:42:51	rsaavedra	2021-03-27 22:42:51	rsaavedra	STT-12-7-1	STT-12-7-1	STT-12-7	STT	12	7	1	2021-03-27	2021-03-30	2021-03-31	Culex	quinquefasciatus	Culex quinquefasciatus	INSTAR 3-4	1		STT
-64.8675	18.3424	{A63D2D1C-5C5B-4BB3-874E-D3A106AD899B}	STT-3-6	2021-04-06 21:42:00			yes		2021-04-07 02:12:22	amorales	2021-04-07 02:12:22	amorales	{CF845F1C-DFC5-4014-B861-1A31BC207855}	Artificial	barrel/drum			yes	yes		yes	yes	no	2	Owner uses to water plants		{A63D2D1C-5C5B-4BB3-874E-D3A106AD899B}	2021-04-07 02:12:22	amorales	2021-04-07 02:12:22	amorales	STT-3-6-2	STT-3-6-2	STT-3-6	STT	3	6	2	2021-04-06	2021-04-08	2021-04-10	Aedes	aegypti	Aedes aegypti	Adult	1	Female	STT
-64.8142	17.7049	{77B40666-B8F0-4734-9EE6-A0249389ACEE}	STX-17-8	2021-05-17 14:44:00	2		yes		2021-05-17 19:22:48	nmarrero	2021-06-03 03:44:12	nmarrero	{7A1A74C5-4CEF-4650-824B-8B5B1C891354}	Artificial	septic tank			yes	yes		unknown					no	{77B40666-B8F0-4734-9EE6-A0249389ACEE}	2021-05-17 19:22:48	nmarrero	2021-06-03 03:44:45	portaladmin	STX-17-8-ST	STX-17-8-ST	STX-17-8	STX	17	8	1	2021-04-30	2021-05-10	2021-05-13	Aedes	aegypti	Aedes aegypti	Adult	2	Female	STX
-64.691	17.7411	{F332DA52-E995-4905-9102-A73E12636850}	STX-1-1	2021-02-08 15:51:00	5		yes		2021-02-08 19:53:45	rsaavedra	2021-02-08 19:53:45	rsaavedra	{D719B7D1-2044-40DE-A48A-F39BECD5C432}	Artificial	barrel/drum			no	no								{F332DA52-E995-4905-9102-A73E12636850}	2021-02-08 19:53:45	rsaavedra	2021-02-08 19:53:45	rsaavedra	STX-1-1-
-64.691	17.7411	{F332DA52-E995-4905-9102-A73E12636850}	STX-1-1	2021-02-08 15:51:00	5		yes		2021-02-08 19:53:45	rsaavedra	2021-02-08 19:53:45	rsaavedra	{6410EC76-2289-4CA3-81EF-ABDCEC7AEFFB}	Artificial	discarded kitchen appliances			no	no								{F332DA52-E995-4905-9102-A73E12636850}	2021-02-08 19:53:45	rsaavedra	2021-02-08 19:53:45	rsaavedra	STX-1-1-
-64.691	17.7411	{F332DA52-E995-4905-9102-A73E12636850}	STX-1-1	2021-02-08 15:51:00	5		yes		2021-02-08 19:53:45	rsaavedra	2021-02-08 19:53:45	rsaavedra	{6C2ED4BF-24CC-4CF1-9E0A-3413DAC8A565}	Artificial	trash (that can contain water)			yes	no								{F332DA52-E995-4905-9102-A73E12636850}	2021-02-08 19:53:45	rsaavedra	2021-02-08 19:53:45	rsaavedra	STX-1-1-
-64.691	17.7411	{F332DA52-E995-4905-9102-A73E12636850}	STX-1-1	2021-02-08 15:51:00	5		yes		2021-02-08 19:53:45	rsaavedra	2021-02-08 19:53:45	rsaavedra	{32DDDB7C-9401-4B9E-BAD1-F29276EFCCC0}	Artificial	plastic container			no	no								{F332DA52-E995-4905-9102-A73E12636850}	2021-02-08 19:53:45	rsaavedra	2021-02-08 19:53:45	rsaavedra	STX-1-1-
-64.691	17.7411	{F332DA52-E995-4905-9102-A73E12636850}	STX-1-1	2021-02-08 15:51:00	5		yes		2021-02-08 19:53:45	rsaavedra	2021-02-08 19:53:45	rsaavedra	{6EE8B0AB-FDF3-41B1-92EB-D1E87B4B6D82}	Artificial	plastic container			no	no	2							{F332DA52-E995-4905-9102-A73E12636850}	2021-02-08 19:53:45	rsaavedra	2021-02-08 19:53:45	rsaavedra	STX-1-1-
-64.7329	17.7602	{DA005FB9-90DB-442A-957D-B97410A3EDB1}	STX-3-2_x000D_	2021-02-08 17:28:00	4		no	Some animal drinking bowls were next to dogs.	2021-02-08 22:18:38	nmarrero	2021-02-08 22:18:38	nmarrero	{FD635B3F-C01F-4EA4-BA01-4E7CAA4967CA}	Artificial	barrel/drum			yes	yes								{DA005FB9-90DB-442A-957D-B97410A3EDB1}	2021-02-08 22:18:38	nmarrero	2021-02-08 22:18:38	nmarrero	STX-3-2_x000D_ -
-64.7329	17.7602	{DA005FB9-90DB-442A-957D-B97410A3EDB1}	STX-3-2_x000D_	2021-02-08 17:28:00	4		no	Some animal drinking bowls were next to dogs.	2021-02-08 22:18:38	nmarrero	2021-02-08 22:18:38	nmarrero	{6E8B140A-92CE-4FD9-A578-5567EEC0C89F}	Natural		tree hole or roots		no	no	4							{DA005FB9-90DB-442A-957D-B97410A3EDB1}	2021-02-08 22:18:38	nmarrero	2021-02-08 22:18:38	nmarrero	STX-3-2_x000D_ -
-64.7329	17.7602	{DA005FB9-90DB-442A-957D-B97410A3EDB1}	STX-3-2_x000D_	2021-02-08 17:28:00	4		no	Some animal drinking bowls were next to dogs.	2021-02-08 22:18:38	nmarrero	2021-02-08 22:18:38	nmarrero	{817CDB69-AD22-49EB-8742-0C105ECDB132}	Artificial	animal drinking bowl			no	no	5							{DA005FB9-90DB-442A-957D-B97410A3EDB1}	2021-02-08 22:18:38	nmarrero	2021-02-08 22:18:38	nmarrero	STX-3-2_x000D_ -
-64.7329	17.7602	{DA005FB9-90DB-442A-957D-B97410A3EDB1}	STX-3-2_x000D_	2021-02-08 17:28:00	4		no	Some animal drinking bowls were next to dogs.	2021-02-08 22:18:38	nmarrero	2021-02-08 22:18:38	nmarrero	{D9A8F043-91DB-44A9-A5F1-D31CF3B97D88}	Artificial	animal drinking bowl			yes	yes		no						{DA005FB9-90DB-442A-957D-B97410A3EDB1}	2021-02-08 22:18:38	nmarrero	2021-02-08 22:18:38	nmarrero	STX-3-2_x000D_ -
-64.7329	17.7602	{DA005FB9-90DB-442A-957D-B97410A3EDB1}	STX-3-2_x000D_	2021-02-08 17:28:00	4		no	Some animal drinking bowls were next to dogs.	2021-02-08 22:18:38	nmarrero	2021-02-08 22:18:38	nmarrero	{5281BF06-6BCC-4EFA-801B-0D619A403E5D}	Artificial	animal drinking bowl			yes	yes		no						{DA005FB9-90DB-442A-957D-B97410A3EDB1}	2021-02-08 22:18:38	nmarrero	2021-02-08 22:18:38	nmarrero	STX-3-2_x000D_ -
-64.7329	17.7602	{DA005FB9-90DB-442A-957D-B97410A3EDB1}	STX-3-2_x000D_	2021-02-08 17:28:00	4		no	Some animal drinking bowls were next to dogs.	2021-02-08 22:18:38	nmarrero	2021-02-08 22:18:38	nmarrero	{B74B55B7-6598-44C3-818A-C576BD3ED405}	Artificial	barrel/drum			yes	yes		no						{DA005FB9-90DB-442A-957D-B97410A3EDB1}	2021-02-08 22:18:38	nmarrero	2021-02-08 22:18:38	nmarrero	STX-3-2_x000D_ -
-64.7139	17.7248	{2DE66312-B6B3-4296-AE51-6AA2777547C0}	STX-5-1_x000D_	2021-02-08 19:03:00	3		no	I cannot lift the septic tank lid to see if there was water or immatures	2021-02-08 23:13:12	nmarrero	2021-02-08 23:13:12	nmarrero	{41C64AE3-F653-4327-99FB-FC946E68F209}	Natural		coconut husk		no	no	2							{2DE66312-B6B3-4296-AE51-6AA2777547C0}	2021-02-08 23:13:12	nmarrero	2021-02-08 23:13:12	nmarrero	STX-5-1_x000D_ -
-64.7139	17.7248	{2DE66312-B6B3-4296-AE51-6AA2777547C0}	STX-5-1_x000D_	2021-02-08 19:03:00	3		no	I cannot lift the septic tank lid to see if there was water or immatures	2021-02-08 23:13:12	nmarrero	2021-02-08 23:13:12	nmarrero	{C340A58D-3946-4A92-A4D2-745F880B5E8F}	Artificial	septic tank			yes	unknown							no	{2DE66312-B6B3-4296-AE51-6AA2777547C0}	2021-02-08 23:13:12	nmarrero	2021-02-08 23:13:12	nmarrero	STX-5-1_x000D_ -
-64.7139	17.7248	{2DE66312-B6B3-4296-AE51-6AA2777547C0}	STX-5-1_x000D_	2021-02-08 19:03:00	3		no	I cannot lift the septic tank lid to see if there was water or immatures	2021-02-08 23:13:12	nmarrero	2021-02-08 23:13:12	nmarrero	{59CAC107-4294-41F5-9AE2-41AC6C7B0BD7}	Artificial	trash (that can contain water)			no	yes		no						{2DE66312-B6B3-4296-AE51-6AA2777547C0}	2021-02-08 23:13:12	nmarrero	2021-02-08 23:13:12	nmarrero	STX-5-1_x000D_ -
-64.7139	17.7248	{2DE66312-B6B3-4296-AE51-6AA2777547C0}	STX-5-1_x000D_	2021-02-08 19:03:00	3		no	I cannot lift the septic tank lid to see if there was water or immatures	2021-02-08 23:13:12	nmarrero	2021-02-08 23:13:12	nmarrero	{AAE80A1D-44CD-4858-980A-B1AAE56BE784}	Artificial	flowerpot dish			no	no	10							{2DE66312-B6B3-4296-AE51-6AA2777547C0}	2021-02-08 23:13:12	nmarrero	2021-02-08 23:13:12	nmarrero	STX-5-1_x000D_ -
-64.7139	17.7248	{2DE66312-B6B3-4296-AE51-6AA2777547C0}	STX-5-1_x000D_	2021-02-08 19:03:00	3		no	I cannot lift the septic tank lid to see if there was water or immatures	2021-02-08 23:13:12	nmarrero	2021-02-08 23:13:12	nmarrero	{39D28E9F-E1B2-4798-99CE-EE97395D82F8}	Artificial				no	no	1							{2DE66312-B6B3-4296-AE51-6AA2777547C0}	2021-02-08 23:13:12	nmarrero	2021-02-08 23:13:12	nmarrero	STX-5-1_x000D_ -
-64.7139	17.7248	{2DE66312-B6B3-4296-AE51-6AA2777547C0}	STX-5-1_x000D_	2021-02-08 19:03:00	3		no	I cannot lift the septic tank lid to see if there was water or immatures	2021-02-08 23:13:12	nmarrero	2021-02-08 23:13:12	nmarrero	{903A7B86-5616-4A0B-AC5E-7B5459459752}	Artificial	plastic bottles			no	yes		no						{2DE66312-B6B3-4296-AE51-6AA2777547C0}	2021-02-08 23:13:12	nmarrero	2021-02-08 23:13:12	nmarrero	STX-5-1_x000D_ -
-64.7471	17.7413	{3E9DD224-3E3E-4F9C-9237-E5B5EA3D6903}	STX-3-1_x000D_	2021-02-04 15:39:00	2		no	Tilapia tank was inside a hen house	2021-02-09 01:04:55	nmarrero	2021-02-09 01:04:55	nmarrero	{82C3B5F4-3C1B-40FD-BF17-BE30A91F1244}	Artificial	animal drinking bowl			no	yes		yes	no			We examined the water and did not find pupae		{3E9DD224-3E3E-4F9C-9237-E5B5EA3D6903}	2021-02-09 01:04:55	nmarrero	2021-02-09 01:04:55	nmarrero	STX-3-1_x000D_ -
-64.7471	17.7413	{3E9DD224-3E3E-4F9C-9237-E5B5EA3D6903}	STX-3-1_x000D_	2021-02-04 15:39:00	2		no	Tilapia tank was inside a hen house	2021-02-09 01:04:55	nmarrero	2021-02-09 01:04:55	nmarrero	{9CCC7377-3D61-4533-A0FA-0C444B635A84}	Artificial	discarded kitchen appliances			yes	yes		no						{3E9DD224-3E3E-4F9C-9237-E5B5EA3D6903}	2021-02-09 01:04:55	nmarrero	2021-02-09 01:04:55	nmarrero	STX-3-1_x000D_ -
-64.7471	17.7413	{3E9DD224-3E3E-4F9C-9237-E5B5EA3D6903}	STX-3-1_x000D_	2021-02-04 15:39:00	2		no	Tilapia tank was inside a hen house	2021-02-09 01:04:55	nmarrero	2021-02-09 01:04:55	nmarrero	{F118E997-FBF5-45D9-86F5-683E0F60C6F6}	Artificial	bucket			yes	yes		no						{3E9DD224-3E3E-4F9C-9237-E5B5EA3D6903}	2021-02-09 01:04:55	nmarrero	2021-02-09 01:04:55	nmarrero	STX-3-1_x000D_ -
-64.7471	17.7413	{3E9DD224-3E3E-4F9C-9237-E5B5EA3D6903}	STX-3-1_x000D_	2021-02-04 15:39:00	2		no	Tilapia tank was inside a hen house	2021-02-09 01:04:55	nmarrero	2021-02-09 01:04:55	nmarrero	{9B98041C-E23A-499C-85F4-4304C2975DC2}	Artificial	animal drinking bowl			yes	yes		no						{3E9DD224-3E3E-4F9C-9237-E5B5EA3D6903}	2021-02-09 01:04:55	nmarrero	2021-02-09 01:04:55	nmarrero	STX-3-1_x000D_ -
-64.7471	17.7413	{3E9DD224-3E3E-4F9C-9237-E5B5EA3D6903}	STX-3-1_x000D_	2021-02-04 15:39:00	2		no	Tilapia tank was inside a hen house	2021-02-09 01:04:55	nmarrero	2021-02-09 01:04:55	nmarrero	{C6C5B0C1-32A6-4B6C-A188-2B346EE67100}	Artificial	animal drinking bowl			yes	no	17							{3E9DD224-3E3E-4F9C-9237-E5B5EA3D6903}	2021-02-09 01:04:55	nmarrero	2021-02-09 01:04:55	nmarrero	STX-3-1_x000D_ -
-64.7471	17.7413	{3E9DD224-3E3E-4F9C-9237-E5B5EA3D6903}	STX-3-1_x000D_	2021-02-04 15:39:00	2		no	Tilapia tank was inside a hen house	2021-02-09 01:04:55	nmarrero	2021-02-09 01:04:55	nmarrero	{1BA93AE3-1F31-4677-A45D-E2983C1002F8}	Artificial	part of the structure			yes	yes		no						{3E9DD224-3E3E-4F9C-9237-E5B5EA3D6903}	2021-02-09 01:04:55	nmarrero	2021-02-09 01:04:55	nmarrero	STX-3-1_x000D_ -
-64.7471	17.7413	{3E9DD224-3E3E-4F9C-9237-E5B5EA3D6903}	STX-3-1_x000D_	2021-02-04 15:39:00	2		no	Tilapia tank was inside a hen house	2021-02-09 01:04:55	nmarrero	2021-02-09 01:04:55	nmarrero	{1B74BA1C-1DC1-4457-AF7C-D1A79D1A36C8}	Artificial	ceramic bowl(s) (bathtubs, toilets, etc.)			no	yes		yes	no			We drained the water and did not find pupae		{3E9DD224-3E3E-4F9C-9237-E5B5EA3D6903}	2021-02-09 01:04:55	nmarrero	2021-02-09 01:04:55	nmarrero	STX-3-1_x000D_ -
-64.7471	17.7413	{3E9DD224-3E3E-4F9C-9237-E5B5EA3D6903}	STX-3-1_x000D_	2021-02-04 15:39:00	2		no	Tilapia tank was inside a hen house	2021-02-09 01:04:55	nmarrero	2021-02-09 01:04:55	nmarrero	{566946FE-CC6F-43AC-AA4E-6097D865BBB2}	Artificial	bucket			no	yes		no						{3E9DD224-3E3E-4F9C-9237-E5B5EA3D6903}	2021-02-09 01:04:55	nmarrero	2021-02-09 01:04:55	nmarrero	STX-3-1_x000D_ -
-64.7471	17.7413	{3E9DD224-3E3E-4F9C-9237-E5B5EA3D6903}	STX-3-1_x000D_	2021-02-04 15:39:00	2		no	Tilapia tank was inside a hen house	2021-02-09 01:04:55	nmarrero	2021-02-09 01:04:55	nmarrero	{22D697F3-1DF1-42D1-BE8F-495B35B2A1B1}	Artificial	flowerpot dish			yes	yes		no						{3E9DD224-3E3E-4F9C-9237-E5B5EA3D6903}	2021-02-09 01:04:55	nmarrero	2021-02-09 01:04:55	nmarrero	STX-3-1_x000D_ -
-64.7471	17.7413	{3E9DD224-3E3E-4F9C-9237-E5B5EA3D6903}	STX-3-1_x000D_	2021-02-04 15:39:00	2		no	Tilapia tank was inside a hen house	2021-02-09 01:04:55	nmarrero	2021-02-09 01:04:55	nmarrero	{F4B2B4AC-8CA4-4C0E-B4F3-BB06B5E6B441}	Artificial	other		Tilapia tank	yes	unknown								{3E9DD224-3E3E-4F9C-9237-E5B5EA3D6903}	2021-02-09 01:04:55	nmarrero	2021-02-09 01:04:55	nmarrero	STX-3-1_x000D_ -
-64.6972	17.7268	{4EFAD44B-5901-490D-98D2-C809FBBF6C22}	STX-5-2	2021-02-09 13:22:00	2		yes		2021-02-09 17:40:42	nmarrero	2021-02-11 18:04:29	rsaavedra	{D8E76ABE-DBEF-4703-880F-579E4F7665D5}	Artificial				yes	yes		no						{4EFAD44B-5901-490D-98D2-C809FBBF6C22}	2021-02-09 17:40:43	nmarrero	2021-06-22 01:12:12	rsaavedra	STX-5-2-
-64.6972	17.7268	{4EFAD44B-5901-490D-98D2-C809FBBF6C22}	STX-5-2	2021-02-09 13:22:00	2		yes		2021-02-09 17:40:42	nmarrero	2021-02-11 18:04:29	rsaavedra	{9BD6A0C6-1A52-491D-A110-438CC86AD870}	Artificial	septic tank			yes	unknown							no	{4EFAD44B-5901-490D-98D2-C809FBBF6C22}	2021-02-09 17:40:43	nmarrero	2021-06-22 01:12:16	rsaavedra	STX-5-2-
-64.6972	17.7268	{4EFAD44B-5901-490D-98D2-C809FBBF6C22}	STX-5-2	2021-02-09 13:22:00	2		yes		2021-02-09 17:40:42	nmarrero	2021-02-11 18:04:29	rsaavedra	{7CB309F7-9B01-4CD2-AF79-664FC7F8FE1D}	Artificial	garden tool			no	no	1							{4EFAD44B-5901-490D-98D2-C809FBBF6C22}	2021-02-09 17:40:43	nmarrero	2021-06-22 01:12:19	rsaavedra	STX-5-2-
-64.6972	17.7268	{4EFAD44B-5901-490D-98D2-C809FBBF6C22}	STX-5-2	2021-02-09 13:22:00	2		yes		2021-02-09 17:40:42	nmarrero	2021-02-11 18:04:29	rsaavedra	{6EFA3C83-9A35-4FFC-BC9A-0D1CF9706C19}	Artificial	animal drinking bowl			no	yes		no						{4EFAD44B-5901-490D-98D2-C809FBBF6C22}	2021-02-09 17:40:43	nmarrero	2021-06-22 01:12:21	rsaavedra	STX-5-2-
-64.6972	17.7268	{4EFAD44B-5901-490D-98D2-C809FBBF6C22}	STX-5-2	2021-02-09 13:22:00	2		yes		2021-02-09 17:40:42	nmarrero	2021-02-11 18:04:29	rsaavedra	{4D80BCA9-B8D8-4D96-9F92-FE8AFC1164BF}	Artificial	glass container			no	no	1							{4EFAD44B-5901-490D-98D2-C809FBBF6C22}	2021-02-09 17:40:43	nmarrero	2021-06-22 01:12:24	rsaavedra	STX-5-2-
-64.6972	17.7268	{4EFAD44B-5901-490D-98D2-C809FBBF6C22}	STX-5-2	2021-02-09 13:22:00	2		yes		2021-02-09 17:40:42	nmarrero	2021-02-11 18:04:29	rsaavedra	{861AAD62-DB4D-4E3F-80C0-1F0DA9FFBC34}	Natural		bromelia		no	no	2							{4EFAD44B-5901-490D-98D2-C809FBBF6C22}	2021-02-09 18:04:52	nmarrero	2021-06-22 01:12:26	rsaavedra	STX-5-2-
-64.7591	17.7289	{4EA718F8-D0EC-4EC1-AD63-1B9A3AF701FF}	STX-8-1	2021-02-09 15:19:00	2		yes		2021-02-09 19:21:54	wortiz	2021-02-09 19:32:34	wortiz	{E491550A-57DE-469C-AAA1-7E4E1B069300}	Artificial	bucket			no	yes		no						{4EA718F8-D0EC-4EC1-AD63-1B9A3AF701FF}	2021-02-09 19:21:54	wortiz	2021-02-09 19:21:54	wortiz	STX-8-1-
-64.7591	17.7289	{4EA718F8-D0EC-4EC1-AD63-1B9A3AF701FF}	STX-8-1	2021-02-09 15:19:00	2		yes		2021-02-09 19:21:54	wortiz	2021-02-09 19:32:34	wortiz	{6F5270D9-E0DC-4BF6-8468-4D13CC363388}	Artificial	flowerpot			no	no	13							{4EA718F8-D0EC-4EC1-AD63-1B9A3AF701FF}	2021-02-09 19:21:54	wortiz	2021-02-09 19:21:54	wortiz	STX-8-1-
-64.7591	17.7289	{4EA718F8-D0EC-4EC1-AD63-1B9A3AF701FF}	STX-8-1	2021-02-09 15:19:00	2		yes		2021-02-09 19:21:54	wortiz	2021-02-09 19:32:34	wortiz	{3CC45E5B-79BF-457B-B79F-2C3F67780A6A}	Artificial	water meter			no	no	1							{4EA718F8-D0EC-4EC1-AD63-1B9A3AF701FF}	2021-02-09 19:32:34	wortiz	2021-02-09 19:32:34	wortiz	STX-8-1-
-64.8584	18.3325	{55D69FCB-5360-4258-A73A-6EFF1D38617E}	STT-3-2	2021-02-10 18:49:00					2021-02-11 00:05:23	rsaavedra	2021-02-11 00:05:23	rsaavedra	{2AAF0EB9-EC4E-4458-9213-55E7AC6714C1}	Artificial	plastic container			yes	yes		no						{55D69FCB-5360-4258-A73A-6EFF1D38617E}	2021-02-11 00:05:23	rsaavedra	2021-02-11 00:05:23	rsaavedra	STT-3-2-
-64.8584	18.3325	{55D69FCB-5360-4258-A73A-6EFF1D38617E}	STT-3-2	2021-02-10 18:49:00					2021-02-11 00:05:23	rsaavedra	2021-02-11 00:05:23	rsaavedra	{987C3410-5232-4B8F-AEC1-384B3F8FDCD3}	Artificial	bucket			yes	no	2							{55D69FCB-5360-4258-A73A-6EFF1D38617E}	2021-02-11 00:05:23	rsaavedra	2021-02-11 00:05:23	rsaavedra	STT-3-2-
-64.8584	18.3325	{55D69FCB-5360-4258-A73A-6EFF1D38617E}	STT-3-2	2021-02-10 18:49:00					2021-02-11 00:05:23	rsaavedra	2021-02-11 00:05:23	rsaavedra	{03DF3CA4-DD41-41DE-BF94-A2B375C23859}	Artificial	glass bottles			yes	no								{55D69FCB-5360-4258-A73A-6EFF1D38617E}	2021-02-11 00:05:23	rsaavedra	2021-02-11 00:05:23	rsaavedra	STT-3-2-
-64.8584	18.3325	{55D69FCB-5360-4258-A73A-6EFF1D38617E}	STT-3-2	2021-02-10 18:49:00					2021-02-11 00:05:23	rsaavedra	2021-02-11 00:05:23	rsaavedra	{D463A28E-B567-4095-9D7D-0EC5C55A22E4}	Artificial	plastic container			yes	no								{55D69FCB-5360-4258-A73A-6EFF1D38617E}	2021-02-11 00:05:23	rsaavedra	2021-02-11 00:05:23	rsaavedra	STT-3-2-
-64.8584	18.3325	{55D69FCB-5360-4258-A73A-6EFF1D38617E}	STT-3-2	2021-02-10 18:49:00					2021-02-11 00:05:23	rsaavedra	2021-02-11 00:05:23	rsaavedra	{F5E0FF0A-EB6F-42F0-BD56-D7048C67AC37}	Artificial	cap			yes	no	2							{55D69FCB-5360-4258-A73A-6EFF1D38617E}	2021-02-11 00:05:23	rsaavedra	2021-02-11 00:05:23	rsaavedra	STT-3-2-
-64.8584	18.3325	{55D69FCB-5360-4258-A73A-6EFF1D38617E}	STT-3-2	2021-02-10 18:49:00					2021-02-11 00:05:23	rsaavedra	2021-02-11 00:05:23	rsaavedra	{C27C3313-8761-418B-A295-FE08F523B1CD}	Artificial	cap			yes	no								{55D69FCB-5360-4258-A73A-6EFF1D38617E}	2021-02-11 00:05:23	rsaavedra	2021-02-11 00:05:23	rsaavedra	STT-3-2-
-64.8584	18.3325	{55D69FCB-5360-4258-A73A-6EFF1D38617E}	STT-3-2	2021-02-10 18:49:00					2021-02-11 00:05:23	rsaavedra	2021-02-11 00:05:23	rsaavedra	{B5262AFA-2630-4188-9484-75D02F6EEC05}	Artificial	barrel/drum			yes	yes		yes	no					{55D69FCB-5360-4258-A73A-6EFF1D38617E}	2021-02-11 00:05:23	rsaavedra	2021-02-11 00:05:23	rsaavedra	STT-3-2-
-64.8584	18.3325	{55D69FCB-5360-4258-A73A-6EFF1D38617E}	STT-3-2	2021-02-10 18:49:00					2021-02-11 00:05:23	rsaavedra	2021-02-11 00:05:23	rsaavedra	{25CAE5FE-8F97-45E9-A718-50D38351599F}	Artificial	bucket			no	yes		no						{55D69FCB-5360-4258-A73A-6EFF1D38617E}	2021-02-11 00:05:23	rsaavedra	2021-02-11 00:05:23	rsaavedra	STT-3-2-
-64.8584	18.3325	{55D69FCB-5360-4258-A73A-6EFF1D38617E}	STT-3-2	2021-02-10 18:49:00					2021-02-11 00:05:23	rsaavedra	2021-02-11 00:05:23	rsaavedra	{BA5A0C34-EDBE-44D5-B4C0-0371B6005899}	Artificial	cap			no	yes		no						{55D69FCB-5360-4258-A73A-6EFF1D38617E}	2021-02-11 00:05:23	rsaavedra	2021-02-11 00:05:23	rsaavedra	STT-3-2-
-64.8584	18.3325	{55D69FCB-5360-4258-A73A-6EFF1D38617E}	STT-3-2	2021-02-10 18:49:00					2021-02-11 00:05:23	rsaavedra	2021-02-11 00:05:23	rsaavedra	{A6ED3221-B582-448D-AEF1-537789DCA2BB}	Artificial	cap			yes	no								{55D69FCB-5360-4258-A73A-6EFF1D38617E}	2021-02-11 00:05:23	rsaavedra	2021-02-11 00:05:23	rsaavedra	STT-3-2-
-64.8584	18.3325	{55D69FCB-5360-4258-A73A-6EFF1D38617E}	STT-3-2	2021-02-10 18:49:00					2021-02-11 00:05:23	rsaavedra	2021-02-11 00:05:23	rsaavedra	{0595AD48-A2DE-4E8A-B36F-738E914D0383}	Artificial	plastic container			yes	yes		no						{55D69FCB-5360-4258-A73A-6EFF1D38617E}	2021-02-11 00:05:23	rsaavedra	2021-02-11 00:05:23	rsaavedra	STT-3-2-
-64.8584	18.3325	{55D69FCB-5360-4258-A73A-6EFF1D38617E}	STT-3-2	2021-02-10 18:49:00					2021-02-11 00:05:23	rsaavedra	2021-02-11 00:05:23	rsaavedra	{4D5FD75B-BE23-42AF-BE43-CD91DF80E13B}	Artificial	toldo or covered			no	yes		no						{55D69FCB-5360-4258-A73A-6EFF1D38617E}	2021-02-11 00:05:23	rsaavedra	2021-02-11 00:05:23	rsaavedra	STT-3-2-
-64.8584	18.3325	{55D69FCB-5360-4258-A73A-6EFF1D38617E}	STT-3-2	2021-02-10 18:49:00					2021-02-11 00:05:23	rsaavedra	2021-02-11 00:05:23	rsaavedra	{1B785678-A533-4FB9-B8DE-0A6A9C661F49}	Artificial	plastic bottles			no	no	2							{55D69FCB-5360-4258-A73A-6EFF1D38617E}	2021-02-11 00:05:23	rsaavedra	2021-02-11 00:05:23	rsaavedra	STT-3-2-
-64.8584	18.3325	{55D69FCB-5360-4258-A73A-6EFF1D38617E}	STT-3-2	2021-02-10 18:49:00					2021-02-11 00:05:23	rsaavedra	2021-02-11 00:05:23	rsaavedra	{CFA7D015-D349-4A2E-846C-D097EE6923B9}	Artificial	plastic container			no	yes		no						{55D69FCB-5360-4258-A73A-6EFF1D38617E}	2021-02-11 00:05:23	rsaavedra	2021-02-11 00:05:23	rsaavedra	STT-3-2-
-64.8584	18.3325	{55D69FCB-5360-4258-A73A-6EFF1D38617E}	STT-3-2	2021-02-10 18:49:00					2021-02-11 00:05:23	rsaavedra	2021-02-11 00:05:23	rsaavedra	{A8586059-4360-4632-ABAD-4984B115F8F5}	Artificial	toldo or covered			no	no	3							{55D69FCB-5360-4258-A73A-6EFF1D38617E}	2021-02-11 00:05:23	rsaavedra	2021-02-11 00:05:23	rsaavedra	STT-3-2-
-64.8584	18.3325	{55D69FCB-5360-4258-A73A-6EFF1D38617E}	STT-3-2	2021-02-10 18:49:00					2021-02-11 00:05:23	rsaavedra	2021-02-11 00:05:23	rsaavedra	{84FBCE08-F946-45B8-ABD7-8B681292A845}	Artificial	garden tool			no	yes		no						{55D69FCB-5360-4258-A73A-6EFF1D38617E}	2021-02-11 00:05:23	rsaavedra	2021-02-11 00:05:23	rsaavedra	STT-3-2-
-64.8584	18.3325	{55D69FCB-5360-4258-A73A-6EFF1D38617E}	STT-3-2	2021-02-10 18:49:00					2021-02-11 00:05:23	rsaavedra	2021-02-11 00:05:23	rsaavedra	{2F931C3C-4241-458D-BC6D-5991EEBD27F9}	Artificial	cap			no	yes		no						{55D69FCB-5360-4258-A73A-6EFF1D38617E}	2021-02-11 00:05:23	rsaavedra	2021-02-11 00:05:23	rsaavedra	STT-3-2-
-64.8584	18.3325	{55D69FCB-5360-4258-A73A-6EFF1D38617E}	STT-3-2	2021-02-10 18:49:00					2021-02-11 00:05:23	rsaavedra	2021-02-11 00:05:23	rsaavedra	{A3BE498B-C925-4818-99C6-B2F08B6757CB}	Artificial	plastic container			yes	yes		no						{55D69FCB-5360-4258-A73A-6EFF1D38617E}	2021-02-11 00:05:23	rsaavedra	2021-02-11 00:05:23	rsaavedra	STT-3-2-
-64.8584	18.3325	{55D69FCB-5360-4258-A73A-6EFF1D38617E}	STT-3-2	2021-02-10 18:49:00					2021-02-11 00:05:23	rsaavedra	2021-02-11 00:05:23	rsaavedra	{F8650B38-D4C6-4AAE-9DB6-D0BD6EC10F6D}	Artificial	plastic container			yes	no								{55D69FCB-5360-4258-A73A-6EFF1D38617E}	2021-02-11 00:05:23	rsaavedra	2021-02-11 00:05:23	rsaavedra	STT-3-2-
-64.8584	18.3325	{55D69FCB-5360-4258-A73A-6EFF1D38617E}	STT-3-2	2021-02-10 18:49:00					2021-02-11 00:05:23	rsaavedra	2021-02-11 00:05:23	rsaavedra	{CFD2249D-BFF1-49ED-9C95-E37C2DF416AC}	Artificial	cap			yes	no								{55D69FCB-5360-4258-A73A-6EFF1D38617E}	2021-02-11 00:05:23	rsaavedra	2021-02-11 00:05:23	rsaavedra	STT-3-2-
-64.8584	18.3325	{55D69FCB-5360-4258-A73A-6EFF1D38617E}	STT-3-2	2021-02-10 18:49:00					2021-02-11 00:05:23	rsaavedra	2021-02-11 00:05:23	rsaavedra	{DAA62959-DAB6-46AA-9DD3-70377240A9B0}	Artificial	bucket			no	yes		no						{55D69FCB-5360-4258-A73A-6EFF1D38617E}	2021-02-11 00:05:23	rsaavedra	2021-02-11 00:05:23	rsaavedra	STT-3-2-
-64.8584	18.3325	{55D69FCB-5360-4258-A73A-6EFF1D38617E}	STT-3-2	2021-02-10 18:49:00					2021-02-11 00:05:23	rsaavedra	2021-02-11 00:05:23	rsaavedra	{90A52AD9-6DDD-4A2E-B2E8-106AB37EE0A9}	Artificial	cap			yes	yes		no						{55D69FCB-5360-4258-A73A-6EFF1D38617E}	2021-02-11 00:05:23	rsaavedra	2021-02-11 00:05:23	rsaavedra	STT-3-2-
-64.8584	18.3325	{55D69FCB-5360-4258-A73A-6EFF1D38617E}	STT-3-2	2021-02-10 18:49:00					2021-02-11 00:05:23	rsaavedra	2021-02-11 00:05:23	rsaavedra	{0B5A3522-EA16-4895-8023-7097D1FF84C0}	Artificial	cap			no	yes		no						{55D69FCB-5360-4258-A73A-6EFF1D38617E}	2021-02-11 00:05:23	rsaavedra	2021-02-11 00:05:23	rsaavedra	STT-3-2-
-64.8584	18.3325	{55D69FCB-5360-4258-A73A-6EFF1D38617E}	STT-3-2	2021-02-10 18:49:00					2021-02-11 00:05:23	rsaavedra	2021-02-11 00:05:23	rsaavedra	{223D0A79-47F9-4EFF-9FF4-5BDC39EB0966}	Artificial	bucket			no	yes		no						{55D69FCB-5360-4258-A73A-6EFF1D38617E}	2021-02-11 00:05:23	rsaavedra	2021-02-11 00:05:23	rsaavedra	STT-3-2-
-64.8584	18.3325	{55D69FCB-5360-4258-A73A-6EFF1D38617E}	STT-3-2	2021-02-10 18:49:00					2021-02-11 00:05:23	rsaavedra	2021-02-11 00:05:23	rsaavedra	{6657EEAA-947D-4670-9E8A-1D9E7A055F77}	Artificial	can			no	yes		no						{55D69FCB-5360-4258-A73A-6EFF1D38617E}	2021-02-11 00:05:23	rsaavedra	2021-02-11 00:05:23	rsaavedra	STT-3-2-
-64.8584	18.3325	{55D69FCB-5360-4258-A73A-6EFF1D38617E}	STT-3-2	2021-02-10 18:49:00					2021-02-11 00:05:23	rsaavedra	2021-02-11 00:05:23	rsaavedra	{C04D97A9-DCEB-4006-8EA6-11B01D7B0BD7}	Artificial	plastic container			yes	yes		no						{55D69FCB-5360-4258-A73A-6EFF1D38617E}	2021-02-11 00:05:23	rsaavedra	2021-02-11 00:05:23	rsaavedra	STT-3-2-
-64.8584	18.3325	{55D69FCB-5360-4258-A73A-6EFF1D38617E}	STT-3-2	2021-02-10 18:49:00					2021-02-11 00:05:23	rsaavedra	2021-02-11 00:05:23	rsaavedra	{A0ABB36C-C033-4E8B-9C10-D6F768ED83CF}	Artificial	cap			yes	no								{55D69FCB-5360-4258-A73A-6EFF1D38617E}	2021-02-11 00:05:23	rsaavedra	2021-02-11 00:05:23	rsaavedra	STT-3-2-
-64.8584	18.3325	{55D69FCB-5360-4258-A73A-6EFF1D38617E}	STT-3-2	2021-02-10 18:49:00					2021-02-11 00:05:23	rsaavedra	2021-02-11 00:05:23	rsaavedra	{903F01EA-D81D-41F5-8585-E8EF25462532}	Artificial	plastic container			yes	yes		no						{55D69FCB-5360-4258-A73A-6EFF1D38617E}	2021-02-11 00:05:23	rsaavedra	2021-02-11 00:05:23	rsaavedra	STT-3-2-
-64.8584	18.3325	{55D69FCB-5360-4258-A73A-6EFF1D38617E}	STT-3-2	2021-02-10 18:49:00					2021-02-11 00:05:23	rsaavedra	2021-02-11 00:05:23	rsaavedra	{FA8D8C0C-113E-4DBC-AD19-759373D5A918}	Artificial	plastic container			yes	yes		no						{55D69FCB-5360-4258-A73A-6EFF1D38617E}	2021-02-11 00:05:23	rsaavedra	2021-02-11 00:05:23	rsaavedra	STT-3-2-
-64.8584	18.3325	{55D69FCB-5360-4258-A73A-6EFF1D38617E}	STT-3-2	2021-02-10 18:49:00					2021-02-11 00:05:23	rsaavedra	2021-02-11 00:05:23	rsaavedra	{B5938FE8-1D81-4E0C-BE71-55ED5DF9A7AB}	Artificial	plastic container			yes	yes		no						{55D69FCB-5360-4258-A73A-6EFF1D38617E}	2021-02-11 00:05:23	rsaavedra	2021-02-11 00:05:23	rsaavedra	STT-3-2-
-64.8584	18.3325	{55D69FCB-5360-4258-A73A-6EFF1D38617E}	STT-3-2	2021-02-10 18:49:00					2021-02-11 00:05:23	rsaavedra	2021-02-11 00:05:23	rsaavedra	{FF65CA38-CABB-4BE3-B9E6-E1047FE12006}	Artificial	plastic container			yes	yes		no						{55D69FCB-5360-4258-A73A-6EFF1D38617E}	2021-02-11 00:05:23	rsaavedra	2021-02-11 00:05:23	rsaavedra	STT-3-2-
-64.8584	18.3325	{55D69FCB-5360-4258-A73A-6EFF1D38617E}	STT-3-2	2021-02-10 18:49:00					2021-02-11 00:05:23	rsaavedra	2021-02-11 00:05:23	rsaavedra	{C0734E63-E6F7-4F4C-A983-E9711AA91CAA}	Artificial	cap			yes	yes		no						{55D69FCB-5360-4258-A73A-6EFF1D38617E}	2021-02-11 00:05:23	rsaavedra	2021-02-11 00:05:23	rsaavedra	STT-3-2-
-64.8584	18.3325	{55D69FCB-5360-4258-A73A-6EFF1D38617E}	STT-3-2	2021-02-10 18:49:00					2021-02-11 00:05:23	rsaavedra	2021-02-11 00:05:23	rsaavedra	{1DA8042D-CEFD-4591-852D-B1D79250AC7F}	Artificial	plastic container			yes	yes		no						{55D69FCB-5360-4258-A73A-6EFF1D38617E}	2021-02-11 00:05:23	rsaavedra	2021-02-11 00:05:23	rsaavedra	STT-3-2-
-64.8584	18.3325	{55D69FCB-5360-4258-A73A-6EFF1D38617E}	STT-3-2	2021-02-10 18:49:00					2021-02-11 00:05:23	rsaavedra	2021-02-11 00:05:23	rsaavedra	{9C006619-54C4-4D81-940D-6FB784089539}	Artificial	trash (that can contain water)			yes	yes		no						{55D69FCB-5360-4258-A73A-6EFF1D38617E}	2021-02-11 00:05:23	rsaavedra	2021-02-11 00:05:23	rsaavedra	STT-3-2-
-64.8584	18.3325	{55D69FCB-5360-4258-A73A-6EFF1D38617E}	STT-3-2	2021-02-10 18:49:00					2021-02-11 00:05:23	rsaavedra	2021-02-11 00:05:23	rsaavedra	{FD0D8A83-8068-4973-A63D-30DEB0E6F0E2}	Artificial	bucket			yes	yes		no						{55D69FCB-5360-4258-A73A-6EFF1D38617E}	2021-02-11 00:05:23	rsaavedra	2021-02-11 00:05:23	rsaavedra	STT-3-2-
-64.8584	18.3325	{55D69FCB-5360-4258-A73A-6EFF1D38617E}	STT-3-2	2021-02-10 18:49:00					2021-02-11 00:05:23	rsaavedra	2021-02-11 00:05:23	rsaavedra	{83B21363-FFBE-48B6-97E7-D2A51EF6E4D8}	Artificial	tire			yes	no								{55D69FCB-5360-4258-A73A-6EFF1D38617E}	2021-02-11 00:05:23	rsaavedra	2021-02-11 00:05:23	rsaavedra	STT-3-2-
-64.8584	18.3325	{55D69FCB-5360-4258-A73A-6EFF1D38617E}	STT-3-2	2021-02-10 18:49:00					2021-02-11 00:05:23	rsaavedra	2021-02-11 00:05:23	rsaavedra	{EA13BC56-DE11-4F78-8B38-B576B84E759B}	Artificial	bucket			no	no	4							{55D69FCB-5360-4258-A73A-6EFF1D38617E}	2021-02-11 00:05:23	rsaavedra	2021-02-11 00:05:23	rsaavedra	STT-3-2-
-64.8584	18.3325	{55D69FCB-5360-4258-A73A-6EFF1D38617E}	STT-3-2	2021-02-10 18:49:00					2021-02-11 00:05:23	rsaavedra	2021-02-11 00:05:23	rsaavedra	{86423C06-4627-490B-AEE5-A647D13AAB24}	Artificial	bucket			yes	no	5							{55D69FCB-5360-4258-A73A-6EFF1D38617E}	2021-02-11 00:05:23	rsaavedra	2021-02-11 00:05:23	rsaavedra	STT-3-2-
-64.8584	18.3325	{55D69FCB-5360-4258-A73A-6EFF1D38617E}	STT-3-2	2021-02-10 18:49:00					2021-02-11 00:05:23	rsaavedra	2021-02-11 00:05:23	rsaavedra	{496EDA06-2D34-4420-BE65-5DB5DAAB63F2}	Artificial	plastic bottles			yes	no								{55D69FCB-5360-4258-A73A-6EFF1D38617E}	2021-02-11 00:05:23	rsaavedra	2021-02-11 00:05:23	rsaavedra	STT-3-2-
-64.8584	18.3325	{55D69FCB-5360-4258-A73A-6EFF1D38617E}	STT-3-2	2021-02-10 18:49:00					2021-02-11 00:05:23	rsaavedra	2021-02-11 00:05:23	rsaavedra	{ECFF252F-436A-469B-AD9B-25F52EDB0232}	Artificial	bucket			yes	no	15							{55D69FCB-5360-4258-A73A-6EFF1D38617E}	2021-02-11 00:05:23	rsaavedra	2021-02-11 00:05:23	rsaavedra	STT-3-2-
-64.8584	18.3325	{55D69FCB-5360-4258-A73A-6EFF1D38617E}	STT-3-2	2021-02-10 18:49:00					2021-02-11 00:05:23	rsaavedra	2021-02-11 00:05:23	rsaavedra	{FE256D40-4D98-45E9-BA86-265552868FD5}	Artificial	plastic bottles			yes	no	15							{55D69FCB-5360-4258-A73A-6EFF1D38617E}	2021-02-11 00:05:23	rsaavedra	2021-02-11 00:05:23	rsaavedra	STT-3-2-
-64.8584	18.3325	{55D69FCB-5360-4258-A73A-6EFF1D38617E}	STT-3-2	2021-02-10 18:49:00					2021-02-11 00:05:23	rsaavedra	2021-02-11 00:05:23	rsaavedra	{5381E9A4-37FA-490F-98EB-ABCAD4BDD439}														{55D69FCB-5360-4258-A73A-6EFF1D38617E}	2021-02-11 00:05:23	rsaavedra	2021-02-11 00:05:23	rsaavedra	STT-3-2-
-64.8584	18.3325	{55D69FCB-5360-4258-A73A-6EFF1D38617E}	STT-3-2	2021-02-10 18:49:00					2021-02-11 00:05:23	rsaavedra	2021-02-11 00:05:23	rsaavedra	{E4F3F2F5-277F-4490-A21F-E8CDDE6F9135}	Artificial	plastic container			yes	yes		no						{55D69FCB-5360-4258-A73A-6EFF1D38617E}	2021-02-11 00:05:23	rsaavedra	2021-02-11 00:05:23	rsaavedra	STT-3-2-
-64.8584	18.3325	{55D69FCB-5360-4258-A73A-6EFF1D38617E}	STT-3-2	2021-02-10 18:49:00					2021-02-11 00:05:23	rsaavedra	2021-02-11 00:05:23	rsaavedra	{055AE9B4-75E7-40B1-A1FD-9EEC0DA66926}	Artificial	plastic container			yes	yes		no						{55D69FCB-5360-4258-A73A-6EFF1D38617E}	2021-02-11 00:05:23	rsaavedra	2021-02-11 00:05:23	rsaavedra	STT-3-2-
-64.8584	18.3325	{55D69FCB-5360-4258-A73A-6EFF1D38617E}	STT-3-2	2021-02-10 18:49:00					2021-02-11 00:05:23	rsaavedra	2021-02-11 00:05:23	rsaavedra	{3985BD7F-6EEE-454F-8075-2563D7CA7C25}	Artificial	plastic container			yes	yes		no						{55D69FCB-5360-4258-A73A-6EFF1D38617E}	2021-02-11 00:05:23	rsaavedra	2021-02-11 00:05:23	rsaavedra	STT-3-2-
-64.8584	18.3325	{55D69FCB-5360-4258-A73A-6EFF1D38617E}	STT-3-2	2021-02-10 18:49:00					2021-02-11 00:05:23	rsaavedra	2021-02-11 00:05:23	rsaavedra	{25C86930-755B-42C1-8DA7-E495689C111E}	Artificial	plastic container			yes	yes		no						{55D69FCB-5360-4258-A73A-6EFF1D38617E}	2021-02-11 00:05:23	rsaavedra	2021-02-11 00:05:23	rsaavedra	STT-3-2-
-64.8584	18.3325	{55D69FCB-5360-4258-A73A-6EFF1D38617E}	STT-3-2	2021-02-10 18:49:00					2021-02-11 00:05:23	rsaavedra	2021-02-11 00:05:23	rsaavedra	{C2358881-D074-4D24-A802-FF07A4BFADA0}	Artificial	plastic container			yes	yes		no						{55D69FCB-5360-4258-A73A-6EFF1D38617E}	2021-02-11 00:05:23	rsaavedra	2021-02-11 00:05:23	rsaavedra	STT-3-2-
-64.8584	18.3325	{55D69FCB-5360-4258-A73A-6EFF1D38617E}	STT-3-2	2021-02-10 18:49:00					2021-02-11 00:05:23	rsaavedra	2021-02-11 00:05:23	rsaavedra	{A91A4240-C6ED-4B30-BFE0-6B114411B55B}	Artificial	cap			no	yes		no						{55D69FCB-5360-4258-A73A-6EFF1D38617E}	2021-02-11 00:05:23	rsaavedra	2021-02-11 00:05:23	rsaavedra	STT-3-2-
-64.8584	18.3325	{55D69FCB-5360-4258-A73A-6EFF1D38617E}	STT-3-2	2021-02-10 18:49:00					2021-02-11 00:05:23	rsaavedra	2021-02-11 00:05:23	rsaavedra	{A6CD26B8-6AEA-4538-B313-E39AF10A42BA}	Artificial	plastic bottles			yes	no								{55D69FCB-5360-4258-A73A-6EFF1D38617E}	2021-02-11 00:05:23	rsaavedra	2021-02-11 00:05:23	rsaavedra	STT-3-2-
-64.8584	18.3325	{55D69FCB-5360-4258-A73A-6EFF1D38617E}	STT-3-2	2021-02-10 18:49:00					2021-02-11 00:05:23	rsaavedra	2021-02-11 00:05:23	rsaavedra	{F7334C4C-3785-4A3C-83CB-F936ED3BD728}	Artificial	plastic container			yes	yes		no						{55D69FCB-5360-4258-A73A-6EFF1D38617E}	2021-02-11 00:05:23	rsaavedra	2021-02-11 00:05:23	rsaavedra	STT-3-2-
-64.8584	18.3325	{55D69FCB-5360-4258-A73A-6EFF1D38617E}	STT-3-2	2021-02-10 18:49:00					2021-02-11 00:05:23	rsaavedra	2021-02-11 00:05:23	rsaavedra	{DDDDC2AE-CDBA-4137-94A8-EBD98F66EC7B}	Artificial	toldo or covered			yes	no								{55D69FCB-5360-4258-A73A-6EFF1D38617E}	2021-02-11 00:05:23	rsaavedra	2021-02-11 00:05:23	rsaavedra	STT-3-2-
-64.8584	18.3325	{55D69FCB-5360-4258-A73A-6EFF1D38617E}	STT-3-2	2021-02-10 18:49:00					2021-02-11 00:05:23	rsaavedra	2021-02-11 00:05:23	rsaavedra	{C1D16CAA-594C-411E-A27C-79531521A7BA}	Artificial	bucket			yes	no								{55D69FCB-5360-4258-A73A-6EFF1D38617E}	2021-02-11 00:05:23	rsaavedra	2021-02-11 00:05:23	rsaavedra	STT-3-2-
-64.8584	18.3325	{55D69FCB-5360-4258-A73A-6EFF1D38617E}	STT-3-2	2021-02-10 18:49:00					2021-02-11 00:05:23	rsaavedra	2021-02-11 00:05:23	rsaavedra	{98516CC6-4283-4254-B1E1-564BA8411C14}	Artificial	can			yes	no								{55D69FCB-5360-4258-A73A-6EFF1D38617E}	2021-02-11 00:05:23	rsaavedra	2021-02-11 00:05:23	rsaavedra	STT-3-2-
-64.8584	18.3325	{55D69FCB-5360-4258-A73A-6EFF1D38617E}	STT-3-2	2021-02-10 18:49:00					2021-02-11 00:05:23	rsaavedra	2021-02-11 00:05:23	rsaavedra	{C7CCE3B2-8236-4A7F-B7F6-4C3348ECA256}	Artificial	glass bottles			yes	yes		no						{55D69FCB-5360-4258-A73A-6EFF1D38617E}	2021-02-11 00:05:23	rsaavedra	2021-02-11 00:05:23	rsaavedra	STT-3-2-
-64.8584	18.3325	{55D69FCB-5360-4258-A73A-6EFF1D38617E}	STT-3-2	2021-02-10 18:49:00					2021-02-11 00:05:23	rsaavedra	2021-02-11 00:05:23	rsaavedra	{FFFA486E-26E0-49CE-BB9B-86C64CF45EF7}	Artificial	plastic container			yes	no								{55D69FCB-5360-4258-A73A-6EFF1D38617E}	2021-02-11 00:05:23	rsaavedra	2021-02-11 00:05:23	rsaavedra	STT-3-2-
-64.8584	18.3325	{55D69FCB-5360-4258-A73A-6EFF1D38617E}	STT-3-2	2021-02-10 18:49:00					2021-02-11 00:05:23	rsaavedra	2021-02-11 00:05:23	rsaavedra	{A6A0882B-AB21-49F8-9AC4-6AE6F276485A}	Artificial	plastic container			yes	yes		no						{55D69FCB-5360-4258-A73A-6EFF1D38617E}	2021-02-11 00:05:23	rsaavedra	2021-02-11 00:05:23	rsaavedra	STT-3-2-
-64.8584	18.3325	{55D69FCB-5360-4258-A73A-6EFF1D38617E}	STT-3-2	2021-02-10 18:49:00					2021-02-11 00:05:23	rsaavedra	2021-02-11 00:05:23	rsaavedra	{60ED853B-24BD-4F95-9FE5-14C9C4F3452C}	Artificial	trash (that can contain water)			no	yes		no						{55D69FCB-5360-4258-A73A-6EFF1D38617E}	2021-02-11 00:05:23	rsaavedra	2021-02-11 00:05:23	rsaavedra	STT-3-2-
-64.8584	18.3325	{55D69FCB-5360-4258-A73A-6EFF1D38617E}	STT-3-2	2021-02-10 18:49:00					2021-02-11 00:05:23	rsaavedra	2021-02-11 00:05:23	rsaavedra	{E5794156-187B-4D55-B63C-87AE450251E2}	Artificial	plastic bottles			no	yes		no						{55D69FCB-5360-4258-A73A-6EFF1D38617E}	2021-02-11 00:05:23	rsaavedra	2021-02-11 00:05:23	rsaavedra	STT-3-2-
-64.8584	18.3325	{55D69FCB-5360-4258-A73A-6EFF1D38617E}	STT-3-2	2021-02-10 18:49:00					2021-02-11 00:05:23	rsaavedra	2021-02-11 00:05:23	rsaavedra	{5A86FF33-045A-4D95-8C29-889C8C8B46F3}	Artificial	plastic container			yes	yes		no						{55D69FCB-5360-4258-A73A-6EFF1D38617E}	2021-02-11 00:05:23	rsaavedra	2021-02-11 00:05:23	rsaavedra	STT-3-2-
-64.8584	18.3325	{55D69FCB-5360-4258-A73A-6EFF1D38617E}	STT-3-2	2021-02-10 18:49:00					2021-02-11 00:05:23	rsaavedra	2021-02-11 00:05:23	rsaavedra	{BAD4F82F-65BF-410E-AF73-849B31478143}	Artificial	trash (that can contain water)			yes	yes		no						{55D69FCB-5360-4258-A73A-6EFF1D38617E}	2021-02-11 00:05:23	rsaavedra	2021-02-11 00:05:23	rsaavedra	STT-3-2-
-64.8584	18.3325	{55D69FCB-5360-4258-A73A-6EFF1D38617E}	STT-3-2	2021-02-10 18:49:00					2021-02-11 00:05:23	rsaavedra	2021-02-11 00:05:23	rsaavedra	{9945AD47-84F0-40A0-AB0F-A2743AF7BE57}	Artificial	plastic bottles			yes	no								{55D69FCB-5360-4258-A73A-6EFF1D38617E}	2021-02-11 00:05:23	rsaavedra	2021-02-11 00:05:23	rsaavedra	STT-3-2-
-64.7762	17.7486	{A1BDF01B-10A2-4FAC-B011-0271B1F235AD}	STX-11-1	2021-02-10 19:54:00	6		yes		2021-02-11 00:17:43	wortiz	2021-02-11 00:27:04	wortiz	{0274025B-239B-48C1-B349-09531FDCAEDD}	Artificial	tire			no	yes		yes						{A1BDF01B-10A2-4FAC-B011-0271B1F235AD}	2021-02-11 00:17:43	wortiz	2021-02-11 00:17:43	wortiz	STX-11-1-
-64.7762	17.7486	{A1BDF01B-10A2-4FAC-B011-0271B1F235AD}	STX-11-1	2021-02-10 19:54:00	6		yes		2021-02-11 00:17:43	wortiz	2021-02-11 00:27:04	wortiz	{0548A11E-A660-4ACC-9164-E6E1C39D324C}	Artificial	tire			yes	no	15							{A1BDF01B-10A2-4FAC-B011-0271B1F235AD}	2021-02-11 00:17:43	wortiz	2021-02-11 00:17:43	wortiz	STX-11-1-
-64.7762	17.7486	{A1BDF01B-10A2-4FAC-B011-0271B1F235AD}	STX-11-1	2021-02-10 19:54:00	6		yes		2021-02-11 00:17:43	wortiz	2021-02-11 00:27:04	wortiz	{CBD978B3-AF14-4BD6-866E-8458A1621E4C}	Artificial	bucket			no	yes		no						{A1BDF01B-10A2-4FAC-B011-0271B1F235AD}	2021-02-11 00:17:43	wortiz	2021-02-11 00:17:43	wortiz	STX-11-1-
-64.7762	17.7486	{A1BDF01B-10A2-4FAC-B011-0271B1F235AD}	STX-11-1	2021-02-10 19:54:00	6		yes		2021-02-11 00:17:43	wortiz	2021-02-11 00:27:04	wortiz	{019EDE51-61F6-4A8F-BE53-6BBCC3B54094}	Artificial	animal drinking bowl			yes	yes		no						{A1BDF01B-10A2-4FAC-B011-0271B1F235AD}	2021-02-11 00:17:43	wortiz	2021-02-11 00:17:43	wortiz	STX-11-1-
-64.7762	17.7486	{A1BDF01B-10A2-4FAC-B011-0271B1F235AD}	STX-11-1	2021-02-10 19:54:00	6		yes		2021-02-11 00:17:43	wortiz	2021-02-11 00:27:04	wortiz	{AF356232-B2AD-4DC6-A731-D515A06D81A6}	Artificial	bucket			yes	yes		no						{A1BDF01B-10A2-4FAC-B011-0271B1F235AD}	2021-02-11 00:17:43	wortiz	2021-02-11 00:17:43	wortiz	STX-11-1-
-64.7762	17.7486	{A1BDF01B-10A2-4FAC-B011-0271B1F235AD}	STX-11-1	2021-02-10 19:54:00	6		yes		2021-02-11 00:17:43	wortiz	2021-02-11 00:27:04	wortiz	{B61BAD87-6813-4B1A-9255-D0A17E924E02}	Artificial	flowerpot			yes	yes		no						{A1BDF01B-10A2-4FAC-B011-0271B1F235AD}	2021-02-11 00:27:04	wortiz	2021-02-11 00:27:04	wortiz	STX-11-1-
-64.7762	17.7486	{A1BDF01B-10A2-4FAC-B011-0271B1F235AD}	STX-11-1	2021-02-10 19:54:00	6		yes		2021-02-11 00:17:43	wortiz	2021-02-11 00:27:04	wortiz	{9A2B2546-D4A0-41F1-A4C3-1A79210C468D}	Artificial	flowerpot dish			yes	yes		no						{A1BDF01B-10A2-4FAC-B011-0271B1F235AD}	2021-02-11 00:27:04	wortiz	2021-02-11 00:27:04	wortiz	STX-11-1-
-64.7762	17.7486	{A1BDF01B-10A2-4FAC-B011-0271B1F235AD}	STX-11-1	2021-02-10 19:54:00	6		yes		2021-02-11 00:17:43	wortiz	2021-02-11 00:27:04	wortiz	{D0E614F0-DC76-4D58-98C9-F89DE1757FD1}	Natural		coconut husk		no	yes		no						{A1BDF01B-10A2-4FAC-B011-0271B1F235AD}	2021-02-11 00:27:04	wortiz	2021-02-11 00:27:04	wortiz	STX-11-1-
-64.7762	17.7486	{A1BDF01B-10A2-4FAC-B011-0271B1F235AD}	STX-11-1	2021-02-10 19:54:00	6		yes		2021-02-11 00:17:43	wortiz	2021-02-11 00:27:04	wortiz	{686A16BB-29A5-4F9E-8BB0-B44FFAE1DF94}	Artificial	flowerpot			yes	yes		no						{A1BDF01B-10A2-4FAC-B011-0271B1F235AD}	2021-02-11 00:27:04	wortiz	2021-02-11 00:27:04	wortiz	STX-11-1-
-64.7762	17.7486	{A1BDF01B-10A2-4FAC-B011-0271B1F235AD}	STX-11-1	2021-02-10 19:54:00	6		yes		2021-02-11 00:17:43	wortiz	2021-02-11 00:27:04	wortiz	{6ACE40F8-7D89-4ACF-92D6-4AD1E8718814}	Artificial	flowerpot			yes	no	12							{A1BDF01B-10A2-4FAC-B011-0271B1F235AD}	2021-02-11 00:27:04	wortiz	2021-02-11 00:27:04	wortiz	STX-11-1-
-64.7762	17.7486	{A1BDF01B-10A2-4FAC-B011-0271B1F235AD}	STX-11-1	2021-02-10 19:54:00	6		yes		2021-02-11 00:17:43	wortiz	2021-02-11 00:27:04	wortiz	{6322EE3D-3078-4590-B8AB-BEAFF334E690}	Artificial	trash (that can contain water)			no	no	7							{A1BDF01B-10A2-4FAC-B011-0271B1F235AD}	2021-02-11 00:27:04	wortiz	2021-02-11 00:27:04	wortiz	STX-11-1-
-64.7116	17.7294	{F608474F-CF6E-4CA7-97E3-BD33593544D4}	STX-5-3_x000D_	2021-02-11 15:23:00	4		no	Owner did not want us to pass his yard.	2021-02-11 19:27:35	nmarrero	2021-02-11 19:27:35	nmarrero	{D80F31A4-83B8-40D5-A938-635B05A6FAC2}	Artificial	bucket			no	yes		yes	no			We took all the water out and did not find pupae.		{F608474F-CF6E-4CA7-97E3-BD33593544D4}	2021-02-11 19:27:35	nmarrero	2021-02-11 19:27:35	nmarrero	STX-5-3_x000D_ -
-64.7116	17.7294	{F608474F-CF6E-4CA7-97E3-BD33593544D4}	STX-5-3_x000D_	2021-02-11 15:23:00	4		no	Owner did not want us to pass his yard.	2021-02-11 19:27:35	nmarrero	2021-02-11 19:27:35	nmarrero	{566054E9-69CD-4357-A4A6-C4B661811C15}	Artificial	ceramic bowl(s) (bathtubs, toilets, etc.)			no	no	1							{F608474F-CF6E-4CA7-97E3-BD33593544D4}	2021-02-11 19:27:35	nmarrero	2021-02-11 19:27:35	nmarrero	STX-5-3_x000D_ -
-64.7116	17.7294	{F608474F-CF6E-4CA7-97E3-BD33593544D4}	STX-5-3_x000D_	2021-02-11 15:23:00	4		no	Owner did not want us to pass his yard.	2021-02-11 19:27:35	nmarrero	2021-02-11 19:27:35	nmarrero	{41955F0A-469B-46F7-A317-F3A29E444049}	Artificial	bucket			no	no	5							{F608474F-CF6E-4CA7-97E3-BD33593544D4}	2021-02-11 19:27:35	nmarrero	2021-02-11 19:27:35	nmarrero	STX-5-3_x000D_ -
-64.7116	17.7294	{F608474F-CF6E-4CA7-97E3-BD33593544D4}	STX-5-3_x000D_	2021-02-11 15:23:00	4		no	Owner did not want us to pass his yard.	2021-02-11 19:27:35	nmarrero	2021-02-11 19:27:35	nmarrero	{EB51F61E-EDE6-4DA0-973B-CE23160C8378}														{F608474F-CF6E-4CA7-97E3-BD33593544D4}	2021-02-11 19:27:35	nmarrero	2021-02-11 19:27:35	nmarrero	STX-5-3_x000D_ -
-64.7116	17.7294	{F608474F-CF6E-4CA7-97E3-BD33593544D4}	STX-5-3_x000D_	2021-02-11 15:23:00	4		no	Owner did not want us to pass his yard.	2021-02-11 19:27:35	nmarrero	2021-02-11 19:27:35	nmarrero	{669D021F-A674-4DC3-9D4D-76222F5BECE0}	Natural		coconut husk		no	no	5							{F608474F-CF6E-4CA7-97E3-BD33593544D4}	2021-02-11 19:27:35	nmarrero	2021-02-11 19:27:35	nmarrero	STX-5-3_x000D_ -
-64.7864	17.746	{B11BBC53-75C3-429C-A060-9AE29849CD7B}	STX-10-1	2021-02-16 15:21:00	1		yes		2021-02-16 19:28:52	wortiz	2021-02-16 19:28:52	wortiz	{FF7D9059-3A09-43CB-B44F-BFBE476BDA89}	Artificial	animal drinking bowl			no	yes		no						{B11BBC53-75C3-429C-A060-9AE29849CD7B}	2021-02-16 19:28:53	wortiz	2021-02-16 19:28:53	wortiz	STX-10-1-
-64.7864	17.746	{B11BBC53-75C3-429C-A060-9AE29849CD7B}	STX-10-1	2021-02-16 15:21:00	1		yes		2021-02-16 19:28:52	wortiz	2021-02-16 19:28:52	wortiz	{B4479A1A-678E-48DB-B781-0A8F6895DCE6}	Artificial	plastic cistern			no	yes		unknown						{B11BBC53-75C3-429C-A060-9AE29849CD7B}	2021-02-16 19:28:53	wortiz	2021-02-16 19:28:53	wortiz	STX-10-1-
-64.7864	17.746	{B11BBC53-75C3-429C-A060-9AE29849CD7B}	STX-10-1	2021-02-16 15:21:00	1		yes		2021-02-16 19:28:52	wortiz	2021-02-16 19:28:52	wortiz	{65C8100D-70A1-4BF6-B07A-C505E79213F5}	Artificial	discarded kitchen appliances			no	no	1							{B11BBC53-75C3-429C-A060-9AE29849CD7B}	2021-02-16 19:28:53	wortiz	2021-02-16 19:28:53	wortiz	STX-10-1-
-64.7864	17.746	{B11BBC53-75C3-429C-A060-9AE29849CD7B}	STX-10-1	2021-02-16 15:21:00	1		yes		2021-02-16 19:28:52	wortiz	2021-02-16 19:28:52	wortiz	{869E5DF9-31B7-4314-AD6E-942CCED97E58}	Artificial	plastic bottles			yes	no	14							{B11BBC53-75C3-429C-A060-9AE29849CD7B}	2021-02-16 19:28:53	wortiz	2021-02-16 19:28:53	wortiz	STX-10-1-
-64.7864	17.746	{B11BBC53-75C3-429C-A060-9AE29849CD7B}	STX-10-1	2021-02-16 15:21:00	1		yes		2021-02-16 19:28:52	wortiz	2021-02-16 19:28:52	wortiz	{2F2C9E85-7959-4F50-80A7-14B7792925BA}	Artificial	plastic bottles			yes	yes		no						{B11BBC53-75C3-429C-A060-9AE29849CD7B}	2021-02-16 19:28:53	wortiz	2021-02-16 19:28:53	wortiz	STX-10-1-
-64.7864	17.746	{B11BBC53-75C3-429C-A060-9AE29849CD7B}	STX-10-1	2021-02-16 15:21:00	1		yes		2021-02-16 19:28:52	wortiz	2021-02-16 19:28:52	wortiz	{200CD4AF-12CE-4121-B79B-F2A515F772CC}	Artificial	plastic bottles			yes	yes		no						{B11BBC53-75C3-429C-A060-9AE29849CD7B}	2021-02-16 19:28:53	wortiz	2021-02-16 19:28:53	wortiz	STX-10-1-
-64.7864	17.746	{B11BBC53-75C3-429C-A060-9AE29849CD7B}	STX-10-1	2021-02-16 15:21:00	1		yes		2021-02-16 19:28:52	wortiz	2021-02-16 19:28:52	wortiz	{CEE48104-2A02-4F55-92AE-6F51AEBA5789}	Artificial	plastic bottles			yes	yes		no						{B11BBC53-75C3-429C-A060-9AE29849CD7B}	2021-02-16 19:28:53	wortiz	2021-02-16 19:28:53	wortiz	STX-10-1-
-64.7864	17.746	{B11BBC53-75C3-429C-A060-9AE29849CD7B}	STX-10-1	2021-02-16 15:21:00	1		yes		2021-02-16 19:28:52	wortiz	2021-02-16 19:28:52	wortiz	{FE357A5D-4D79-489E-AD9C-A76FCEB84EEA}	Artificial	bucket			yes	no	7							{B11BBC53-75C3-429C-A060-9AE29849CD7B}	2021-02-16 19:28:53	wortiz	2021-02-16 19:28:53	wortiz	STX-10-1-
-64.7864	17.746	{B11BBC53-75C3-429C-A060-9AE29849CD7B}	STX-10-1	2021-02-16 15:21:00	1		yes		2021-02-16 19:28:52	wortiz	2021-02-16 19:28:52	wortiz	{4FEDEA03-17B6-4B04-9834-4F5F148E85F4}	Artificial	bucket			no	yes		no						{B11BBC53-75C3-429C-A060-9AE29849CD7B}	2021-02-16 19:28:53	wortiz	2021-02-16 19:28:53	wortiz	STX-10-1-
-64.7864	17.746	{B11BBC53-75C3-429C-A060-9AE29849CD7B}	STX-10-1	2021-02-16 15:21:00	1		yes		2021-02-16 19:28:52	wortiz	2021-02-16 19:28:52	wortiz	{09CFB4E3-647E-424F-A788-69DCA8E761F7}	Artificial	bucket			no	yes		no						{B11BBC53-75C3-429C-A060-9AE29849CD7B}	2021-02-16 19:28:53	wortiz	2021-02-16 19:28:53	wortiz	STX-10-1-
-64.7864	17.746	{B11BBC53-75C3-429C-A060-9AE29849CD7B}	STX-10-1	2021-02-16 15:21:00	1		yes		2021-02-16 19:28:52	wortiz	2021-02-16 19:28:52	wortiz	{5481C24E-E6C1-48E2-B2FB-A39EAC874616}	Artificial	tire			yes	no	1							{B11BBC53-75C3-429C-A060-9AE29849CD7B}	2021-02-16 19:28:53	wortiz	2021-02-16 19:28:53	wortiz	STX-10-1-
-64.8831	18.3454	{59ED40C4-41B7-4995-8727-92D64E776E60}	STT-6-1	2021-02-16 15:14:00			no	Plastic cisterns where not allowed to open	2021-02-16 19:54:26	rsaavedra	2021-02-16 19:54:26	rsaavedra	{347A29DC-97E3-4FC6-8444-37161932E53B}	Artificial	bucket			no	no	2							{59ED40C4-41B7-4995-8727-92D64E776E60}	2021-02-16 19:54:26	rsaavedra	2021-02-16 19:54:26	rsaavedra	STT-6-1-
-64.8831	18.3454	{59ED40C4-41B7-4995-8727-92D64E776E60}	STT-6-1	2021-02-16 15:14:00			no	Plastic cisterns where not allowed to open	2021-02-16 19:54:26	rsaavedra	2021-02-16 19:54:26	rsaavedra	{2711382B-8BD5-44AF-BB2E-FA4B3A25A677}	Artificial	plastic container			yes	no	2							{59ED40C4-41B7-4995-8727-92D64E776E60}	2021-02-16 19:54:26	rsaavedra	2021-02-16 19:54:26	rsaavedra	STT-6-1-
-64.8831	18.3454	{59ED40C4-41B7-4995-8727-92D64E776E60}	STT-6-1	2021-02-16 15:14:00			no	Plastic cisterns where not allowed to open	2021-02-16 19:54:26	rsaavedra	2021-02-16 19:54:26	rsaavedra	{6A7DA074-3B3B-47B6-951B-B218C254FACF}	Artificial	cap			no	no								{59ED40C4-41B7-4995-8727-92D64E776E60}	2021-02-16 19:54:26	rsaavedra	2021-02-16 19:54:26	rsaavedra	STT-6-1-
-64.8831	18.3454	{59ED40C4-41B7-4995-8727-92D64E776E60}	STT-6-1	2021-02-16 15:14:00			no	Plastic cisterns where not allowed to open	2021-02-16 19:54:26	rsaavedra	2021-02-16 19:54:26	rsaavedra	{6164D43A-4960-4D6D-9D5C-DDCE4A0F90C5}	Artificial	glass container			yes	no								{59ED40C4-41B7-4995-8727-92D64E776E60}	2021-02-16 19:54:26	rsaavedra	2021-02-16 19:54:26	rsaavedra	STT-6-1-
-64.8831	18.3454	{59ED40C4-41B7-4995-8727-92D64E776E60}	STT-6-1	2021-02-16 15:14:00			no	Plastic cisterns where not allowed to open	2021-02-16 19:54:26	rsaavedra	2021-02-16 19:54:26	rsaavedra	{5E7184A1-D1B2-4DB0-B516-45A9A2A52AED}	Artificial	flowerpot			no	no								{59ED40C4-41B7-4995-8727-92D64E776E60}	2021-02-16 19:54:26	rsaavedra	2021-02-16 19:54:26	rsaavedra	STT-6-1-
-64.8831	18.3454	{59ED40C4-41B7-4995-8727-92D64E776E60}	STT-6-1	2021-02-16 15:14:00			no	Plastic cisterns where not allowed to open	2021-02-16 19:54:26	rsaavedra	2021-02-16 19:54:26	rsaavedra	{8C0D56C2-A318-4197-93CB-F13FEA59C808}	Artificial	plastic cistern			no	yes		unknown						{59ED40C4-41B7-4995-8727-92D64E776E60}	2021-02-16 19:54:26	rsaavedra	2021-02-16 19:54:26	rsaavedra	STT-6-1-
-64.8831	18.3454	{59ED40C4-41B7-4995-8727-92D64E776E60}	STT-6-1	2021-02-16 15:14:00			no	Plastic cisterns where not allowed to open	2021-02-16 19:54:26	rsaavedra	2021-02-16 19:54:26	rsaavedra	{06CD0896-96C0-4711-BA4D-DC55070A7075}	Artificial	bucket			no	no								{59ED40C4-41B7-4995-8727-92D64E776E60}	2021-02-16 19:54:26	rsaavedra	2021-02-16 19:54:26	rsaavedra	STT-6-1-
-64.8831	18.3454	{59ED40C4-41B7-4995-8727-92D64E776E60}	STT-6-1	2021-02-16 15:14:00			no	Plastic cisterns where not allowed to open	2021-02-16 19:54:26	rsaavedra	2021-02-16 19:54:26	rsaavedra	{A2FCF38A-81E5-4847-A0B4-5435DF467E55}	Artificial	plastic container			no	no								{59ED40C4-41B7-4995-8727-92D64E776E60}	2021-02-16 19:54:26	rsaavedra	2021-02-16 19:54:26	rsaavedra	STT-6-1-
-64.8831	18.3454	{59ED40C4-41B7-4995-8727-92D64E776E60}	STT-6-1	2021-02-16 15:14:00			no	Plastic cisterns where not allowed to open	2021-02-16 19:54:26	rsaavedra	2021-02-16 19:54:26	rsaavedra	{D22201FA-356C-4587-9EBA-1BF9D71F79E1}	Artificial	septic tank			no	unknown							no	{59ED40C4-41B7-4995-8727-92D64E776E60}	2021-02-16 19:54:26	rsaavedra	2021-02-16 19:54:26	rsaavedra	STT-6-1-
-64.8831	18.3454	{59ED40C4-41B7-4995-8727-92D64E776E60}	STT-6-1	2021-02-16 15:14:00			no	Plastic cisterns where not allowed to open	2021-02-16 19:54:26	rsaavedra	2021-02-16 19:54:26	rsaavedra	{33CC5997-6019-46C2-BCD6-AA848855CEE9}	Artificial	plastic cistern			yes	unknown								{59ED40C4-41B7-4995-8727-92D64E776E60}	2021-02-16 19:54:26	rsaavedra	2021-02-16 19:54:26	rsaavedra	STT-6-1-
-64.8831	18.3454	{59ED40C4-41B7-4995-8727-92D64E776E60}	STT-6-1	2021-02-16 15:14:00			no	Plastic cisterns where not allowed to open	2021-02-16 19:54:26	rsaavedra	2021-02-16 19:54:26	rsaavedra	{A83EDAF0-4D76-4AF0-BD14-A66B90B89BE8}	Artificial	flowerpot			yes	no	17							{59ED40C4-41B7-4995-8727-92D64E776E60}	2021-02-16 19:54:26	rsaavedra	2021-02-16 19:54:26	rsaavedra	STT-6-1-
-64.8831	18.3454	{59ED40C4-41B7-4995-8727-92D64E776E60}	STT-6-1	2021-02-16 15:14:00			no	Plastic cisterns where not allowed to open	2021-02-16 19:54:26	rsaavedra	2021-02-16 19:54:26	rsaavedra	{A50CDF42-4BF4-4FB2-AD6A-515D99978730}	Artificial	flowerpot			no	no	4							{59ED40C4-41B7-4995-8727-92D64E776E60}	2021-02-16 19:54:26	rsaavedra	2021-02-16 19:54:26	rsaavedra	STT-6-1-
-64.8831	18.3454	{59ED40C4-41B7-4995-8727-92D64E776E60}	STT-6-1	2021-02-16 15:14:00			no	Plastic cisterns where not allowed to open	2021-02-16 19:54:26	rsaavedra	2021-02-16 19:54:26	rsaavedra	{27C3C9A1-8021-4CC1-A93A-BAAF50E05D51}	Artificial	flowerpot			yes	yes		yes	no					{59ED40C4-41B7-4995-8727-92D64E776E60}	2021-02-16 19:54:26	rsaavedra	2021-02-16 19:54:26	rsaavedra	STT-6-1-
-64.8831	18.3454	{59ED40C4-41B7-4995-8727-92D64E776E60}	STT-6-1	2021-02-16 15:14:00			no	Plastic cisterns where not allowed to open	2021-02-16 19:54:26	rsaavedra	2021-02-16 19:54:26	rsaavedra	{E4AAE58A-AE97-4050-8EE5-041977F8F435}	Artificial	flowerpot			yes	yes		no						{59ED40C4-41B7-4995-8727-92D64E776E60}	2021-02-16 19:54:26	rsaavedra	2021-02-16 19:54:26	rsaavedra	STT-6-1-
-64.8831	18.3454	{59ED40C4-41B7-4995-8727-92D64E776E60}	STT-6-1	2021-02-16 15:14:00			no	Plastic cisterns where not allowed to open	2021-02-16 19:54:26	rsaavedra	2021-02-16 19:54:26	rsaavedra	{A20AC38A-184D-4BFF-988F-B26EF8C330B5}	Artificial	flowerpot			yes	no	12							{59ED40C4-41B7-4995-8727-92D64E776E60}	2021-02-16 19:54:26	rsaavedra	2021-02-16 19:54:26	rsaavedra	STT-6-1-
-64.8831	18.3454	{59ED40C4-41B7-4995-8727-92D64E776E60}	STT-6-1	2021-02-16 15:14:00			no	Plastic cisterns where not allowed to open	2021-02-16 19:54:26	rsaavedra	2021-02-16 19:54:26	rsaavedra	{C5CC22F6-AF1F-4839-8C4E-ED8D43C2CBAA}	Artificial	flowerpot			no	no	5							{59ED40C4-41B7-4995-8727-92D64E776E60}	2021-02-16 19:54:26	rsaavedra	2021-02-16 19:54:26	rsaavedra	STT-6-1-
-64.8831	18.3454	{59ED40C4-41B7-4995-8727-92D64E776E60}	STT-6-1	2021-02-16 15:14:00			no	Plastic cisterns where not allowed to open	2021-02-16 19:54:26	rsaavedra	2021-02-16 19:54:26	rsaavedra	{9BA16103-10A9-4738-BE51-278365D2E40E}	Artificial	flowerpot			no	yes		no						{59ED40C4-41B7-4995-8727-92D64E776E60}	2021-02-16 19:54:26	rsaavedra	2021-02-16 19:54:26	rsaavedra	STT-6-1-
-64.8831	18.3454	{59ED40C4-41B7-4995-8727-92D64E776E60}	STT-6-1	2021-02-16 15:14:00			no	Plastic cisterns where not allowed to open	2021-02-16 19:54:26	rsaavedra	2021-02-16 19:54:26	rsaavedra	{AE334714-774D-44A4-96ED-3189BA8D5521}	Artificial	flowerpot			yes	no	4							{59ED40C4-41B7-4995-8727-92D64E776E60}	2021-02-16 19:54:26	rsaavedra	2021-02-16 19:54:26	rsaavedra	STT-6-1-
-64.8831	18.3454	{59ED40C4-41B7-4995-8727-92D64E776E60}	STT-6-1	2021-02-16 15:14:00			no	Plastic cisterns where not allowed to open	2021-02-16 19:54:26	rsaavedra	2021-02-16 19:54:26	rsaavedra	{F388E11B-CBF2-44E7-8452-2AE440C01040}	Artificial	flowerpot			no	no	8							{59ED40C4-41B7-4995-8727-92D64E776E60}	2021-02-16 19:54:26	rsaavedra	2021-02-16 19:54:26	rsaavedra	STT-6-1-
-64.8831	18.3454	{59ED40C4-41B7-4995-8727-92D64E776E60}	STT-6-1	2021-02-16 15:14:00			no	Plastic cisterns where not allowed to open	2021-02-16 19:54:26	rsaavedra	2021-02-16 19:54:26	rsaavedra	{5AF85A69-BFB5-40C3-BD5E-FD46B86069A1}	Artificial	flowerpot			no	no	10							{59ED40C4-41B7-4995-8727-92D64E776E60}	2021-02-16 19:54:26	rsaavedra	2021-02-16 19:54:26	rsaavedra	STT-6-1-
-64.8831	18.3454	{59ED40C4-41B7-4995-8727-92D64E776E60}	STT-6-1	2021-02-16 15:14:00			no	Plastic cisterns where not allowed to open	2021-02-16 19:54:26	rsaavedra	2021-02-16 19:54:26	rsaavedra	{BA52181C-8FE6-4E77-B192-51F77AECD75A}	Artificial	flowerpot			yes	yes		yes	no					{59ED40C4-41B7-4995-8727-92D64E776E60}	2021-02-16 19:54:26	rsaavedra	2021-02-16 19:54:26	rsaavedra	STT-6-1-
-64.8831	18.3454	{59ED40C4-41B7-4995-8727-92D64E776E60}	STT-6-1	2021-02-16 15:14:00			no	Plastic cisterns where not allowed to open	2021-02-16 19:54:26	rsaavedra	2021-02-16 19:54:26	rsaavedra	{015A1D0A-6D89-410C-902C-BE3501CC418C}	Artificial	flowerpot			no	no	3							{59ED40C4-41B7-4995-8727-92D64E776E60}	2021-02-16 19:54:26	rsaavedra	2021-02-16 19:54:26	rsaavedra	STT-6-1-
-64.8831	18.3454	{59ED40C4-41B7-4995-8727-92D64E776E60}	STT-6-1	2021-02-16 15:14:00			no	Plastic cisterns where not allowed to open	2021-02-16 19:54:26	rsaavedra	2021-02-16 19:54:26	rsaavedra	{0457E4B3-FAE2-4ADD-B38D-068111EF4D84}	Artificial	flowerpot			yes	no	8							{59ED40C4-41B7-4995-8727-92D64E776E60}	2021-02-16 19:54:26	rsaavedra	2021-02-16 19:54:26	rsaavedra	STT-6-1-
-64.8831	18.3454	{59ED40C4-41B7-4995-8727-92D64E776E60}	STT-6-1	2021-02-16 15:14:00			no	Plastic cisterns where not allowed to open	2021-02-16 19:54:26	rsaavedra	2021-02-16 19:54:26	rsaavedra	{36D8D28F-1F68-4DFF-B67D-FA88EC1DD2EC}	Artificial	bucket			no	yes		no						{59ED40C4-41B7-4995-8727-92D64E776E60}	2021-02-16 19:54:26	rsaavedra	2021-02-16 19:54:26	rsaavedra	STT-6-1-
-64.8831	18.3454	{59ED40C4-41B7-4995-8727-92D64E776E60}	STT-6-1	2021-02-16 15:14:00			no	Plastic cisterns where not allowed to open	2021-02-16 19:54:26	rsaavedra	2021-02-16 19:54:26	rsaavedra	{56669623-7A8D-4573-95CE-3B509E493D46}	Artificial	plastic container			no	yes		no						{59ED40C4-41B7-4995-8727-92D64E776E60}	2021-02-16 19:54:26	rsaavedra	2021-02-16 19:54:26	rsaavedra	STT-6-1-
-64.8831	18.3454	{59ED40C4-41B7-4995-8727-92D64E776E60}	STT-6-1	2021-02-16 15:14:00			no	Plastic cisterns where not allowed to open	2021-02-16 19:54:26	rsaavedra	2021-02-16 19:54:26	rsaavedra	{DE6C363B-3A9C-433F-890C-808FDD67ACAF}	Artificial	flowerpot			no	no	3							{59ED40C4-41B7-4995-8727-92D64E776E60}	2021-02-16 19:54:26	rsaavedra	2021-02-16 19:54:26	rsaavedra	STT-6-1-
-64.8831	18.3454	{59ED40C4-41B7-4995-8727-92D64E776E60}	STT-6-1	2021-02-16 15:14:00			no	Plastic cisterns where not allowed to open	2021-02-16 19:54:26	rsaavedra	2021-02-16 19:54:26	rsaavedra	{0E5AA25E-A6BF-4C24-9072-5D044F05347F}	Artificial	plastic container			no	no								{59ED40C4-41B7-4995-8727-92D64E776E60}	2021-02-16 19:54:26	rsaavedra	2021-02-16 19:54:26	rsaavedra	STT-6-1-
-64.8831	18.3454	{59ED40C4-41B7-4995-8727-92D64E776E60}	STT-6-1	2021-02-16 15:14:00			no	Plastic cisterns where not allowed to open	2021-02-16 19:54:26	rsaavedra	2021-02-16 19:54:26	rsaavedra	{132FB39E-BDC2-465D-A508-F9554A2FFD2F}	Artificial	plastic container			yes	no								{59ED40C4-41B7-4995-8727-92D64E776E60}	2021-02-16 19:54:26	rsaavedra	2021-02-16 19:54:26	rsaavedra	STT-6-1-
-64.8831	18.3454	{59ED40C4-41B7-4995-8727-92D64E776E60}	STT-6-1	2021-02-16 15:14:00			no	Plastic cisterns where not allowed to open	2021-02-16 19:54:26	rsaavedra	2021-02-16 19:54:26	rsaavedra	{357016A3-2E24-41FC-921D-E6CE840C66FC}	Artificial	flowerpot			no	no								{59ED40C4-41B7-4995-8727-92D64E776E60}	2021-02-16 19:54:26	rsaavedra	2021-02-16 19:54:26	rsaavedra	STT-6-1-
-64.8831	18.3454	{59ED40C4-41B7-4995-8727-92D64E776E60}	STT-6-1	2021-02-16 15:14:00			no	Plastic cisterns where not allowed to open	2021-02-16 19:54:26	rsaavedra	2021-02-16 19:54:26	rsaavedra	{D3E1FE6F-666F-4655-B2F4-4A87F3925348}	Artificial	flowerpot			yes	no	14							{59ED40C4-41B7-4995-8727-92D64E776E60}	2021-02-16 19:54:26	rsaavedra	2021-02-16 19:54:26	rsaavedra	STT-6-1-
-64.8831	18.3454	{59ED40C4-41B7-4995-8727-92D64E776E60}	STT-6-1	2021-02-16 15:14:00			no	Plastic cisterns where not allowed to open	2021-02-16 19:54:26	rsaavedra	2021-02-16 19:54:26	rsaavedra	{41601C03-E56D-4341-AF32-A485883D18E6}	Artificial	bucket			yes	yes		no						{59ED40C4-41B7-4995-8727-92D64E776E60}	2021-02-16 19:54:26	rsaavedra	2021-02-16 19:54:26	rsaavedra	STT-6-1-
-64.8831	18.3454	{59ED40C4-41B7-4995-8727-92D64E776E60}	STT-6-1	2021-02-16 15:14:00			no	Plastic cisterns where not allowed to open	2021-02-16 19:54:26	rsaavedra	2021-02-16 19:54:26	rsaavedra	{F8E62C78-6278-4430-9CFD-1EEC5075A357}	Artificial	flowerpot			yes	no	5							{59ED40C4-41B7-4995-8727-92D64E776E60}	2021-02-16 19:54:26	rsaavedra	2021-02-16 19:54:26	rsaavedra	STT-6-1-
-64.8831	18.3454	{59ED40C4-41B7-4995-8727-92D64E776E60}	STT-6-1	2021-02-16 15:14:00			no	Plastic cisterns where not allowed to open	2021-02-16 19:54:26	rsaavedra	2021-02-16 19:54:26	rsaavedra	{C7B024D9-C625-4742-AEBB-AF2273B0BF4E}	Artificial	flowerpot			yes	yes		no						{59ED40C4-41B7-4995-8727-92D64E776E60}	2021-02-16 19:54:26	rsaavedra	2021-02-16 19:54:26	rsaavedra	STT-6-1-
-64.8831	18.3454	{59ED40C4-41B7-4995-8727-92D64E776E60}	STT-6-1	2021-02-16 15:14:00			no	Plastic cisterns where not allowed to open	2021-02-16 19:54:26	rsaavedra	2021-02-16 19:54:26	rsaavedra	{56EED693-DBD0-4800-ACA6-1D4DB4AA6E37}	Artificial	flowerpot			yes	no								{59ED40C4-41B7-4995-8727-92D64E776E60}	2021-02-16 19:54:26	rsaavedra	2021-02-16 19:54:26	rsaavedra	STT-6-1-
-64.8831	18.3454	{59ED40C4-41B7-4995-8727-92D64E776E60}	STT-6-1	2021-02-16 15:14:00			no	Plastic cisterns where not allowed to open	2021-02-16 19:54:26	rsaavedra	2021-02-16 19:54:26	rsaavedra	{247C61FA-4EB3-4E97-8E1F-58C73793A7A9}	Artificial	other		Paint tray	yes	no								{59ED40C4-41B7-4995-8727-92D64E776E60}	2021-02-16 19:54:26	rsaavedra	2021-02-16 19:54:26	rsaavedra	STT-6-1-
-64.8831	18.3454	{59ED40C4-41B7-4995-8727-92D64E776E60}	STT-6-1	2021-02-16 15:14:00			no	Plastic cisterns where not allowed to open	2021-02-16 19:54:26	rsaavedra	2021-02-16 19:54:26	rsaavedra	{E82F1F55-7088-4C83-898C-68298627A510}	Artificial	flowerpot			yes	no	2							{59ED40C4-41B7-4995-8727-92D64E776E60}	2021-02-16 19:54:26	rsaavedra	2021-02-16 19:54:26	rsaavedra	STT-6-1-
-64.8831	18.3454	{59ED40C4-41B7-4995-8727-92D64E776E60}	STT-6-1	2021-02-16 15:14:00			no	Plastic cisterns where not allowed to open	2021-02-16 19:54:26	rsaavedra	2021-02-16 19:54:26	rsaavedra	{0ACD8228-17FC-4C40-A433-A9C6949244C9}	Artificial	plastic container			yes	no								{59ED40C4-41B7-4995-8727-92D64E776E60}	2021-02-16 19:54:26	rsaavedra	2021-02-16 19:54:26	rsaavedra	STT-6-1-
-64.8831	18.3454	{59ED40C4-41B7-4995-8727-92D64E776E60}	STT-6-1	2021-02-16 15:14:00			no	Plastic cisterns where not allowed to open	2021-02-16 19:54:26	rsaavedra	2021-02-16 19:54:26	rsaavedra	{A5433040-0E35-43AA-95D4-F2712B791DEA}	Artificial	bucket			yes	no								{59ED40C4-41B7-4995-8727-92D64E776E60}	2021-02-16 19:54:26	rsaavedra	2021-02-16 19:54:26	rsaavedra	STT-6-1-
-64.8831	18.3454	{59ED40C4-41B7-4995-8727-92D64E776E60}	STT-6-1	2021-02-16 15:14:00			no	Plastic cisterns where not allowed to open	2021-02-16 19:54:26	rsaavedra	2021-02-16 19:54:26	rsaavedra	{041694BD-3474-43B0-8BEE-0B925E750F3D}	Artificial	plastic container			no	no								{59ED40C4-41B7-4995-8727-92D64E776E60}	2021-02-16 19:54:26	rsaavedra	2021-02-16 19:54:26	rsaavedra	STT-6-1-
-64.8831	18.3454	{59ED40C4-41B7-4995-8727-92D64E776E60}	STT-6-1	2021-02-16 15:14:00			no	Plastic cisterns where not allowed to open	2021-02-16 19:54:26	rsaavedra	2021-02-16 19:54:26	rsaavedra	{3506249B-7D86-405D-AABE-D2A8B842AB12}	Artificial	plastic bottles			no	no								{59ED40C4-41B7-4995-8727-92D64E776E60}	2021-02-16 19:54:26	rsaavedra	2021-02-16 19:54:26	rsaavedra	STT-6-1-
-64.8831	18.3454	{59ED40C4-41B7-4995-8727-92D64E776E60}	STT-6-1	2021-02-16 15:14:00			no	Plastic cisterns where not allowed to open	2021-02-16 19:54:26	rsaavedra	2021-02-16 19:54:26	rsaavedra	{5CDEACE6-34BE-4B5C-B885-DA7A3404FAF9}	Artificial	bucket			yes	no	3							{59ED40C4-41B7-4995-8727-92D64E776E60}	2021-02-16 19:54:26	rsaavedra	2021-02-16 19:54:26	rsaavedra	STT-6-1-
-64.8831	18.3454	{59ED40C4-41B7-4995-8727-92D64E776E60}	STT-6-1	2021-02-16 15:14:00			no	Plastic cisterns where not allowed to open	2021-02-16 19:54:26	rsaavedra	2021-02-16 19:54:26	rsaavedra	{DE0B8F7B-4F35-4C23-A63D-127273346FC9}	Artificial	cap			yes	no	4							{59ED40C4-41B7-4995-8727-92D64E776E60}	2021-02-16 19:54:26	rsaavedra	2021-02-16 19:54:26	rsaavedra	STT-6-1-
-64.8831	18.3454	{59ED40C4-41B7-4995-8727-92D64E776E60}	STT-6-1	2021-02-16 15:14:00			no	Plastic cisterns where not allowed to open	2021-02-16 19:54:26	rsaavedra	2021-02-16 19:54:26	rsaavedra	{A5C27284-CF9D-46FE-A8FA-146F33B9A1FA}	Artificial	plastic container			yes	no								{59ED40C4-41B7-4995-8727-92D64E776E60}	2021-02-16 19:54:26	rsaavedra	2021-02-16 19:54:26	rsaavedra	STT-6-1-
-64.8831	18.3454	{59ED40C4-41B7-4995-8727-92D64E776E60}	STT-6-1	2021-02-16 15:14:00			no	Plastic cisterns where not allowed to open	2021-02-16 19:54:26	rsaavedra	2021-02-16 19:54:26	rsaavedra	{72338FAB-BEEE-437C-A155-13401AC428AB}	Artificial	bucket			yes	yes		no						{59ED40C4-41B7-4995-8727-92D64E776E60}	2021-02-16 19:54:26	rsaavedra	2021-02-16 19:54:26	rsaavedra	STT-6-1-
-64.7089	17.7227	{718DF40F-6775-4BF6-9827-C3A29A45FC54}	STX-5-4_x000D_	2021-02-16 17:17:00	2		yes		2021-02-16 21:34:05	nmarrero	2021-02-16 21:34:05	nmarrero	{EF69F15A-8695-49B2-8A68-9C92FCA872D8}	Artificial	barrel/drum			yes	no	2							{718DF40F-6775-4BF6-9827-C3A29A45FC54}	2021-02-16 21:34:05	nmarrero	2021-02-16 21:34:05	nmarrero	STX-5-4_x000D_ -
-64.7089	17.7227	{718DF40F-6775-4BF6-9827-C3A29A45FC54}	STX-5-4_x000D_	2021-02-16 17:17:00	2		yes		2021-02-16 21:34:05	nmarrero	2021-02-16 21:34:05	nmarrero	{C527A14B-C3E7-43C9-8EFB-086D0D4BDD15}	Artificial	flowerpot			yes	no	11							{718DF40F-6775-4BF6-9827-C3A29A45FC54}	2021-02-16 21:34:05	nmarrero	2021-02-16 21:34:05	nmarrero	STX-5-4_x000D_ -
-64.7089	17.7227	{718DF40F-6775-4BF6-9827-C3A29A45FC54}	STX-5-4_x000D_	2021-02-16 17:17:00	2		yes		2021-02-16 21:34:05	nmarrero	2021-02-16 21:34:05	nmarrero	{1C00E0F9-4696-408E-B098-5AC5CC4C19FD}	Artificial	tire			yes	yes		no						{718DF40F-6775-4BF6-9827-C3A29A45FC54}	2021-02-16 21:34:05	nmarrero	2021-02-16 21:34:05	nmarrero	STX-5-4_x000D_ -
-64.7089	17.7227	{718DF40F-6775-4BF6-9827-C3A29A45FC54}	STX-5-4_x000D_	2021-02-16 17:17:00	2		yes		2021-02-16 21:34:05	nmarrero	2021-02-16 21:34:05	nmarrero	{B5CD71F2-3C5C-4E64-A05E-3915CBBA5FDA}	Artificial	tire			yes	yes		no						{718DF40F-6775-4BF6-9827-C3A29A45FC54}	2021-02-16 21:34:05	nmarrero	2021-02-16 21:34:05	nmarrero	STX-5-4_x000D_ -
-64.7089	17.7227	{718DF40F-6775-4BF6-9827-C3A29A45FC54}	STX-5-4_x000D_	2021-02-16 17:17:00	2		yes		2021-02-16 21:34:05	nmarrero	2021-02-16 21:34:05	nmarrero	{0B976163-BA8A-4BCE-B6CF-81817691840D}	Artificial	tire			yes	no	6							{718DF40F-6775-4BF6-9827-C3A29A45FC54}	2021-02-16 21:34:05	nmarrero	2021-02-16 21:34:05	nmarrero	STX-5-4_x000D_ -
-64.7089	17.7227	{718DF40F-6775-4BF6-9827-C3A29A45FC54}	STX-5-4_x000D_	2021-02-16 17:17:00	2		yes		2021-02-16 21:34:05	nmarrero	2021-02-16 21:34:05	nmarrero	{051A61DC-49A6-4C99-8776-27704CCD2BF0}	Artificial	ac drain area			no	yes		no						{718DF40F-6775-4BF6-9827-C3A29A45FC54}	2021-02-16 21:34:05	nmarrero	2021-02-16 21:34:05	nmarrero	STX-5-4_x000D_ -
-64.7089	17.7227	{718DF40F-6775-4BF6-9827-C3A29A45FC54}	STX-5-4_x000D_	2021-02-16 17:17:00	2		yes		2021-02-16 21:34:05	nmarrero	2021-02-16 21:34:05	nmarrero	{FB0814A2-0113-47DC-BD50-1BD56365BD17}	Artificial	septic tank			yes	unknown							no	{718DF40F-6775-4BF6-9827-C3A29A45FC54}	2021-02-16 21:34:05	nmarrero	2021-02-16 21:34:05	nmarrero	STX-5-4_x000D_ -
-64.7947	17.743	{D03059B3-10DC-44EA-85FD-6164A70B2F75}	STX-12-1	2021-02-16 18:02:00	3		yes		2021-02-16 22:08:59	wortiz	2021-02-16 22:08:59	wortiz	{70E0FE8A-18F6-4287-9F72-58578E400C0B}	Artificial	bucket			no	yes		yes	no			Only larvaeâ€™s		{D03059B3-10DC-44EA-85FD-6164A70B2F75}	2021-02-16 22:08:59	wortiz	2021-02-16 22:08:59	wortiz	STX-12-1-
-64.7947	17.743	{D03059B3-10DC-44EA-85FD-6164A70B2F75}	STX-12-1	2021-02-16 18:02:00	3		yes		2021-02-16 22:08:59	wortiz	2021-02-16 22:08:59	wortiz	{FF09A508-FE63-460A-8A73-197F71A664D5}	Artificial	toy			no	yes		no						{D03059B3-10DC-44EA-85FD-6164A70B2F75}	2021-02-16 22:08:59	wortiz	2021-02-16 22:08:59	wortiz	STX-12-1-
-64.7947	17.743	{D03059B3-10DC-44EA-85FD-6164A70B2F75}	STX-12-1	2021-02-16 18:02:00	3		yes		2021-02-16 22:08:59	wortiz	2021-02-16 22:08:59	wortiz	{E4EB9210-973E-4BAB-B33F-48D3CBF4343E}	Artificial	tire			no	no	1							{D03059B3-10DC-44EA-85FD-6164A70B2F75}	2021-02-16 22:08:59	wortiz	2021-02-16 22:08:59	wortiz	STX-12-1-
-64.7947	17.743	{D03059B3-10DC-44EA-85FD-6164A70B2F75}	STX-12-1	2021-02-16 18:02:00	3		yes		2021-02-16 22:08:59	wortiz	2021-02-16 22:08:59	wortiz	{CEB2B126-FD00-4DAF-A7B4-F1B70D789382}	Artificial	flowerpot			no	yes		no						{D03059B3-10DC-44EA-85FD-6164A70B2F75}	2021-02-16 22:08:59	wortiz	2021-02-16 22:08:59	wortiz	STX-12-1-
-64.7947	17.743	{D03059B3-10DC-44EA-85FD-6164A70B2F75}	STX-12-1	2021-02-16 18:02:00	3		yes		2021-02-16 22:08:59	wortiz	2021-02-16 22:08:59	wortiz	{5F61F5D6-7603-4158-848C-42A476452511}	Artificial	old machinery or farm equipment (include appliances)			no	no	2							{D03059B3-10DC-44EA-85FD-6164A70B2F75}	2021-02-16 22:08:59	wortiz	2021-02-16 22:08:59	wortiz	STX-12-1-
-64.7947	17.743	{D03059B3-10DC-44EA-85FD-6164A70B2F75}	STX-12-1	2021-02-16 18:02:00	3		yes		2021-02-16 22:08:59	wortiz	2021-02-16 22:08:59	wortiz	{D9232B2B-759C-4878-8A62-17B17CA59BD1}	Artificial	plastic bottles			no	no	7							{D03059B3-10DC-44EA-85FD-6164A70B2F75}	2021-02-16 22:08:59	wortiz	2021-02-16 22:08:59	wortiz	STX-12-1-
-64.7089	17.7319	{CABF20C4-28E3-4F9E-9889-3610D46F3BAB}	STX-5-5_x000D_	2021-02-16 18:45:00	2		yes		2021-02-16 23:14:31	nmarrero	2021-02-16 23:14:31	nmarrero	{FA1E0A7A-6042-47B6-B312-FB7F2A97245F}	Artificial	bucket			no	yes		no						{CABF20C4-28E3-4F9E-9889-3610D46F3BAB}	2021-02-16 23:14:31	nmarrero	2021-02-16 23:14:31	nmarrero	STX-5-5_x000D_ -
-64.7089	17.7319	{CABF20C4-28E3-4F9E-9889-3610D46F3BAB}	STX-5-5_x000D_	2021-02-16 18:45:00	2		yes		2021-02-16 23:14:31	nmarrero	2021-02-16 23:14:31	nmarrero	{4D26EB9B-1D11-4BED-BC27-6B642CF752B7}	Artificial	bucket			no	no	4							{CABF20C4-28E3-4F9E-9889-3610D46F3BAB}	2021-02-16 23:14:31	nmarrero	2021-02-16 23:14:31	nmarrero	STX-5-5_x000D_ -
-64.7089	17.7319	{CABF20C4-28E3-4F9E-9889-3610D46F3BAB}	STX-5-5_x000D_	2021-02-16 18:45:00	2		yes		2021-02-16 23:14:31	nmarrero	2021-02-16 23:14:31	nmarrero	{90EB275E-42B6-4CA7-9FE7-2BBAC9916AE3}	Artificial				no	no	1							{CABF20C4-28E3-4F9E-9889-3610D46F3BAB}	2021-02-16 23:14:31	nmarrero	2021-02-16 23:14:31	nmarrero	STX-5-5_x000D_ -
-64.7089	17.7319	{CABF20C4-28E3-4F9E-9889-3610D46F3BAB}	STX-5-5_x000D_	2021-02-16 18:45:00	2		yes		2021-02-16 23:14:31	nmarrero	2021-02-16 23:14:31	nmarrero	{52871273-AA76-47C8-A67F-11A018337731}	Artificial	flowerpot dish			no	no	7							{CABF20C4-28E3-4F9E-9889-3610D46F3BAB}	2021-02-16 23:14:31	nmarrero	2021-02-16 23:14:31	nmarrero	STX-5-5_x000D_ -
-64.8893	18.3484	{B38197F3-C638-49A2-9F0D-6546DDE57837}	STT-6-2	2021-02-16 21:55:00					2021-02-17 02:23:41	amorales	2021-02-17 02:23:41	amorales	{0295DD5A-2DED-45B6-8071-577176476494}	Natural		coconut husk		yes	no	5							{B38197F3-C638-49A2-9F0D-6546DDE57837}	2021-02-17 02:23:41	amorales	2021-02-17 02:23:41	amorales	STT-6-2-
-64.8893	18.3484	{B38197F3-C638-49A2-9F0D-6546DDE57837}	STT-6-2	2021-02-16 21:55:00					2021-02-17 02:23:41	amorales	2021-02-17 02:23:41	amorales	{A05BCE57-FEAC-4B0C-A586-EA6D3B6C02BA}	Artificial	plastic container			yes	yes		no						{B38197F3-C638-49A2-9F0D-6546DDE57837}	2021-02-17 02:23:41	amorales	2021-02-17 02:23:41	amorales	STT-6-2-
-64.8893	18.3484	{B38197F3-C638-49A2-9F0D-6546DDE57837}	STT-6-2	2021-02-16 21:55:00					2021-02-17 02:23:41	amorales	2021-02-17 02:23:41	amorales	{34439F86-77AC-43E6-8EAF-1B83FA7713D3}	Artificial	bucket			yes	yes		yes	no					{B38197F3-C638-49A2-9F0D-6546DDE57837}	2021-02-17 02:23:41	amorales	2021-02-17 02:23:41	amorales	STT-6-2-
-64.8893	18.3484	{B38197F3-C638-49A2-9F0D-6546DDE57837}	STT-6-2	2021-02-16 21:55:00					2021-02-17 02:23:41	amorales	2021-02-17 02:23:41	amorales	{13812E9A-7858-45A0-8DE2-3462B5EF7582}	Artificial	can			yes	no								{B38197F3-C638-49A2-9F0D-6546DDE57837}	2021-02-17 02:23:41	amorales	2021-02-17 02:23:41	amorales	STT-6-2-
-64.8893	18.3484	{B38197F3-C638-49A2-9F0D-6546DDE57837}	STT-6-2	2021-02-16 21:55:00					2021-02-17 02:23:41	amorales	2021-02-17 02:23:41	amorales	{9DD798A7-DB80-47D3-859A-DB683A562508}	Artificial	cap			yes	yes		no						{B38197F3-C638-49A2-9F0D-6546DDE57837}	2021-02-17 02:23:41	amorales	2021-02-17 02:23:41	amorales	STT-6-2-
-64.8893	18.3484	{B38197F3-C638-49A2-9F0D-6546DDE57837}	STT-6-2	2021-02-16 21:55:00					2021-02-17 02:23:41	amorales	2021-02-17 02:23:41	amorales	{E0BB0D6A-0425-4A0C-B016-B0E2DD2C22F8}	Artificial	can			yes	yes		no						{B38197F3-C638-49A2-9F0D-6546DDE57837}	2021-02-17 02:23:41	amorales	2021-02-17 02:23:41	amorales	STT-6-2-
-64.8893	18.3484	{B38197F3-C638-49A2-9F0D-6546DDE57837}	STT-6-2	2021-02-16 21:55:00					2021-02-17 02:23:41	amorales	2021-02-17 02:23:41	amorales	{3C43006B-9E28-4B0F-B4DD-BD50DD52FD36}	Artificial	plastic bottles			yes	yes		no						{B38197F3-C638-49A2-9F0D-6546DDE57837}	2021-02-17 02:23:41	amorales	2021-02-17 02:23:41	amorales	STT-6-2-
-64.8893	18.3484	{B38197F3-C638-49A2-9F0D-6546DDE57837}	STT-6-2	2021-02-16 21:55:00					2021-02-17 02:23:41	amorales	2021-02-17 02:23:41	amorales	{E7693936-76AC-4DB1-9787-A784B4527800}	Artificial	can			yes	no								{B38197F3-C638-49A2-9F0D-6546DDE57837}	2021-02-17 02:23:41	amorales	2021-02-17 02:23:41	amorales	STT-6-2-
-64.8893	18.3484	{B38197F3-C638-49A2-9F0D-6546DDE57837}	STT-6-2	2021-02-16 21:55:00					2021-02-17 02:23:41	amorales	2021-02-17 02:23:41	amorales	{704CBD74-89E2-4416-8896-2F3A6BAC9658}	Artificial	other		Metal tube in ground	yes	yes		unknown						{B38197F3-C638-49A2-9F0D-6546DDE57837}	2021-02-17 02:23:41	amorales	2021-02-17 02:23:41	amorales	STT-6-2-
-64.8893	18.3484	{B38197F3-C638-49A2-9F0D-6546DDE57837}	STT-6-2	2021-02-16 21:55:00					2021-02-17 02:23:41	amorales	2021-02-17 02:23:41	amorales	{E5AE4834-796D-40A6-B824-EE217A1A7D2A}	Artificial	flowerpot			yes	no								{B38197F3-C638-49A2-9F0D-6546DDE57837}	2021-02-17 02:23:41	amorales	2021-02-17 02:23:41	amorales	STT-6-2-
-64.8893	18.3484	{B38197F3-C638-49A2-9F0D-6546DDE57837}	STT-6-2	2021-02-16 21:55:00					2021-02-17 02:23:41	amorales	2021-02-17 02:23:41	amorales	{96D8650E-CCF9-48EC-A005-03371990327E}	Artificial	other		Aluminum tray	yes	no								{B38197F3-C638-49A2-9F0D-6546DDE57837}	2021-02-17 02:23:41	amorales	2021-02-17 02:23:41	amorales	STT-6-2-
-64.8893	18.3484	{B38197F3-C638-49A2-9F0D-6546DDE57837}	STT-6-2	2021-02-16 21:55:00					2021-02-17 02:23:41	amorales	2021-02-17 02:23:41	amorales	{462F89E8-D3D9-4671-9F47-89938C4AC1E8}	Artificial	trash (that can contain water)			yes	no								{B38197F3-C638-49A2-9F0D-6546DDE57837}	2021-02-17 02:23:41	amorales	2021-02-17 02:23:41	amorales	STT-6-2-
-64.8893	18.3484	{B38197F3-C638-49A2-9F0D-6546DDE57837}	STT-6-2	2021-02-16 21:55:00					2021-02-17 02:23:41	amorales	2021-02-17 02:23:41	amorales	{7F5EC5D3-8D17-434A-AE92-8CF80F662C45}	Artificial	cap			yes	no	3							{B38197F3-C638-49A2-9F0D-6546DDE57837}	2021-02-17 02:23:41	amorales	2021-02-17 02:23:41	amorales	STT-6-2-
-64.8893	18.3484	{B38197F3-C638-49A2-9F0D-6546DDE57837}	STT-6-2	2021-02-16 21:55:00					2021-02-17 02:23:41	amorales	2021-02-17 02:23:41	amorales	{9F21AAA4-9E5D-4067-AC93-4F383EAA259E}	Artificial	flowerpot			yes	no	16							{B38197F3-C638-49A2-9F0D-6546DDE57837}	2021-02-17 02:23:41	amorales	2021-02-17 02:23:41	amorales	STT-6-2-
-64.8893	18.3484	{B38197F3-C638-49A2-9F0D-6546DDE57837}	STT-6-2	2021-02-16 21:55:00					2021-02-17 02:23:41	amorales	2021-02-17 02:23:41	amorales	{18F7D412-8E8E-4BB8-B2A3-6624AE465212}	Artificial	plastic container			yes	no	5							{B38197F3-C638-49A2-9F0D-6546DDE57837}	2021-02-17 02:23:41	amorales	2021-02-17 02:23:41	amorales	STT-6-2-
-64.8893	18.3484	{B38197F3-C638-49A2-9F0D-6546DDE57837}	STT-6-2	2021-02-16 21:55:00					2021-02-17 02:23:41	amorales	2021-02-17 02:23:41	amorales	{59D3E5CF-E450-4724-B098-34130EB7DBDD}	Artificial	bucket			yes	no								{B38197F3-C638-49A2-9F0D-6546DDE57837}	2021-02-17 02:23:41	amorales	2021-02-17 02:23:41	amorales	STT-6-2-
-64.8893	18.3484	{B38197F3-C638-49A2-9F0D-6546DDE57837}	STT-6-2	2021-02-16 21:55:00					2021-02-17 02:23:41	amorales	2021-02-17 02:23:41	amorales	{4A21A356-0CF0-4776-810C-C76143667E2D}	Artificial	plastic container			yes	yes		no						{B38197F3-C638-49A2-9F0D-6546DDE57837}	2021-02-17 02:23:41	amorales	2021-02-17 02:23:41	amorales	STT-6-2-
-64.8893	18.3484	{B38197F3-C638-49A2-9F0D-6546DDE57837}	STT-6-2	2021-02-16 21:55:00					2021-02-17 02:23:41	amorales	2021-02-17 02:23:41	amorales	{C4079FD1-1A78-4E0D-9BFF-82F1DB2A171C}	Artificial	plastic container			yes	no	5							{B38197F3-C638-49A2-9F0D-6546DDE57837}	2021-02-17 02:23:41	amorales	2021-02-17 02:23:41	amorales	STT-6-2-
-64.8893	18.3484	{B38197F3-C638-49A2-9F0D-6546DDE57837}	STT-6-2	2021-02-16 21:55:00					2021-02-17 02:23:41	amorales	2021-02-17 02:23:41	amorales	{CDBEFAFC-271E-4F60-AB12-E47BB5407FE7}	Artificial	bucket			yes	no								{B38197F3-C638-49A2-9F0D-6546DDE57837}	2021-02-17 02:23:41	amorales	2021-02-17 02:23:41	amorales	STT-6-2-
-64.8893	18.3484	{B38197F3-C638-49A2-9F0D-6546DDE57837}	STT-6-2	2021-02-16 21:55:00					2021-02-17 02:23:41	amorales	2021-02-17 02:23:41	amorales	{8CACE7A8-046D-4AA0-8D15-52D9FBD2FCB5}	Artificial	flowerpot			yes	no	4							{B38197F3-C638-49A2-9F0D-6546DDE57837}	2021-02-17 02:23:41	amorales	2021-02-17 02:23:41	amorales	STT-6-2-
-64.7693	17.7518	{4EEAE476-63F4-4A58-AAEE-FA7CDE5C870E}	STX-11-2	2021-02-17 14:50:00	2		yes		2021-02-17 18:59:41	nmarrero	2021-02-17 19:34:40	nmarrero	{559DDDEE-AA3F-422F-B758-F71EE6E9E228}	Artificial	animal drinking bowl			no	no	2							{4EEAE476-63F4-4A58-AAEE-FA7CDE5C870E}	2021-02-17 18:59:41	nmarrero	2021-06-03 18:55:36	portaladmin	STX-11-2-
-64.7693	17.7518	{4EEAE476-63F4-4A58-AAEE-FA7CDE5C870E}	STX-11-2	2021-02-17 14:50:00	2		yes		2021-02-17 18:59:41	nmarrero	2021-02-17 19:34:40	nmarrero	{D137D578-0A42-4068-A5F8-1B6320FE6F57}	Artificial	wheelbarrow			no	no	1							{4EEAE476-63F4-4A58-AAEE-FA7CDE5C870E}	2021-02-17 18:59:41	nmarrero	2021-06-03 18:55:38	portaladmin	STX-11-2-
-64.7693	17.7518	{4EEAE476-63F4-4A58-AAEE-FA7CDE5C870E}	STX-11-2	2021-02-17 14:50:00	2		yes		2021-02-17 18:59:41	nmarrero	2021-02-17 19:34:40	nmarrero	{AFAA3B51-ED74-4175-A556-EB50F5BC792C}	Artificial	garden tool			no	yes		no						{4EEAE476-63F4-4A58-AAEE-FA7CDE5C870E}	2021-02-17 18:59:41	nmarrero	2021-06-03 18:55:40	portaladmin	STX-11-2-
-64.7693	17.7518	{4EEAE476-63F4-4A58-AAEE-FA7CDE5C870E}	STX-11-2	2021-02-17 14:50:00	2		yes		2021-02-17 18:59:41	nmarrero	2021-02-17 19:34:40	nmarrero	{DA18E20F-7DB8-4775-A046-D4E7CC05D737}	Artificial	garden tool			no	no	1							{4EEAE476-63F4-4A58-AAEE-FA7CDE5C870E}	2021-02-17 18:59:41	nmarrero	2021-06-03 18:55:41	portaladmin	STX-11-2-
-64.8701	17.7009	{AF534BE6-64CF-4E99-A862-3B0CD279A13A}	STX-13-1	2021-02-17 18:01:00	1		yes		2021-02-17 22:09:29	nmarrero	2021-02-17 22:09:29	nmarrero	{6EC67E4E-140C-438B-BF95-538AD0965F8E}	Natural		coconut husk		yes	no	8							{AF534BE6-64CF-4E99-A862-3B0CD279A13A}	2021-02-17 22:09:29	nmarrero	2021-02-17 22:09:29	nmarrero	STX-13-1-
-64.8701	17.7009	{AF534BE6-64CF-4E99-A862-3B0CD279A13A}	STX-13-1	2021-02-17 18:01:00	1		yes		2021-02-17 22:09:29	nmarrero	2021-02-17 22:09:29	nmarrero	{87246886-B51D-425D-B2F5-6F3CC12271A6}	Artificial	bucket			yes	no	2							{AF534BE6-64CF-4E99-A862-3B0CD279A13A}	2021-02-17 22:09:29	nmarrero	2021-02-17 22:09:29	nmarrero	STX-13-1-
-64.8701	17.7009	{AF534BE6-64CF-4E99-A862-3B0CD279A13A}	STX-13-1	2021-02-17 18:01:00	1		yes		2021-02-17 22:09:29	nmarrero	2021-02-17 22:09:29	nmarrero	{50F40415-B8A1-4BC9-BEE0-E9EF53BDDD5B}	Artificial	glass container			no	no	1							{AF534BE6-64CF-4E99-A862-3B0CD279A13A}	2021-02-17 22:09:29	nmarrero	2021-02-17 22:09:29	nmarrero	STX-13-1-
-64.8701	17.7009	{AF534BE6-64CF-4E99-A862-3B0CD279A13A}	STX-13-1	2021-02-17 18:01:00	1		yes		2021-02-17 22:09:29	nmarrero	2021-02-17 22:09:29	nmarrero	{F22CEAC5-FE3D-4074-B608-54F8244DDF0B}	Artificial	flowerpot dish			yes	no	1							{AF534BE6-64CF-4E99-A862-3B0CD279A13A}	2021-02-17 22:09:29	nmarrero	2021-02-17 22:09:29	nmarrero	STX-13-1-
-64.866	17.6901	{59FA2FF7-FAE6-4EEE-8935-3CED7528C65F}	STX-16-1	2021-02-17 18:09:00	4		yes		2021-02-17 22:17:16	wortiz	2021-02-17 22:17:16	wortiz	{9C7669F0-66F2-49FC-A9F6-CE75CE5E2B51}	Artificial	tire			no	no	2							{59FA2FF7-FAE6-4EEE-8935-3CED7528C65F}	2021-02-17 22:17:16	wortiz	2021-02-17 22:17:16	wortiz	STX-16-1-
-64.866	17.6901	{59FA2FF7-FAE6-4EEE-8935-3CED7528C65F}	STX-16-1	2021-02-17 18:09:00	4		yes		2021-02-17 22:17:16	wortiz	2021-02-17 22:17:16	wortiz	{043F1FF3-814E-4003-A257-687F45652F26}	Artificial	plastic pool			no	yes		no						{59FA2FF7-FAE6-4EEE-8935-3CED7528C65F}	2021-02-17 22:17:16	wortiz	2021-02-17 22:17:16	wortiz	STX-16-1-
-64.866	17.6901	{59FA2FF7-FAE6-4EEE-8935-3CED7528C65F}	STX-16-1	2021-02-17 18:09:00	4		yes		2021-02-17 22:17:16	wortiz	2021-02-17 22:17:16	wortiz	{5984C650-C637-4625-8F0E-8771E190A40C}	Artificial	barrel/drum			no	yes		no						{59FA2FF7-FAE6-4EEE-8935-3CED7528C65F}	2021-02-17 22:17:16	wortiz	2021-02-17 22:17:16	wortiz	STX-16-1-
-64.866	17.6901	{59FA2FF7-FAE6-4EEE-8935-3CED7528C65F}	STX-16-1	2021-02-17 18:09:00	4		yes		2021-02-17 22:17:16	wortiz	2021-02-17 22:17:16	wortiz	{71A19F1B-AA5C-488C-BA1C-73D3BADFB8C6}	Artificial	plastic bottles			no	no	2							{59FA2FF7-FAE6-4EEE-8935-3CED7528C65F}	2021-02-17 22:17:16	wortiz	2021-02-17 22:17:16	wortiz	STX-16-1-
-64.866	17.6901	{59FA2FF7-FAE6-4EEE-8935-3CED7528C65F}	STX-16-1	2021-02-17 18:09:00	4		yes		2021-02-17 22:17:16	wortiz	2021-02-17 22:17:16	wortiz	{3705B39A-0FBE-4585-BAB3-C2F8D8A78239}	Artificial	bucket			no	yes		no						{59FA2FF7-FAE6-4EEE-8935-3CED7528C65F}	2021-02-17 22:17:16	wortiz	2021-02-17 22:17:16	wortiz	STX-16-1-
-64.866	17.6901	{59FA2FF7-FAE6-4EEE-8935-3CED7528C65F}	STX-16-1	2021-02-17 18:09:00	4		yes		2021-02-17 22:17:16	wortiz	2021-02-17 22:17:16	wortiz	{CB9D4632-1564-4E8C-BF98-5D91A18B727F}	Artificial	bucket			no	yes		no						{59FA2FF7-FAE6-4EEE-8935-3CED7528C65F}	2021-02-17 22:17:16	wortiz	2021-02-17 22:17:16	wortiz	STX-16-1-
-64.866	17.6901	{59FA2FF7-FAE6-4EEE-8935-3CED7528C65F}	STX-16-1	2021-02-17 18:09:00	4		yes		2021-02-17 22:17:16	wortiz	2021-02-17 22:17:16	wortiz	{734E6736-E490-4736-B0FD-324C220520A3}	Artificial	animal drinking bowl			no	yes		no						{59FA2FF7-FAE6-4EEE-8935-3CED7528C65F}	2021-02-17 22:17:16	wortiz	2021-02-17 22:17:16	wortiz	STX-16-1-
-64.866	17.6901	{59FA2FF7-FAE6-4EEE-8935-3CED7528C65F}	STX-16-1	2021-02-17 18:09:00	4		yes		2021-02-17 22:17:16	wortiz	2021-02-17 22:17:16	wortiz	{B1D33873-3852-4469-8E6A-DEC7F2AE6C05}	Artificial	can			yes	no	1							{59FA2FF7-FAE6-4EEE-8935-3CED7528C65F}	2021-02-17 22:17:16	wortiz	2021-02-17 22:17:16	wortiz	STX-16-1-
-64.866	17.6901	{59FA2FF7-FAE6-4EEE-8935-3CED7528C65F}	STX-16-1	2021-02-17 18:09:00	4		yes		2021-02-17 22:17:16	wortiz	2021-02-17 22:17:16	wortiz	{D2091065-A190-4B08-A052-F3DE7D42ECA0}	Artificial	toy			no	yes		no						{59FA2FF7-FAE6-4EEE-8935-3CED7528C65F}	2021-02-17 22:17:16	wortiz	2021-02-17 22:17:16	wortiz	STX-16-1-
-64.8828	17.7122	{94D8C9C6-EE2A-4216-A7C5-87F0D3B32E5F}	STX-14-1	2021-02-17 19:30:00	0		yes		2021-02-17 23:31:55	wortiz	2021-02-17 23:31:55	wortiz	{4AD38053-BD27-4A82-85AA-CA3A8A84E800}	Artificial	bucket			yes	no	3							{94D8C9C6-EE2A-4216-A7C5-87F0D3B32E5F}	2021-02-17 23:31:55	wortiz	2021-02-17 23:31:55	wortiz	STX-14-1-
-64.8828	17.7122	{94D8C9C6-EE2A-4216-A7C5-87F0D3B32E5F}	STX-14-1	2021-02-17 19:30:00	0		yes		2021-02-17 23:31:55	wortiz	2021-02-17 23:31:55	wortiz	{EAD6497E-2C1F-4A8E-8323-2AB464906813}	Artificial	water meter			no	no	1							{94D8C9C6-EE2A-4216-A7C5-87F0D3B32E5F}	2021-02-17 23:31:55	wortiz	2021-02-17 23:31:55	wortiz	STX-14-1-
-64.7567	17.7622	{05FB8630-C21D-4A94-B3F0-86DF01580C72}	STX-9-1	2021-02-18 15:27:00	2		yes		2021-02-18 21:34:12	nmarrero	2021-02-18 21:34:12	nmarrero	{A6F02131-F15F-4B52-8197-7B870B600E39}	Artificial	flowerpot dish			yes	no	9							{05FB8630-C21D-4A94-B3F0-86DF01580C72}	2021-02-18 21:34:12	nmarrero	2021-02-18 21:34:12	nmarrero	STX-9-1-
-64.7567	17.7622	{05FB8630-C21D-4A94-B3F0-86DF01580C72}	STX-9-1	2021-02-18 15:27:00	2		yes		2021-02-18 21:34:12	nmarrero	2021-02-18 21:34:12	nmarrero	{CAEEC139-CE56-4F2C-8A79-D488AA139FC9}	Artificial	wheelbarrow				no								{05FB8630-C21D-4A94-B3F0-86DF01580C72}	2021-02-18 21:34:12	nmarrero	2021-06-03 19:09:04	portaladmin	STX-9-1-
-64.7567	17.7622	{05FB8630-C21D-4A94-B3F0-86DF01580C72}	STX-9-1	2021-02-18 15:27:00	2		yes		2021-02-18 21:34:12	nmarrero	2021-02-18 21:34:12	nmarrero	{E7F9A349-24E0-44AD-8368-3F2A5254C6EC}	Artificial	septic tank			no	unknown							no	{05FB8630-C21D-4A94-B3F0-86DF01580C72}	2021-02-18 21:34:12	nmarrero	2021-06-03 19:09:06	portaladmin	STX-9-1-
-64.7567	17.7622	{05FB8630-C21D-4A94-B3F0-86DF01580C72}	STX-9-1	2021-02-18 15:27:00	2		yes		2021-02-18 21:34:12	nmarrero	2021-02-18 21:34:12	nmarrero	{1E6B491E-E192-481F-B216-16BA95797815}	Artificial	bucket			no	yes		no						{05FB8630-C21D-4A94-B3F0-86DF01580C72}	2021-02-18 21:34:12	nmarrero	2021-06-03 19:09:08	portaladmin	STX-9-1-
-64.7567	17.7622	{05FB8630-C21D-4A94-B3F0-86DF01580C72}	STX-9-1	2021-02-18 15:27:00	2		yes		2021-02-18 21:34:12	nmarrero	2021-02-18 21:34:12	nmarrero	{B83516DC-BDFF-4D62-A010-93EB0A9AEDE3}	Artificial	bucket			yes	yes		no						{05FB8630-C21D-4A94-B3F0-86DF01580C72}	2021-02-18 21:34:12	nmarrero	2021-06-03 19:09:10	portaladmin	STX-9-1-
-64.7567	17.7622	{05FB8630-C21D-4A94-B3F0-86DF01580C72}	STX-9-1	2021-02-18 15:27:00	2		yes		2021-02-18 21:34:12	nmarrero	2021-02-18 21:34:12	nmarrero	{776E11EB-7965-49D2-9848-20B5B365193D}														{05FB8630-C21D-4A94-B3F0-86DF01580C72}	2021-02-18 21:34:12	nmarrero	2021-06-03 19:09:12	portaladmin	STX-9-1-
-64.7567	17.7622	{05FB8630-C21D-4A94-B3F0-86DF01580C72}	STX-9-1	2021-02-18 15:27:00	2		yes		2021-02-18 21:34:12	nmarrero	2021-02-18 21:34:12	nmarrero	{675CBE99-C620-4577-B492-97303A8F927B}	Artificial	bucket			yes	no	2							{05FB8630-C21D-4A94-B3F0-86DF01580C72}	2021-02-18 21:34:12	nmarrero	2021-06-03 19:09:14	portaladmin	STX-9-1-
-64.7567	17.7622	{05FB8630-C21D-4A94-B3F0-86DF01580C72}	STX-9-1	2021-02-18 15:27:00	2		yes		2021-02-18 21:34:12	nmarrero	2021-02-18 21:34:12	nmarrero	{124546B4-110F-4B4F-BAB6-6DA15F84D291}	Artificial	animal drinking bowl			yes	no	2							{05FB8630-C21D-4A94-B3F0-86DF01580C72}	2021-02-18 21:34:12	nmarrero	2021-06-03 19:09:17	portaladmin	STX-9-1-
-64.9065	18.3517	{AD6541F2-6535-49F7-9C8C-287E9544EF09}	STT-9-1	2021-02-18 18:57:00			yes		2021-02-19 00:04:09	amorales	2021-02-19 00:04:09	amorales	{716BCA81-162B-488F-8394-7CBFE17F750E}	Artificial	flowerpot			yes	no	11							{AD6541F2-6535-49F7-9C8C-287E9544EF09}	2021-02-19 00:04:09	amorales	2021-02-19 00:04:09	amorales	STT-9-1-
-64.9065	18.3517	{AD6541F2-6535-49F7-9C8C-287E9544EF09}	STT-9-1	2021-02-18 18:57:00			yes		2021-02-19 00:04:09	amorales	2021-02-19 00:04:09	amorales	{646227FE-385E-467E-9487-767F3A82A80C}	Artificial	glass container			yes	yes		yes	no					{AD6541F2-6535-49F7-9C8C-287E9544EF09}	2021-02-19 00:04:09	amorales	2021-02-19 00:04:09	amorales	STT-9-1-
-64.9065	18.3517	{AD6541F2-6535-49F7-9C8C-287E9544EF09}	STT-9-1	2021-02-18 18:57:00			yes		2021-02-19 00:04:09	amorales	2021-02-19 00:04:09	amorales	{178DA619-BDAC-4FF9-9FFE-EC2E4BDAA221}	Artificial	bucket			yes	no								{AD6541F2-6535-49F7-9C8C-287E9544EF09}	2021-02-19 00:04:09	amorales	2021-02-19 00:04:09	amorales	STT-9-1-
-64.9065	18.3517	{AD6541F2-6535-49F7-9C8C-287E9544EF09}	STT-9-1	2021-02-18 18:57:00			yes		2021-02-19 00:04:09	amorales	2021-02-19 00:04:09	amorales	{3FDC60E7-77DB-4789-891E-BE12852CD1E6}	Artificial	other		Metal cabinet	yes	yes		no						{AD6541F2-6535-49F7-9C8C-287E9544EF09}	2021-02-19 00:04:09	amorales	2021-02-19 00:04:09	amorales	STT-9-1-
-64.9065	18.3517	{AD6541F2-6535-49F7-9C8C-287E9544EF09}	STT-9-1	2021-02-18 18:57:00			yes		2021-02-19 00:04:09	amorales	2021-02-19 00:04:09	amorales	{BD12416A-FD3C-4A1B-8703-78C74784B427}	Artificial	flowerpot			yes	no	2							{AD6541F2-6535-49F7-9C8C-287E9544EF09}	2021-02-19 00:04:09	amorales	2021-02-19 00:04:09	amorales	STT-9-1-
-64.9065	18.3517	{AD6541F2-6535-49F7-9C8C-287E9544EF09}	STT-9-1	2021-02-18 18:57:00			yes		2021-02-19 00:04:09	amorales	2021-02-19 00:04:09	amorales	{856AED4D-D56A-4AFC-A0EB-14ABEA5F6804}	Artificial	other		Metal container	yes	no								{AD6541F2-6535-49F7-9C8C-287E9544EF09}	2021-02-19 00:04:09	amorales	2021-02-19 00:04:09	amorales	STT-9-1-
-64.9065	18.3517	{AD6541F2-6535-49F7-9C8C-287E9544EF09}	STT-9-1	2021-02-18 18:57:00			yes		2021-02-19 00:04:09	amorales	2021-02-19 00:04:09	amorales	{1FE1448F-782D-4309-9C8A-C45A170688ED}	Artificial	bucket			yes	no								{AD6541F2-6535-49F7-9C8C-287E9544EF09}	2021-02-19 00:04:09	amorales	2021-02-19 00:04:09	amorales	STT-9-1-
-64.9065	18.3517	{AD6541F2-6535-49F7-9C8C-287E9544EF09}	STT-9-1	2021-02-18 18:57:00			yes		2021-02-19 00:04:09	amorales	2021-02-19 00:04:09	amorales	{C317550B-023E-46CB-A136-3FF888464D3D}	Artificial	plastic container			yes	no	3							{AD6541F2-6535-49F7-9C8C-287E9544EF09}	2021-02-19 00:04:09	amorales	2021-02-19 00:04:09	amorales	STT-9-1-
-64.9065	18.3517	{AD6541F2-6535-49F7-9C8C-287E9544EF09}	STT-9-1	2021-02-18 18:57:00			yes		2021-02-19 00:04:09	amorales	2021-02-19 00:04:09	amorales	{E0E074B8-5ADA-4F47-BE6A-AED710955203}	Artificial	bucket			yes	no								{AD6541F2-6535-49F7-9C8C-287E9544EF09}	2021-02-19 00:04:09	amorales	2021-02-19 00:04:09	amorales	STT-9-1-
-64.9065	18.3517	{AD6541F2-6535-49F7-9C8C-287E9544EF09}	STT-9-1	2021-02-18 18:57:00			yes		2021-02-19 00:04:09	amorales	2021-02-19 00:04:09	amorales	{5A4C0432-FE81-4D54-834D-F3D217B1B8E1}	Artificial	other		Metal bowl	yes	no	2							{AD6541F2-6535-49F7-9C8C-287E9544EF09}	2021-02-19 00:04:09	amorales	2021-06-03 03:17:11	portaladmin	STT-9-1-
-64.9065	18.3517	{AD6541F2-6535-49F7-9C8C-287E9544EF09}	STT-9-1	2021-02-18 18:57:00			yes		2021-02-19 00:04:09	amorales	2021-02-19 00:04:09	amorales	{719837C8-5EEF-4374-AAC9-DECD75898D2F}	Artificial	trashcan			yes	no								{AD6541F2-6535-49F7-9C8C-287E9544EF09}	2021-02-19 00:04:09	amorales	2021-02-19 00:04:09	amorales	STT-9-1-
-64.9065	18.3517	{AD6541F2-6535-49F7-9C8C-287E9544EF09}	STT-9-1	2021-02-18 18:57:00			yes		2021-02-19 00:04:09	amorales	2021-02-19 00:04:09	amorales	{89ADB274-7A98-4F86-B1AC-5F874F56B872}	Artificial	bucket			yes	no								{AD6541F2-6535-49F7-9C8C-287E9544EF09}	2021-02-19 00:04:09	amorales	2021-02-19 00:04:09	amorales	STT-9-1-
-64.9065	18.3517	{AD6541F2-6535-49F7-9C8C-287E9544EF09}	STT-9-1	2021-02-18 18:57:00			yes		2021-02-19 00:04:09	amorales	2021-02-19 00:04:09	amorales	{A89948E5-CDAF-47E4-B59C-D3A18F0CF0FE}	Artificial	plastic container			no	no	5							{AD6541F2-6535-49F7-9C8C-287E9544EF09}	2021-02-19 00:04:09	amorales	2021-06-03 03:18:40	portaladmin	STT-9-1-
-64.9065	18.3517	{AD6541F2-6535-49F7-9C8C-287E9544EF09}	STT-9-1	2021-02-18 18:57:00			yes		2021-02-19 00:04:09	amorales	2021-02-19 00:04:09	amorales	{8BEE6793-C8E6-40C9-91B5-08565BA5F798}	Artificial	trashcan			no	no								{AD6541F2-6535-49F7-9C8C-287E9544EF09}	2021-02-19 00:04:09	amorales	2021-02-19 00:04:09	amorales	STT-9-1-
-64.9065	18.3517	{AD6541F2-6535-49F7-9C8C-287E9544EF09}	STT-9-1	2021-02-18 18:57:00			yes		2021-02-19 00:04:09	amorales	2021-02-19 00:04:09	amorales	{6A1CCA25-86E6-43C4-8CD0-316B3C79A48B}	Artificial	other		Sink	no	no	2							{AD6541F2-6535-49F7-9C8C-287E9544EF09}	2021-02-19 00:04:09	amorales	2021-02-19 00:04:09	amorales	STT-9-1-
-64.9065	18.3517	{AD6541F2-6535-49F7-9C8C-287E9544EF09}	STT-9-1	2021-02-18 18:57:00			yes		2021-02-19 00:04:09	amorales	2021-02-19 00:04:09	amorales	{5EA713BB-EBC1-45F6-A5D6-BF3389A9974A}	Artificial	bucket			no	no								{AD6541F2-6535-49F7-9C8C-287E9544EF09}	2021-02-19 00:04:09	amorales	2021-02-19 00:04:09	amorales	STT-9-1-
-64.9065	18.3517	{AD6541F2-6535-49F7-9C8C-287E9544EF09}	STT-9-1	2021-02-18 18:57:00			yes		2021-02-19 00:04:09	amorales	2021-02-19 00:04:09	amorales	{6E123104-CB20-4BB7-A460-9B2B8F5E59E0}	Artificial	trash (that can contain water)			yes	no								{AD6541F2-6535-49F7-9C8C-287E9544EF09}	2021-02-19 00:04:09	amorales	2021-02-19 00:04:09	amorales	STT-9-1-
-64.9065	18.3517	{AD6541F2-6535-49F7-9C8C-287E9544EF09}	STT-9-1	2021-02-18 18:57:00			yes		2021-02-19 00:04:09	amorales	2021-02-19 00:04:09	amorales	{6DD46AD2-544A-4E67-B4D1-11093C43ABD8}	Artificial	plastic cistern			no	yes		no						{AD6541F2-6535-49F7-9C8C-287E9544EF09}	2021-02-19 00:04:09	amorales	2021-02-19 00:04:09	amorales	STT-9-1-
-64.9065	18.3517	{AD6541F2-6535-49F7-9C8C-287E9544EF09}	STT-9-1	2021-02-18 18:57:00			yes		2021-02-19 00:04:09	amorales	2021-02-19 00:04:09	amorales	{8328F65E-00E5-4A38-A67B-17203AE3968A}	Artificial	flowerpot			yes	no	2							{AD6541F2-6535-49F7-9C8C-287E9544EF09}	2021-02-19 00:04:09	amorales	2021-02-19 00:04:09	amorales	STT-9-1-
-64.9065	18.3517	{AD6541F2-6535-49F7-9C8C-287E9544EF09}	STT-9-1	2021-02-18 18:57:00			yes		2021-02-19 00:04:09	amorales	2021-02-19 00:04:09	amorales	{F514E2B4-9B15-494C-8CBB-5263B17E1C57}	Artificial	plastic bottles			yes	yes		no						{AD6541F2-6535-49F7-9C8C-287E9544EF09}	2021-02-19 00:04:09	amorales	2021-02-19 00:04:09	amorales	STT-9-1-
-64.9065	18.3517	{AD6541F2-6535-49F7-9C8C-287E9544EF09}	STT-9-1	2021-02-18 18:57:00			yes		2021-02-19 00:04:09	amorales	2021-02-19 00:04:09	amorales	{92802DD5-5E34-4604-8EA0-7A06292B88BA}	Artificial	flowerpot			yes	no	2							{AD6541F2-6535-49F7-9C8C-287E9544EF09}	2021-02-19 00:04:09	amorales	2021-02-19 00:04:09	amorales	STT-9-1-
-64.9065	18.3517	{AD6541F2-6535-49F7-9C8C-287E9544EF09}	STT-9-1	2021-02-18 18:57:00			yes		2021-02-19 00:04:09	amorales	2021-02-19 00:04:09	amorales	{A98FD63B-6504-4A4E-864D-13A87E7CFB44}	Artificial	flowerpot			yes	yes		no						{AD6541F2-6535-49F7-9C8C-287E9544EF09}	2021-02-19 00:04:09	amorales	2021-02-19 00:04:09	amorales	STT-9-1-
-64.9065	18.3517	{AD6541F2-6535-49F7-9C8C-287E9544EF09}	STT-9-1	2021-02-18 18:57:00			yes		2021-02-19 00:04:09	amorales	2021-02-19 00:04:09	amorales	{9B67618A-AB2D-42FC-9A5D-91CCC3848105}	Artificial	flowerpot			yes	no	7							{AD6541F2-6535-49F7-9C8C-287E9544EF09}	2021-02-19 00:04:09	amorales	2021-02-19 00:04:09	amorales	STT-9-1-
-64.9065	18.3517	{AD6541F2-6535-49F7-9C8C-287E9544EF09}	STT-9-1	2021-02-18 18:57:00			yes		2021-02-19 00:04:09	amorales	2021-02-19 00:04:09	amorales	{D323177F-17EA-49D9-8E92-C56BBAC9F782}	Artificial	plastic container			yes	no	3							{AD6541F2-6535-49F7-9C8C-287E9544EF09}	2021-02-19 00:04:09	amorales	2021-02-19 00:04:09	amorales	STT-9-1-
-64.9065	18.3517	{AD6541F2-6535-49F7-9C8C-287E9544EF09}	STT-9-1	2021-02-18 18:57:00			yes		2021-02-19 00:04:09	amorales	2021-02-19 00:04:09	amorales	{8661AE1D-920A-4DA7-ADDD-45659E98B1C2}	Artificial	bucket			yes	no								{AD6541F2-6535-49F7-9C8C-287E9544EF09}	2021-02-19 00:04:09	amorales	2021-02-19 00:04:09	amorales	STT-9-1-
-64.9065	18.3517	{AD6541F2-6535-49F7-9C8C-287E9544EF09}	STT-9-1	2021-02-18 18:57:00			yes		2021-02-19 00:04:09	amorales	2021-02-19 00:04:09	amorales	{609A7735-E91E-4655-AF14-0373D9F71E5B}	Artificial	animal drinking bowl			yes	yes		no						{AD6541F2-6535-49F7-9C8C-287E9544EF09}	2021-02-19 00:04:09	amorales	2021-02-19 00:04:09	amorales	STT-9-1-
-64.9065	18.3517	{AD6541F2-6535-49F7-9C8C-287E9544EF09}	STT-9-1	2021-02-18 18:57:00			yes		2021-02-19 00:04:09	amorales	2021-02-19 00:04:09	amorales	{F3B366D5-E2B5-41AF-A75E-866B49069BF3}	Artificial	other		Pipes	yes	yes		no						{AD6541F2-6535-49F7-9C8C-287E9544EF09}	2021-02-19 00:04:09	amorales	2021-02-19 00:04:09	amorales	STT-9-1-
-64.9065	18.3517	{AD6541F2-6535-49F7-9C8C-287E9544EF09}	STT-9-1	2021-02-18 18:57:00			yes		2021-02-19 00:04:09	amorales	2021-02-19 00:04:09	amorales	{C653A010-B80F-4E3E-9DFA-720A2C67AAD7}	Artificial	plastic bottles			yes	no								{AD6541F2-6535-49F7-9C8C-287E9544EF09}	2021-02-19 00:04:09	amorales	2021-02-19 00:04:09	amorales	STT-9-1-
-64.9065	18.3517	{AD6541F2-6535-49F7-9C8C-287E9544EF09}	STT-9-1	2021-02-18 18:57:00			yes		2021-02-19 00:04:09	amorales	2021-02-19 00:04:09	amorales	{B98627FB-DAB4-4D4F-B537-A787C2B4EE6C}	Artificial	bucket			no	yes		no						{AD6541F2-6535-49F7-9C8C-287E9544EF09}	2021-02-19 00:04:09	amorales	2021-02-19 00:04:09	amorales	STT-9-1-
-64.9065	18.3517	{AD6541F2-6535-49F7-9C8C-287E9544EF09}	STT-9-1	2021-02-18 18:57:00			yes		2021-02-19 00:04:09	amorales	2021-02-19 00:04:09	amorales	{64F89955-375A-4C9C-9C4A-AAF70AE94586}	Artificial	cap			yes	yes		yes	no					{AD6541F2-6535-49F7-9C8C-287E9544EF09}	2021-02-19 00:04:09	amorales	2021-02-19 00:04:09	amorales	STT-9-1-
-64.9065	18.3517	{AD6541F2-6535-49F7-9C8C-287E9544EF09}	STT-9-1	2021-02-18 18:57:00			yes		2021-02-19 00:04:09	amorales	2021-02-19 00:04:09	amorales	{DDF3FD7F-9D45-4DF2-836C-EEFDF97E57DF}	Artificial	toldo or covered			yes	yes		no						{AD6541F2-6535-49F7-9C8C-287E9544EF09}	2021-02-19 00:04:09	amorales	2021-02-19 00:04:09	amorales	STT-9-1-
-64.9065	18.3517	{AD6541F2-6535-49F7-9C8C-287E9544EF09}	STT-9-1	2021-02-18 18:57:00			yes		2021-02-19 00:04:09	amorales	2021-02-19 00:04:09	amorales	{0B8F2478-422C-45C8-BFCE-F78F864B1267}	Artificial	plastic container			no	yes		no						{AD6541F2-6535-49F7-9C8C-287E9544EF09}	2021-02-19 00:04:09	amorales	2021-02-19 00:04:09	amorales	STT-9-1-
-64.9065	18.3517	{AD6541F2-6535-49F7-9C8C-287E9544EF09}	STT-9-1	2021-02-18 18:57:00			yes		2021-02-19 00:04:09	amorales	2021-02-19 00:04:09	amorales	{45D72E31-5BF3-4C80-9F83-6C5E7900DE1A}	Artificial	plastic container			no	yes		no						{AD6541F2-6535-49F7-9C8C-287E9544EF09}	2021-02-19 00:04:09	amorales	2021-02-19 00:04:09	amorales	STT-9-1-
-64.9065	18.3517	{AD6541F2-6535-49F7-9C8C-287E9544EF09}	STT-9-1	2021-02-18 18:57:00			yes		2021-02-19 00:04:09	amorales	2021-02-19 00:04:09	amorales	{A309E8A7-F2B4-4937-B40A-F24E4C5991CA}	Artificial	plastic container			no	yes		no						{AD6541F2-6535-49F7-9C8C-287E9544EF09}	2021-02-19 00:04:09	amorales	2021-02-19 00:04:09	amorales	STT-9-1-
-64.7938	17.7475	{A16601DB-1801-4398-AB4E-72AE900C1161}	STX-12-2	2021-02-20 14:24:00	2		yes		2021-02-20 18:25:52	wortiz	2021-02-20 18:25:52	wortiz	{11CEB9E1-F5AE-4D2E-88CC-783B1D3E1880}	Artificial	animal drinking bowl			no	yes		no						{A16601DB-1801-4398-AB4E-72AE900C1161}	2021-02-20 18:25:52	wortiz	2021-02-20 18:25:52	wortiz	STX-12-2-
-64.7938	17.7475	{A16601DB-1801-4398-AB4E-72AE900C1161}	STX-12-2	2021-02-20 14:24:00	2		yes		2021-02-20 18:25:52	wortiz	2021-02-20 18:25:52	wortiz	{4677B177-CCE7-449B-9A8F-160D630B9334}	Artificial	animal drinking bowl			yes	yes		no						{A16601DB-1801-4398-AB4E-72AE900C1161}	2021-02-20 18:25:52	wortiz	2021-02-20 18:25:52	wortiz	STX-12-2-
-64.7938	17.7475	{A16601DB-1801-4398-AB4E-72AE900C1161}	STX-12-2	2021-02-20 14:24:00	2		yes		2021-02-20 18:25:52	wortiz	2021-02-20 18:25:52	wortiz	{D70A904B-B6FA-44DF-9765-9573B90D7E04}	Artificial	water meter			yes	no	1							{A16601DB-1801-4398-AB4E-72AE900C1161}	2021-02-20 18:25:52	wortiz	2021-02-20 18:25:52	wortiz	STX-12-2-
-64.7938	17.7475	{A16601DB-1801-4398-AB4E-72AE900C1161}	STX-12-2	2021-02-20 14:24:00	2		yes		2021-02-20 18:25:52	wortiz	2021-02-20 18:25:52	wortiz	{CBBB3D8D-3880-4139-9E3B-F58C748B3CB7}	Artificial	bucket			no	no	1							{A16601DB-1801-4398-AB4E-72AE900C1161}	2021-02-20 18:25:52	wortiz	2021-02-20 18:25:52	wortiz	STX-12-2-
-64.8739	18.3442	{C4552138-7653-49D9-84B8-82634FE184B5}	STT-4-1	2021-02-21 02:30:00			yes		2021-02-20 20:16:22	rsaavedra	2021-02-20 20:16:22	rsaavedra	{C22A9CE0-1086-4C5D-8A38-6C0324D100DB}	Artificial	flowerpot			no	no								{C4552138-7653-49D9-84B8-82634FE184B5}	2021-02-20 20:16:22	rsaavedra	2021-02-20 20:16:22	rsaavedra	STT-4-1-
-64.8739	18.3442	{C4552138-7653-49D9-84B8-82634FE184B5}	STT-4-1	2021-02-21 02:30:00			yes		2021-02-20 20:16:22	rsaavedra	2021-02-20 20:16:22	rsaavedra	{1AFF2C39-CCE3-4CF7-AE1C-5072B1BF7D96}	Artificial	bucket			no	no								{C4552138-7653-49D9-84B8-82634FE184B5}	2021-02-20 20:16:22	rsaavedra	2021-02-20 20:16:22	rsaavedra	STT-4-1-
-64.8066	17.7393	{F2444E40-0FA4-43DD-8E04-4F33F894B4FA}	STX-20-1	2021-02-22 13:44:00	2		yes		2021-02-22 17:48:53	wortiz	2021-02-22 17:48:53	wortiz	{DAFB5542-CC51-4D87-B321-9A7ED363B397}	Artificial	barrel/drum			no	yes		no						{F2444E40-0FA4-43DD-8E04-4F33F894B4FA}	2021-02-22 17:48:54	wortiz	2021-02-22 17:48:54	wortiz	STX-20-1-
-64.8066	17.7393	{F2444E40-0FA4-43DD-8E04-4F33F894B4FA}	STX-20-1	2021-02-22 13:44:00	2		yes		2021-02-22 17:48:53	wortiz	2021-02-22 17:48:53	wortiz	{E169A438-5D37-4DAD-BFA9-1DBC1A6FB98D}	Artificial	bucket			no	no	7							{F2444E40-0FA4-43DD-8E04-4F33F894B4FA}	2021-02-22 17:48:54	wortiz	2021-02-22 17:48:54	wortiz	STX-20-1-
-64.8066	17.7393	{F2444E40-0FA4-43DD-8E04-4F33F894B4FA}	STX-20-1	2021-02-22 13:44:00	2		yes		2021-02-22 17:48:53	wortiz	2021-02-22 17:48:53	wortiz	{C2502E78-3EAC-429E-9273-5172949C4220}	Artificial	bucket			no	yes		yes	no					{F2444E40-0FA4-43DD-8E04-4F33F894B4FA}	2021-02-22 17:48:54	wortiz	2021-02-22 17:48:54	wortiz	STX-20-1-
-64.8066	17.7393	{F2444E40-0FA4-43DD-8E04-4F33F894B4FA}	STX-20-1	2021-02-22 13:44:00	2		yes		2021-02-22 17:48:53	wortiz	2021-02-22 17:48:53	wortiz	{BB0686F1-3CF9-4BE2-B825-0C5E467B2E1C}	Artificial	plastic bottles			no	no	5							{F2444E40-0FA4-43DD-8E04-4F33F894B4FA}	2021-02-22 17:48:54	wortiz	2021-02-22 17:48:54	wortiz	STX-20-1-
-64.8066	17.7393	{F2444E40-0FA4-43DD-8E04-4F33F894B4FA}	STX-20-1	2021-02-22 13:44:00	2		yes		2021-02-22 17:48:53	wortiz	2021-02-22 17:48:53	wortiz	{EBD02F4E-0224-4F33-82C2-1527C1712166}	Artificial	plastic bottles			no	yes		no						{F2444E40-0FA4-43DD-8E04-4F33F894B4FA}	2021-02-22 17:48:54	wortiz	2021-02-22 17:48:54	wortiz	STX-20-1-
-64.8066	17.7393	{F2444E40-0FA4-43DD-8E04-4F33F894B4FA}	STX-20-1	2021-02-22 13:44:00	2		yes		2021-02-22 17:48:53	wortiz	2021-02-22 17:48:53	wortiz	{E91E1A99-B8F0-41EE-9B95-77625FC2333E}	Artificial	toldo or covered			no	no	2							{F2444E40-0FA4-43DD-8E04-4F33F894B4FA}	2021-02-22 17:48:54	wortiz	2021-02-22 17:48:54	wortiz	STX-20-1-
-64.8066	17.7393	{F2444E40-0FA4-43DD-8E04-4F33F894B4FA}	STX-20-1	2021-02-22 13:44:00	2		yes		2021-02-22 17:48:53	wortiz	2021-02-22 17:48:53	wortiz	{D924E23C-74E3-4A17-909B-3A5116D89BC5}	Artificial	tire			no	no	4							{F2444E40-0FA4-43DD-8E04-4F33F894B4FA}	2021-02-22 17:48:54	wortiz	2021-02-22 17:48:54	wortiz	STX-20-1-
-64.8066	17.7393	{F2444E40-0FA4-43DD-8E04-4F33F894B4FA}	STX-20-1	2021-02-22 13:44:00	2		yes		2021-02-22 17:48:53	wortiz	2021-02-22 17:48:53	wortiz	{7D8BD02B-A330-4075-979C-4B3ACDE5B1AC}	Artificial	other		Plastic Table	yes	yes		yes	yes	yes	1			{F2444E40-0FA4-43DD-8E04-4F33F894B4FA}	2021-02-22 17:48:54	wortiz	2021-02-22 17:48:54	wortiz	STX-20-1-1	STX-20-1-1	STX-20-1	STX	20	1	1	2021-02-22	2021-03-03	2021-03-04					0		STX	Not mosquito Pupae
-64.7922	17.7271	{5950E273-4193-4D55-BFF8-5B1F8AB3A62F}	STX-20-2	2021-02-22 14:55:00	4		yes		2021-02-22 18:58:23	wortiz	2021-02-22 18:58:23	wortiz	{62B3E6F6-F78C-4F38-94D4-756B53283B3C}	Artificial	water meter			no	no	1							{5950E273-4193-4D55-BFF8-5B1F8AB3A62F}	2021-02-22 18:58:23	wortiz	2021-02-22 18:58:23	wortiz	STX-20-2-
-64.7922	17.7271	{5950E273-4193-4D55-BFF8-5B1F8AB3A62F}	STX-20-2	2021-02-22 14:55:00	4		yes		2021-02-22 18:58:23	wortiz	2021-02-22 18:58:23	wortiz	{A86E3C4B-5928-43EE-AA36-35697EE982AA}	Artificial	animal drinking bowl			no	yes		no						{5950E273-4193-4D55-BFF8-5B1F8AB3A62F}	2021-02-22 18:58:23	wortiz	2021-02-22 18:58:23	wortiz	STX-20-2-
-64.7922	17.7271	{5950E273-4193-4D55-BFF8-5B1F8AB3A62F}	STX-20-2	2021-02-22 14:55:00	4		yes		2021-02-22 18:58:23	wortiz	2021-02-22 18:58:23	wortiz	{E494ABB3-056C-4CE0-A4C9-07C4009FE601}	Artificial	toldo or covered			yes	no	1							{5950E273-4193-4D55-BFF8-5B1F8AB3A62F}	2021-02-22 18:58:23	wortiz	2021-02-22 18:58:23	wortiz	STX-20-2-
-64.7922	17.7271	{5950E273-4193-4D55-BFF8-5B1F8AB3A62F}	STX-20-2	2021-02-22 14:55:00	4		yes		2021-02-22 18:58:23	wortiz	2021-02-22 18:58:23	wortiz	{59566239-13A6-4B50-861A-F0ABBA9EC715}	Artificial	discarded kitchen appliances			no	yes		yes	no					{5950E273-4193-4D55-BFF8-5B1F8AB3A62F}	2021-02-22 18:58:23	wortiz	2021-02-22 18:58:23	wortiz	STX-20-2-
-64.7922	17.7271	{5950E273-4193-4D55-BFF8-5B1F8AB3A62F}	STX-20-2	2021-02-22 14:55:00	4		yes		2021-02-22 18:58:23	wortiz	2021-02-22 18:58:23	wortiz	{E39673F4-7A04-4B5D-B7E1-6311AC85EA2B}	Artificial	bucket			no	no	3							{5950E273-4193-4D55-BFF8-5B1F8AB3A62F}	2021-02-22 18:58:23	wortiz	2021-02-22 18:58:23	wortiz	STX-20-2-
-64.7922	17.7271	{5950E273-4193-4D55-BFF8-5B1F8AB3A62F}	STX-20-2	2021-02-22 14:55:00	4		yes		2021-02-22 18:58:23	wortiz	2021-02-22 18:58:23	wortiz	{A2354DC5-0522-4530-99AA-0A6C15F407E4}	Artificial	other		Plastic coolers	no	no	2							{5950E273-4193-4D55-BFF8-5B1F8AB3A62F}	2021-02-22 18:58:23	wortiz	2021-02-22 18:58:23	wortiz	STX-20-2-
-64.7922	17.7271	{5950E273-4193-4D55-BFF8-5B1F8AB3A62F}	STX-20-2	2021-02-22 14:55:00	4		yes		2021-02-22 18:58:23	wortiz	2021-02-22 18:58:23	wortiz	{FD2C2C65-4469-49F9-9C28-51EBA83F5F3D}	Artificial	other		Plastic cooler	no	yes		yes	no					{5950E273-4193-4D55-BFF8-5B1F8AB3A62F}	2021-02-22 18:58:23	wortiz	2021-02-22 18:58:23	wortiz	STX-20-2-
-64.8689	17.7062	{2C1FAC00-AF4B-4136-9F37-EA00981EF39F}	STX-13-2	2021-02-22 14:41:00	5		unknown		2021-02-22 20:22:37	nmarrero	2021-02-25 02:56:44	rsaavedra	{9BC0AB0B-ACA0-4B04-A99C-4852B00F751E}	Artificial	flowerpot dish			yes	no	5							{2C1FAC00-AF4B-4136-9F37-EA00981EF39F}	2021-02-22 20:22:37	nmarrero	2021-06-21 20:30:54	rsaavedra	STX-13-2-
-64.8689	17.7062	{2C1FAC00-AF4B-4136-9F37-EA00981EF39F}	STX-13-2	2021-02-22 14:41:00	5		unknown		2021-02-22 20:22:37	nmarrero	2021-02-25 02:56:44	rsaavedra	{7ECBF02E-287C-4B1D-86C5-503DCFEB6A8E}	Artificial	bucket			yes	yes		no						{2C1FAC00-AF4B-4136-9F37-EA00981EF39F}	2021-02-22 20:22:37	nmarrero	2021-06-21 20:30:56	rsaavedra	STX-13-2-
-64.8689	17.7062	{2C1FAC00-AF4B-4136-9F37-EA00981EF39F}	STX-13-2	2021-02-22 14:41:00	5		unknown		2021-02-22 20:22:37	nmarrero	2021-02-25 02:56:44	rsaavedra	{A8FBF8CC-FCED-4A68-8215-C1F1BAC5B91E}	Artificial	barrel/drum			yes	yes		no						{2C1FAC00-AF4B-4136-9F37-EA00981EF39F}	2021-02-22 20:22:37	nmarrero	2021-06-21 20:31:03	rsaavedra	STX-13-2-
-64.8689	17.7062	{2C1FAC00-AF4B-4136-9F37-EA00981EF39F}	STX-13-2	2021-02-22 14:41:00	5		unknown		2021-02-22 20:22:37	nmarrero	2021-02-25 02:56:44	rsaavedra	{0F1AA011-904D-496A-B646-80950271B8F9}	Artificial	barrel/drum			yes	yes		no						{2C1FAC00-AF4B-4136-9F37-EA00981EF39F}	2021-02-22 20:22:37	nmarrero	2021-06-21 20:31:05	rsaavedra	STX-13-2-
-64.8689	17.7062	{2C1FAC00-AF4B-4136-9F37-EA00981EF39F}	STX-13-2	2021-02-22 14:41:00	5		unknown		2021-02-22 20:22:37	nmarrero	2021-02-25 02:56:44	rsaavedra	{7C15E458-C2CA-498F-941B-E1E89C0A540C}	Artificial	tire			no									{2C1FAC00-AF4B-4136-9F37-EA00981EF39F}	2021-02-22 20:22:37	nmarrero	2021-06-21 20:31:07	rsaavedra	STX-13-2-
-64.8689	17.7062	{2C1FAC00-AF4B-4136-9F37-EA00981EF39F}	STX-13-2	2021-02-22 14:41:00	5		unknown		2021-02-22 20:22:37	nmarrero	2021-02-25 02:56:44	rsaavedra	{E9E6A2BA-682F-4D2F-AD46-DBF1F53F522E}	Artificial	flowerpot dish			no	no	22							{2C1FAC00-AF4B-4136-9F37-EA00981EF39F}	2021-02-22 20:22:37	nmarrero	2021-06-21 20:31:09	rsaavedra	STX-13-2-
-64.8689	17.7062	{2C1FAC00-AF4B-4136-9F37-EA00981EF39F}	STX-13-2	2021-02-22 14:41:00	5		unknown		2021-02-22 20:22:37	nmarrero	2021-02-25 02:56:44	rsaavedra	{8703FCD0-A722-4989-B4DE-4BF325DC7DA1}	Artificial	garden tool			yes	no	1							{2C1FAC00-AF4B-4136-9F37-EA00981EF39F}	2021-02-22 20:22:37	nmarrero	2021-06-21 20:31:12	rsaavedra	STX-13-2-
-64.8659	17.7015	{31F0FF0D-D28F-4B23-9155-A0CEDF594DFD}	STX-13-3	2021-02-22 16:20:00	2		yes		2021-02-22 20:22:37	nmarrero	2021-06-03 19:46:57	portaladmin	{CA92BCC7-4545-498C-AF92-6E07231906B8}	Artificial	glass bottles			no	no	1							{31F0FF0D-D28F-4B23-9155-A0CEDF594DFD}	2021-02-22 20:22:37	nmarrero	2021-06-03 19:47:19	portaladmin	STX-13-3-
-64.8659	17.7015	{31F0FF0D-D28F-4B23-9155-A0CEDF594DFD}	STX-13-3	2021-02-22 16:20:00	2		yes		2021-02-22 20:22:37	nmarrero	2021-06-03 19:46:57	portaladmin	{38E87876-C339-4876-A5DE-911FE08A1B16}	Artificial	animal drinking bowl			yes	no	7							{31F0FF0D-D28F-4B23-9155-A0CEDF594DFD}	2021-02-22 20:22:37	nmarrero	2021-06-03 19:47:24	portaladmin	STX-13-3-
-64.8659	17.7015	{31F0FF0D-D28F-4B23-9155-A0CEDF594DFD}	STX-13-3	2021-02-22 16:20:00	2		yes		2021-02-22 20:22:37	nmarrero	2021-06-03 19:46:57	portaladmin	{0381EFE4-BE0A-4AAC-8C35-8219879D82A3}	Artificial	bucket			yes	no	2							{31F0FF0D-D28F-4B23-9155-A0CEDF594DFD}	2021-02-22 20:22:37	nmarrero	2021-06-03 19:47:25	portaladmin	STX-13-3-
-64.8659	17.7015	{31F0FF0D-D28F-4B23-9155-A0CEDF594DFD}	STX-13-3	2021-02-22 16:20:00	2		yes		2021-02-22 20:22:37	nmarrero	2021-06-03 19:46:57	portaladmin	{E0646A8F-8815-4FCD-90F0-E74F7030695A}														{31F0FF0D-D28F-4B23-9155-A0CEDF594DFD}	2021-02-22 20:22:37	nmarrero	2021-06-03 19:47:27	portaladmin	STX-13-3-
-64.9053	18.3524	{6DC42226-082B-453F-8BDF-6144ADCC5398}	STT-9-2	2021-02-22 19:34:00			yes		2021-02-22 23:35:53	amorales	2021-02-22 23:35:53	amorales	{3F7F052C-7903-4F97-B05C-30CCCA86C627}	Artificial	bucket			yes	yes		no						{6DC42226-082B-453F-8BDF-6144ADCC5398}	2021-02-22 23:35:53	amorales	2021-02-22 23:35:53	amorales	STT-9-2-
-64.9053	18.3524	{6DC42226-082B-453F-8BDF-6144ADCC5398}	STT-9-2	2021-02-22 19:34:00			yes		2021-02-22 23:35:53	amorales	2021-02-22 23:35:53	amorales	{8435CCE0-E8F7-4176-9AAA-40C15ECECDB5}	Artificial	flowerpot dish			yes	no								{6DC42226-082B-453F-8BDF-6144ADCC5398}	2021-02-22 23:35:53	amorales	2021-02-22 23:35:53	amorales	STT-9-2-
-64.9053	18.3524	{6DC42226-082B-453F-8BDF-6144ADCC5398}	STT-9-2	2021-02-22 19:34:00			yes		2021-02-22 23:35:53	amorales	2021-02-22 23:35:53	amorales	{346A7992-5C78-428D-8324-2CB19C71E0C2}	Artificial	flowerpot			yes	no								{6DC42226-082B-453F-8BDF-6144ADCC5398}	2021-02-22 23:35:53	amorales	2021-02-22 23:35:53	amorales	STT-9-2-
-64.9053	18.3524	{6DC42226-082B-453F-8BDF-6144ADCC5398}	STT-9-2	2021-02-22 19:34:00			yes		2021-02-22 23:35:53	amorales	2021-02-22 23:35:53	amorales	{0A2B7A0F-A6EC-4F7F-8F35-8BCCE408B5B5}	Artificial	plastic container			yes	no								{6DC42226-082B-453F-8BDF-6144ADCC5398}	2021-02-22 23:35:53	amorales	2021-02-22 23:35:53	amorales	STT-9-2-
-64.9579	18.3388	{F28529D3-621F-41C7-8F69-9A36030F54BD}	STT-15-1	2021-02-22 21:08:00	2		yes		2021-02-23 01:17:33	amorales	2021-02-23 01:17:33	amorales	{055D0767-6F6B-4CCF-8733-7FC32C704FE3}	Artificial	bucket			yes	no								{F28529D3-621F-41C7-8F69-9A36030F54BD}	2021-02-23 01:17:33	amorales	2021-02-23 01:17:33	amorales	STT-15-1-
-64.9579	18.3388	{F28529D3-621F-41C7-8F69-9A36030F54BD}	STT-15-1	2021-02-22 21:08:00	2		yes		2021-02-23 01:17:33	amorales	2021-02-23 01:17:33	amorales	{5B60D44A-1572-457E-B1EB-65A3872E5853}	Artificial	plastic bottles			no	no								{F28529D3-621F-41C7-8F69-9A36030F54BD}	2021-02-23 01:17:33	amorales	2021-02-23 01:17:33	amorales	STT-15-1-
-64.9579	18.3388	{F28529D3-621F-41C7-8F69-9A36030F54BD}	STT-15-1	2021-02-22 21:08:00	2		yes		2021-02-23 01:17:33	amorales	2021-02-23 01:17:33	amorales	{7E289868-A98D-4363-97D8-DF93F25A20A0}	Artificial	flowerpot dish			yes	no	3							{F28529D3-621F-41C7-8F69-9A36030F54BD}	2021-02-23 01:17:33	amorales	2021-02-23 01:17:33	amorales	STT-15-1-
-64.9579	18.3388	{F28529D3-621F-41C7-8F69-9A36030F54BD}	STT-15-1	2021-02-22 21:08:00	2		yes		2021-02-23 01:17:33	amorales	2021-02-23 01:17:33	amorales	{C3DD5FE1-B7AA-47FD-9537-37FAAF67A674}	Artificial	plastic container			yes	no								{F28529D3-621F-41C7-8F69-9A36030F54BD}	2021-02-23 01:17:33	amorales	2021-02-23 01:17:33	amorales	STT-15-1-
-64.776	17.7226	{E703A534-EAC1-4F24-825C-D8A45F63C936}	STX-20-3	2021-02-23 15:10:00	3		yes		2021-02-23 19:17:01	wortiz	2021-02-23 19:17:01	wortiz	{63FF7B99-0105-48FE-8AD5-66FFA799B846}	Artificial	wheelbarrow			no	no	1							{E703A534-EAC1-4F24-825C-D8A45F63C936}	2021-02-23 19:17:01	wortiz	2021-02-23 19:17:01	wortiz	STX-20-3-
-64.776	17.7226	{E703A534-EAC1-4F24-825C-D8A45F63C936}	STX-20-3	2021-02-23 15:10:00	3		yes		2021-02-23 19:17:01	wortiz	2021-02-23 19:17:01	wortiz	{04458E9A-4EA8-4227-AFC3-E135A2B8D3B2}	Artificial	plastic bottles			yes	no	2							{E703A534-EAC1-4F24-825C-D8A45F63C936}	2021-02-23 19:17:01	wortiz	2021-02-23 19:17:01	wortiz	STX-20-3-
-64.776	17.7226	{E703A534-EAC1-4F24-825C-D8A45F63C936}	STX-20-3	2021-02-23 15:10:00	3		yes		2021-02-23 19:17:01	wortiz	2021-02-23 19:17:01	wortiz	{EE49A88E-E5C1-4F2F-B104-AC8803252ACB}	Artificial	bucket			yes	no	2							{E703A534-EAC1-4F24-825C-D8A45F63C936}	2021-02-23 19:17:01	wortiz	2021-02-23 19:17:01	wortiz	STX-20-3-
-64.776	17.7226	{E703A534-EAC1-4F24-825C-D8A45F63C936}	STX-20-3	2021-02-23 15:10:00	3		yes		2021-02-23 19:17:01	wortiz	2021-02-23 19:17:01	wortiz	{74CBD61E-2713-4909-9C8D-F46108F782F0}	Artificial	bucket			no	no	3							{E703A534-EAC1-4F24-825C-D8A45F63C936}	2021-02-23 19:17:01	wortiz	2021-02-23 19:17:01	wortiz	STX-20-3-
-64.776	17.7226	{E703A534-EAC1-4F24-825C-D8A45F63C936}	STX-20-3	2021-02-23 15:10:00	3		yes		2021-02-23 19:17:01	wortiz	2021-02-23 19:17:01	wortiz	{0D0F28FA-1201-478D-9B3B-9D6990DEDD6D}	Artificial	flowerpot			yes	no	1							{E703A534-EAC1-4F24-825C-D8A45F63C936}	2021-02-23 19:17:01	wortiz	2021-02-23 19:17:01	wortiz	STX-20-3-
-64.9519	18.3472	{079DF4DD-606C-4422-8CE3-53E01C1C09DD}	STT-12-1	2021-02-23 15:47:00	2				2021-02-23 19:50:38	amorales	2021-02-23 19:50:38	amorales	{3837A99F-F12F-4F92-AD8D-B9AD9469DF46}	Artificial	flowerpot dish			yes	no	9							{079DF4DD-606C-4422-8CE3-53E01C1C09DD}	2021-02-23 19:50:38	amorales	2021-02-23 19:50:38	amorales	STT-12-1-
-64.9519	18.3472	{079DF4DD-606C-4422-8CE3-53E01C1C09DD}	STT-12-1	2021-02-23 15:47:00	2				2021-02-23 19:50:38	amorales	2021-02-23 19:50:38	amorales	{2F696759-B345-4A9D-9BE1-E0684C1CE939}	Artificial	cap			yes	no								{079DF4DD-606C-4422-8CE3-53E01C1C09DD}	2021-02-23 19:50:38	amorales	2021-02-23 19:50:38	amorales	STT-12-1-
-64.9519	18.3472	{079DF4DD-606C-4422-8CE3-53E01C1C09DD}	STT-12-1	2021-02-23 15:47:00	2				2021-02-23 19:50:38	amorales	2021-02-23 19:50:38	amorales	{F5FE012C-4A65-41E5-BA58-35BF4065BC41}	Artificial	plastic container			yes	no								{079DF4DD-606C-4422-8CE3-53E01C1C09DD}	2021-02-23 19:50:38	amorales	2021-02-23 19:50:38	amorales	STT-12-1-
-64.9527	18.3369	{9CB9E0F7-B1FE-409D-9270-F45C07AB4354}	STT-12-2	2021-02-23 20:01:00	2		yes		2021-02-24 00:06:53	amorales	2021-02-24 00:06:53	amorales	{91480333-4A7E-41C7-8B99-F1188B9F8BAA}	Artificial	trashcan			yes	yes		yes	no					{9CB9E0F7-B1FE-409D-9270-F45C07AB4354}	2021-02-24 00:06:53	amorales	2021-02-24 00:06:53	amorales	STT-12-2-
-64.9527	18.3369	{9CB9E0F7-B1FE-409D-9270-F45C07AB4354}	STT-12-2	2021-02-23 20:01:00	2		yes		2021-02-24 00:06:53	amorales	2021-02-24 00:06:53	amorales	{715CE6A3-D69F-4005-B44E-7A26E8ABCB16}	Artificial	bucket			no	yes		no						{9CB9E0F7-B1FE-409D-9270-F45C07AB4354}	2021-02-24 00:06:53	amorales	2021-02-24 00:06:53	amorales	STT-12-2-
-64.9527	18.3369	{9CB9E0F7-B1FE-409D-9270-F45C07AB4354}	STT-12-2	2021-02-23 20:01:00	2		yes		2021-02-24 00:06:53	amorales	2021-02-24 00:06:53	amorales	{030EAFF1-33F7-40CE-91DE-A6F41DE16A1A}	Artificial	flowerpot			no	no								{9CB9E0F7-B1FE-409D-9270-F45C07AB4354}	2021-02-24 00:06:53	amorales	2021-02-24 00:06:53	amorales	STT-12-2-
-64.9527	18.3369	{9CB9E0F7-B1FE-409D-9270-F45C07AB4354}	STT-12-2	2021-02-23 20:01:00	2		yes		2021-02-24 00:06:53	amorales	2021-02-24 00:06:53	amorales	{EA8A0102-C9FD-4A2D-B59A-A620C4E46E39}	Artificial				no	yes		no						{9CB9E0F7-B1FE-409D-9270-F45C07AB4354}	2021-02-24 00:06:53	amorales	2021-02-24 00:06:53	amorales	STT-12-2-
-64.9527	18.3369	{9CB9E0F7-B1FE-409D-9270-F45C07AB4354}	STT-12-2	2021-02-23 20:01:00	2		yes		2021-02-24 00:06:53	amorales	2021-02-24 00:06:53	amorales	{92973A0C-5C23-41AE-9568-B5A6B1A53BC5}	Artificial	plastic container			yes	no	3							{9CB9E0F7-B1FE-409D-9270-F45C07AB4354}	2021-02-24 00:06:53	amorales	2021-02-24 00:06:53	amorales	STT-12-2-
-64.9527	18.3369	{9CB9E0F7-B1FE-409D-9270-F45C07AB4354}	STT-12-2	2021-02-23 20:01:00	2		yes		2021-02-24 00:06:53	amorales	2021-02-24 00:06:53	amorales	{DCB59399-BC83-4B3C-9312-B49191E5CAFB}	Artificial	plastic container			yes	yes		no						{9CB9E0F7-B1FE-409D-9270-F45C07AB4354}	2021-02-24 00:06:53	amorales	2021-02-24 00:06:53	amorales	STT-12-2-
-64.9527	18.3369	{9CB9E0F7-B1FE-409D-9270-F45C07AB4354}	STT-12-2	2021-02-23 20:01:00	2		yes		2021-02-24 00:06:53	amorales	2021-02-24 00:06:53	amorales	{4AB018EC-B33C-4F4C-B9ED-8CE0AE47A39E}	Artificial	bucket			yes	no								{9CB9E0F7-B1FE-409D-9270-F45C07AB4354}	2021-02-24 00:06:53	amorales	2021-02-24 00:06:53	amorales	STT-12-2-
-64.9527	18.3369	{9CB9E0F7-B1FE-409D-9270-F45C07AB4354}	STT-12-2	2021-02-23 20:01:00	2		yes		2021-02-24 00:06:53	amorales	2021-02-24 00:06:53	amorales	{36545159-F9BE-4BB9-96BD-911A8ABD5852}	Artificial	bucket			no	yes		no						{9CB9E0F7-B1FE-409D-9270-F45C07AB4354}	2021-02-24 00:06:53	amorales	2021-02-24 00:06:53	amorales	STT-12-2-
-64.9527	18.3369	{9CB9E0F7-B1FE-409D-9270-F45C07AB4354}	STT-12-2	2021-02-23 20:01:00	2		yes		2021-02-24 00:06:53	amorales	2021-02-24 00:06:53	amorales	{B853772B-70AF-4FB2-8ED7-BD72BAD0FF68}	Artificial	cap			no	no								{9CB9E0F7-B1FE-409D-9270-F45C07AB4354}	2021-02-24 00:06:53	amorales	2021-02-24 00:06:53	amorales	STT-12-2-
-64.7766	17.7205	{7E8DD928-EA18-48D6-AC63-3F8F00E3D72F}	STX-20-4	2021-02-24 18:43:00	4		yes		2021-02-24 22:45:45	wortiz	2021-02-24 22:45:45	wortiz	{66D81B8F-F063-4DD0-9EEA-479E92380BE9}	Artificial	barrel/drum			no	yes		no						{7E8DD928-EA18-48D6-AC63-3F8F00E3D72F}	2021-02-24 22:45:46	wortiz	2021-02-24 22:45:46	wortiz	STX-20-4-
-64.7766	17.7205	{7E8DD928-EA18-48D6-AC63-3F8F00E3D72F}	STX-20-4	2021-02-24 18:43:00	4		yes		2021-02-24 22:45:45	wortiz	2021-02-24 22:45:45	wortiz	{1A62F0D9-BDF6-4C9C-961D-C0BCF58145A7}	Artificial	animal drinking bowl			no	no	2							{7E8DD928-EA18-48D6-AC63-3F8F00E3D72F}	2021-02-24 22:45:46	wortiz	2021-02-24 22:45:46	wortiz	STX-20-4-
-64.7766	17.7205	{7E8DD928-EA18-48D6-AC63-3F8F00E3D72F}	STX-20-4	2021-02-24 18:43:00	4		yes		2021-02-24 22:45:45	wortiz	2021-02-24 22:45:45	wortiz	{6DE1BEB3-991F-4F0C-848B-520D05BE0A15}	Artificial	water meter			no	no	1							{7E8DD928-EA18-48D6-AC63-3F8F00E3D72F}	2021-02-24 22:45:46	wortiz	2021-02-24 22:45:46	wortiz	STX-20-4-
-64.7766	17.7205	{7E8DD928-EA18-48D6-AC63-3F8F00E3D72F}	STX-20-4	2021-02-24 18:43:00	4		yes		2021-02-24 22:45:45	wortiz	2021-02-24 22:45:45	wortiz	{2143FC51-E161-4BDD-8244-575795ACF494}	Artificial	flowerpot dish			yes	yes		yes	no					{7E8DD928-EA18-48D6-AC63-3F8F00E3D72F}	2021-02-24 22:45:46	wortiz	2021-02-24 22:45:46	wortiz	STX-20-4-
-64.7766	17.7205	{7E8DD928-EA18-48D6-AC63-3F8F00E3D72F}	STX-20-4	2021-02-24 18:43:00	4		yes		2021-02-24 22:45:45	wortiz	2021-02-24 22:45:45	wortiz	{0E192CBC-D43A-44A9-8787-57F525E03DBA}	Artificial	flowerpot dish			no	no	5							{7E8DD928-EA18-48D6-AC63-3F8F00E3D72F}	2021-02-24 22:45:46	wortiz	2021-02-24 22:45:46	wortiz	STX-20-4-
-64.7133	17.731	{4385EA7F-9A63-4FC4-8A70-29D428E27C4C}	STX-5-6	2021-02-24 19:04:00	1		no	Resident felt embarred about the breeding sites we found and she started dumping out positive containers.	2021-02-24 23:51:51	nmarrero	2021-06-03 02:22:11	nmarrero	{01FD5BE1-F36E-414D-93B3-187C54BECDF3}	Artificial	bucket			no	yes		no						{4385EA7F-9A63-4FC4-8A70-29D428E27C4C}	2021-02-24 23:51:51	nmarrero	2021-06-03 20:27:23	portaladmin	STX-5-6-
-64.7133	17.731	{4385EA7F-9A63-4FC4-8A70-29D428E27C4C}	STX-5-6	2021-02-24 19:04:00	1		no	Resident felt embarred about the breeding sites we found and she started dumping out positive containers.	2021-02-24 23:51:51	nmarrero	2021-06-03 02:22:11	nmarrero	{BCF5E05D-EB4C-4AD0-A014-243057242915}	Artificial	bucket			no	yes		no						{4385EA7F-9A63-4FC4-8A70-29D428E27C4C}	2021-02-24 23:51:51	nmarrero	2021-06-03 20:27:45	portaladmin	STX-5-6-
-64.7133	17.731	{4385EA7F-9A63-4FC4-8A70-29D428E27C4C}	STX-5-6	2021-02-24 19:04:00	1		no	Resident felt embarred about the breeding sites we found and she started dumping out positive containers.	2021-02-24 23:51:51	nmarrero	2021-06-03 02:22:11	nmarrero	{F7537F75-A94D-4A62-8235-112319DC33DF}	Artificial	bucket			yes	yes		no						{4385EA7F-9A63-4FC4-8A70-29D428E27C4C}	2021-02-24 23:51:51	nmarrero	2021-06-03 20:27:47	portaladmin	STX-5-6-
-64.7133	17.731	{4385EA7F-9A63-4FC4-8A70-29D428E27C4C}	STX-5-6	2021-02-24 19:04:00	1		no	Resident felt embarred about the breeding sites we found and she started dumping out positive containers.	2021-02-24 23:51:51	nmarrero	2021-06-03 02:22:11	nmarrero	{594DBB4F-6F4B-4C7F-BEA5-39FEAB151D38}	Artificial	bucket			no	no	5							{4385EA7F-9A63-4FC4-8A70-29D428E27C4C}	2021-02-24 23:51:51	nmarrero	2021-06-03 20:27:48	portaladmin	STX-5-6-
-64.7133	17.731	{4385EA7F-9A63-4FC4-8A70-29D428E27C4C}	STX-5-6	2021-02-24 19:04:00	1		no	Resident felt embarred about the breeding sites we found and she started dumping out positive containers.	2021-02-24 23:51:51	nmarrero	2021-06-03 02:22:11	nmarrero	{336D4302-38D8-4957-9EBC-82706A835739}	Artificial				no	no	2							{4385EA7F-9A63-4FC4-8A70-29D428E27C4C}	2021-02-24 23:51:51	nmarrero	2021-06-03 20:27:51	portaladmin	STX-5-6-
-64.7133	17.731	{4385EA7F-9A63-4FC4-8A70-29D428E27C4C}	STX-5-6	2021-02-24 19:04:00	1		no	Resident felt embarred about the breeding sites we found and she started dumping out positive containers.	2021-02-24 23:51:51	nmarrero	2021-06-03 02:22:11	nmarrero	{C959ABE7-8C48-434A-AEF4-10F78C4F1C08}	Artificial	tire			no	no	1							{4385EA7F-9A63-4FC4-8A70-29D428E27C4C}	2021-02-24 23:51:51	nmarrero	2021-06-03 20:27:53	portaladmin	STX-5-6-
-64.7133	17.731	{4385EA7F-9A63-4FC4-8A70-29D428E27C4C}	STX-5-6	2021-02-24 19:04:00	1		no	Resident felt embarred about the breeding sites we found and she started dumping out positive containers.	2021-02-24 23:51:51	nmarrero	2021-06-03 02:22:11	nmarrero	{1C29D747-06F9-4DF6-A5E0-8A56C34ED05A}	Artificial	tire			no	yes		unknown						{4385EA7F-9A63-4FC4-8A70-29D428E27C4C}	2021-02-24 23:51:51	nmarrero	2021-06-03 20:27:54	portaladmin	STX-5-6-
-64.7133	17.731	{4385EA7F-9A63-4FC4-8A70-29D428E27C4C}	STX-5-6	2021-02-24 19:04:00	1		no	Resident felt embarred about the breeding sites we found and she started dumping out positive containers.	2021-02-24 23:51:51	nmarrero	2021-06-03 02:22:11	nmarrero	{678316B0-EAE9-4FA7-A120-1C866E88D972}	Artificial	tire			yes	no	2							{4385EA7F-9A63-4FC4-8A70-29D428E27C4C}	2021-02-24 23:51:51	nmarrero	2021-06-03 20:27:56	portaladmin	STX-5-6-
-64.7133	17.731	{4385EA7F-9A63-4FC4-8A70-29D428E27C4C}	STX-5-6	2021-02-24 19:04:00	1		no	Resident felt embarred about the breeding sites we found and she started dumping out positive containers.	2021-02-24 23:51:51	nmarrero	2021-06-03 02:22:11	nmarrero	{EF3A0409-BFE8-4C38-9BE6-9EE733D98003}	Artificial	barrel/drum			yes	yes		yes	unknown					{4385EA7F-9A63-4FC4-8A70-29D428E27C4C}	2021-02-24 23:51:51	nmarrero	2021-06-03 20:27:57	portaladmin	STX-5-6-
-64.7133	17.731	{4385EA7F-9A63-4FC4-8A70-29D428E27C4C}	STX-5-6	2021-02-24 19:04:00	1		no	Resident felt embarred about the breeding sites we found and she started dumping out positive containers.	2021-02-24 23:51:51	nmarrero	2021-06-03 02:22:11	nmarrero	{C843AA83-530B-471A-A5CA-D23911C5EF86}	Artificial	barrel/drum			yes	yes		yes	unknown					{4385EA7F-9A63-4FC4-8A70-29D428E27C4C}	2021-02-24 23:51:51	nmarrero	2021-06-03 20:27:59	portaladmin	STX-5-6-
-64.7133	17.731	{4385EA7F-9A63-4FC4-8A70-29D428E27C4C}	STX-5-6	2021-02-24 19:04:00	1		no	Resident felt embarred about the breeding sites we found and she started dumping out positive containers.	2021-02-24 23:51:51	nmarrero	2021-06-03 02:22:11	nmarrero	{9952CCE3-5A41-4CF6-B57F-56BBD8EB7392}	Artificial	tire												{4385EA7F-9A63-4FC4-8A70-29D428E27C4C}	2021-02-24 23:51:51	nmarrero	2021-06-03 20:28:01	portaladmin	STX-5-6-
-64.7133	17.731	{4385EA7F-9A63-4FC4-8A70-29D428E27C4C}	STX-5-6	2021-02-24 19:04:00	1		no	Resident felt embarred about the breeding sites we found and she started dumping out positive containers.	2021-02-24 23:51:51	nmarrero	2021-06-03 02:22:11	nmarrero	{DCE018F1-1640-40B6-A7FF-A0F43340D850}	Artificial	discarded kitchen appliances			yes	yes		unknown						{4385EA7F-9A63-4FC4-8A70-29D428E27C4C}	2021-02-24 23:51:51	nmarrero	2021-06-03 20:28:04	portaladmin	STX-5-6-
-64.8611	18.3291	{F978F7E7-CDBC-4570-ADC7-06BDAFB5C783}	STT-14-1	2021-02-25 19:51:00	2		no		2021-02-26 00:16:40	rsaavedra	2021-02-26 00:23:21	rsaavedra	{AA8F79E5-A0F0-45A0-ACD5-131AEB42AFA5}	Artificial	plastic container			yes	no								{F978F7E7-CDBC-4570-ADC7-06BDAFB5C783}	2021-02-26 00:16:40	rsaavedra	2021-02-26 00:16:40	rsaavedra	STT-14-1-
-64.8611	18.3291	{F978F7E7-CDBC-4570-ADC7-06BDAFB5C783}	STT-14-1	2021-02-25 19:51:00	2		no		2021-02-26 00:16:40	rsaavedra	2021-02-26 00:23:21	rsaavedra	{F9D789F0-C4F7-42FF-ABC0-99160F9B4890}	Artificial	tire			yes	no	4							{F978F7E7-CDBC-4570-ADC7-06BDAFB5C783}	2021-02-26 00:16:40	rsaavedra	2021-02-26 00:16:40	rsaavedra	STT-14-1-
-64.8611	18.3291	{F978F7E7-CDBC-4570-ADC7-06BDAFB5C783}	STT-14-1	2021-02-25 19:51:00	2		no		2021-02-26 00:16:40	rsaavedra	2021-02-26 00:23:21	rsaavedra	{87673A87-3BFC-41BB-9B0F-FCA1D16A71FC}														{F978F7E7-CDBC-4570-ADC7-06BDAFB5C783}	2021-02-26 00:16:40	rsaavedra	2021-02-26 00:16:40	rsaavedra	STT-14-1-
-64.8611	18.3291	{F978F7E7-CDBC-4570-ADC7-06BDAFB5C783}	STT-14-1	2021-02-25 19:51:00	2		no		2021-02-26 00:16:40	rsaavedra	2021-02-26 00:23:21	rsaavedra	{0E790707-BCC1-48A8-B1D4-3E9CCFC63ECA}	Artificial	plastic cistern			no	yes		unknown						{F978F7E7-CDBC-4570-ADC7-06BDAFB5C783}	2021-02-26 00:16:40	rsaavedra	2021-02-26 00:16:40	rsaavedra	STT-14-1-
-64.8611	18.3291	{F978F7E7-CDBC-4570-ADC7-06BDAFB5C783}	STT-14-1	2021-02-25 19:51:00	2		no		2021-02-26 00:16:40	rsaavedra	2021-02-26 00:23:21	rsaavedra	{E4FB5958-49D4-4A68-84E4-F4C0783922E0}	Artificial	barrel/drum			yes	yes		unknown						{F978F7E7-CDBC-4570-ADC7-06BDAFB5C783}	2021-02-26 00:16:40	rsaavedra	2021-02-26 00:16:40	rsaavedra	STT-14-1-
-64.8611	18.3291	{F978F7E7-CDBC-4570-ADC7-06BDAFB5C783}	STT-14-1	2021-02-25 19:51:00	2		no		2021-02-26 00:16:40	rsaavedra	2021-02-26 00:23:21	rsaavedra	{E86E12E7-D823-49A3-A426-1401BE5CDFB1}	Artificial	bucket			no	no	4							{F978F7E7-CDBC-4570-ADC7-06BDAFB5C783}	2021-02-26 00:16:40	rsaavedra	2021-02-26 00:16:40	rsaavedra	STT-14-1-
-64.8611	18.3291	{F978F7E7-CDBC-4570-ADC7-06BDAFB5C783}	STT-14-1	2021-02-25 19:51:00	2		no		2021-02-26 00:16:40	rsaavedra	2021-02-26 00:23:21	rsaavedra	{92FECF6B-F210-4C51-8A95-49E36A357CF3}	Artificial	animal drinking bowl			no	yes		no						{F978F7E7-CDBC-4570-ADC7-06BDAFB5C783}	2021-02-26 00:16:40	rsaavedra	2021-02-26 00:16:40	rsaavedra	STT-14-1-
-64.9074	18.3403	{F77BA07C-C9C6-4A0F-BB69-D4DDE5E59E3E}	STT-21-1	2021-02-25 21:45:00			yes		2021-02-26 01:52:40	amorales	2021-06-03 19:36:47	portaladmin	{983414A4-2D0F-4779-B54C-A81BCDD086A3}	Artificial	flowerpot dish			yes	no								{F77BA07C-C9C6-4A0F-BB69-D4DDE5E59E3E}	2021-02-26 01:52:40	amorales	2021-06-03 19:37:03	portaladmin	STT-21-1-
-64.9074	18.3403	{F77BA07C-C9C6-4A0F-BB69-D4DDE5E59E3E}	STT-21-1	2021-02-25 21:45:00			yes		2021-02-26 01:52:40	amorales	2021-06-03 19:36:47	portaladmin	{46EC2335-B1BD-4BD0-92C8-16FAF90B2863}	Artificial	other		Metal container	no	no								{F77BA07C-C9C6-4A0F-BB69-D4DDE5E59E3E}	2021-02-26 01:52:40	amorales	2021-06-03 19:37:13	portaladmin	STT-21-1-
-64.9074	18.3403	{F77BA07C-C9C6-4A0F-BB69-D4DDE5E59E3E}	STT-21-1	2021-02-25 21:45:00			yes		2021-02-26 01:52:40	amorales	2021-06-03 19:36:47	portaladmin	{2060EC12-201F-4F99-AD34-935CDAB4AC72}	Artificial	flowerpot dish			yes	no	2							{F77BA07C-C9C6-4A0F-BB69-D4DDE5E59E3E}	2021-02-26 01:52:40	amorales	2021-06-03 19:37:16	portaladmin	STT-21-1-
-64.9074	18.3403	{F77BA07C-C9C6-4A0F-BB69-D4DDE5E59E3E}	STT-21-1	2021-02-25 21:45:00			yes		2021-02-26 01:52:40	amorales	2021-06-03 19:36:47	portaladmin	{9B0E7D3A-7068-4365-895A-F87CC313211E}	Artificial	cap			yes	no	2							{F77BA07C-C9C6-4A0F-BB69-D4DDE5E59E3E}	2021-02-26 01:52:40	amorales	2021-06-03 19:37:18	portaladmin	STT-21-1-
-64.9074	18.3403	{F77BA07C-C9C6-4A0F-BB69-D4DDE5E59E3E}	STT-21-1	2021-02-25 21:45:00			yes		2021-02-26 01:52:40	amorales	2021-06-03 19:36:47	portaladmin	{15305925-F2E8-4ED6-9288-FC52683DCF7A}	Artificial	other		Concrete pool unfilled	no	no								{F77BA07C-C9C6-4A0F-BB69-D4DDE5E59E3E}	2021-02-26 01:52:40	amorales	2021-06-03 19:37:21	portaladmin	STT-21-1-
-64.9074	18.3403	{F77BA07C-C9C6-4A0F-BB69-D4DDE5E59E3E}	STT-21-1	2021-02-25 21:45:00			yes		2021-02-26 01:52:40	amorales	2021-06-03 19:36:47	portaladmin	{403983B8-D0A3-4BE2-B919-BD13F025DFB7}	Artificial	fountain			yes	no	2							{F77BA07C-C9C6-4A0F-BB69-D4DDE5E59E3E}	2021-02-26 01:52:40	amorales	2021-06-03 19:37:23	portaladmin	STT-21-1-
-64.9074	18.3403	{F77BA07C-C9C6-4A0F-BB69-D4DDE5E59E3E}	STT-21-1	2021-02-25 21:45:00			yes		2021-02-26 01:52:40	amorales	2021-06-03 19:36:47	portaladmin	{FACA236B-D478-42EF-BEE3-D4ACE4B7C026}	Artificial	toldo or covered			yes	no								{F77BA07C-C9C6-4A0F-BB69-D4DDE5E59E3E}	2021-02-26 01:52:40	amorales	2021-06-03 19:37:27	portaladmin	STT-21-1-
-64.9074	18.3403	{F77BA07C-C9C6-4A0F-BB69-D4DDE5E59E3E}	STT-21-1	2021-02-25 21:45:00			yes		2021-02-26 01:52:40	amorales	2021-06-03 19:36:47	portaladmin	{F4786F46-412B-420D-BBC9-7205442C2D0D}	Artificial	cap			no	no								{F77BA07C-C9C6-4A0F-BB69-D4DDE5E59E3E}	2021-02-26 01:52:40	amorales	2021-06-03 19:37:30	portaladmin	STT-21-1-
-64.7732	17.7216	{C032DDBB-D8A0-47D7-A817-86D6BF42C692}	STX-20-5	2021-03-01 14:30:00	2		unknown		2021-03-01 18:45:24	wortiz	2021-03-01 18:45:24	wortiz	{D2E2EE6B-B423-4F68-943E-2EBFE271A947}	Artificial	animal drinking bowl			yes	no	3							{C032DDBB-D8A0-47D7-A817-86D6BF42C692}	2021-03-01 18:45:24	wortiz	2021-03-01 18:45:24	wortiz	STX-20-5-
-64.7732	17.7216	{C032DDBB-D8A0-47D7-A817-86D6BF42C692}	STX-20-5	2021-03-01 14:30:00	2		unknown		2021-03-01 18:45:24	wortiz	2021-03-01 18:45:24	wortiz	{0B1203E9-F9EF-4267-8D50-AE6FB33EB054}	Artificial	discarded kitchen appliances			no	no	1							{C032DDBB-D8A0-47D7-A817-86D6BF42C692}	2021-03-01 18:45:24	wortiz	2021-03-01 18:45:24	wortiz	STX-20-5-
-64.7732	17.7216	{C032DDBB-D8A0-47D7-A817-86D6BF42C692}	STX-20-5	2021-03-01 14:30:00	2		unknown		2021-03-01 18:45:24	wortiz	2021-03-01 18:45:24	wortiz	{EA905F9F-E4D4-4750-8EAA-CDBB165B1A5D}	Artificial	bucket			no	yes		no						{C032DDBB-D8A0-47D7-A817-86D6BF42C692}	2021-03-01 18:45:24	wortiz	2021-03-01 18:45:24	wortiz	STX-20-5-
-64.7732	17.7216	{C032DDBB-D8A0-47D7-A817-86D6BF42C692}	STX-20-5	2021-03-01 14:30:00	2		unknown		2021-03-01 18:45:24	wortiz	2021-03-01 18:45:24	wortiz	{35F4312F-EF61-4344-84C6-598F5D1BEC61}	Artificial	bucket			no	yes		no						{C032DDBB-D8A0-47D7-A817-86D6BF42C692}	2021-03-01 18:45:24	wortiz	2021-03-01 18:45:24	wortiz	STX-20-5-
-64.7732	17.7216	{C032DDBB-D8A0-47D7-A817-86D6BF42C692}	STX-20-5	2021-03-01 14:30:00	2		unknown		2021-03-01 18:45:24	wortiz	2021-03-01 18:45:24	wortiz	{2CE3EA8C-91C3-4CA7-8A01-2FAE72BE5A9E}	Artificial	bucket			no	yes		no						{C032DDBB-D8A0-47D7-A817-86D6BF42C692}	2021-03-01 18:45:24	wortiz	2021-03-01 18:45:24	wortiz	STX-20-5-
-64.7732	17.7216	{C032DDBB-D8A0-47D7-A817-86D6BF42C692}	STX-20-5	2021-03-01 14:30:00	2		unknown		2021-03-01 18:45:24	wortiz	2021-03-01 18:45:24	wortiz	{2A9C8B6B-091C-437A-8901-9C6CD1AFE226}	Artificial	glass bottles			no	no	25							{C032DDBB-D8A0-47D7-A817-86D6BF42C692}	2021-03-01 18:45:24	wortiz	2021-03-01 18:45:24	wortiz	STX-20-5-
-64.7732	17.7216	{C032DDBB-D8A0-47D7-A817-86D6BF42C692}	STX-20-5	2021-03-01 14:30:00	2		unknown		2021-03-01 18:45:24	wortiz	2021-03-01 18:45:24	wortiz	{0DF58A46-AB67-4089-BC00-EFD34856ECB5}	Artificial	glass bottles			no	no	31							{C032DDBB-D8A0-47D7-A817-86D6BF42C692}	2021-03-01 18:45:24	wortiz	2021-03-01 18:45:24	wortiz	STX-20-5-
-64.7732	17.7216	{C032DDBB-D8A0-47D7-A817-86D6BF42C692}	STX-20-5	2021-03-01 14:30:00	2		unknown		2021-03-01 18:45:24	wortiz	2021-03-01 18:45:24	wortiz	{5069FF2B-184A-418E-B61D-0F6B6FC64B56}	Artificial	toldo or covered			no	yes		no						{C032DDBB-D8A0-47D7-A817-86D6BF42C692}	2021-03-01 18:45:24	wortiz	2021-03-01 18:45:24	wortiz	STX-20-5-
-64.7732	17.7216	{C032DDBB-D8A0-47D7-A817-86D6BF42C692}	STX-20-5	2021-03-01 14:30:00	2		unknown		2021-03-01 18:45:24	wortiz	2021-03-01 18:45:24	wortiz	{F9B27225-12A4-4C08-953E-725FE97F7FCD}	Artificial	toldo or covered			no	yes		no						{C032DDBB-D8A0-47D7-A817-86D6BF42C692}	2021-03-01 18:45:24	wortiz	2021-03-01 18:45:24	wortiz	STX-20-5-
-64.7732	17.7216	{C032DDBB-D8A0-47D7-A817-86D6BF42C692}	STX-20-5	2021-03-01 14:30:00	2		unknown		2021-03-01 18:45:24	wortiz	2021-03-01 18:45:24	wortiz	{51A93018-7334-4191-ABEE-5248697940F0}	Artificial	bucket			no	no	12							{C032DDBB-D8A0-47D7-A817-86D6BF42C692}	2021-03-01 18:45:24	wortiz	2021-03-01 18:45:24	wortiz	STX-20-5-
-64.7732	17.7216	{C032DDBB-D8A0-47D7-A817-86D6BF42C692}	STX-20-5	2021-03-01 14:30:00	2		unknown		2021-03-01 18:45:24	wortiz	2021-03-01 18:45:24	wortiz	{28CF88B2-85C4-4453-ABC6-646503D80D3D}	Artificial	water meter				no	1							{C032DDBB-D8A0-47D7-A817-86D6BF42C692}	2021-03-01 18:45:24	wortiz	2021-03-01 18:45:24	wortiz	STX-20-5-
-64.7732	17.7216	{C032DDBB-D8A0-47D7-A817-86D6BF42C692}	STX-20-5	2021-03-01 14:30:00	2		unknown		2021-03-01 18:45:24	wortiz	2021-03-01 18:45:24	wortiz	{C0A83371-3EB7-4D20-B0DA-89052072A8DE}	Artificial	other		Trash pile with more than 30 plastic bottles and 30 glass bottles in dry condition mixed with bags of concrete and pieces of palettes.	no	no	1							{C032DDBB-D8A0-47D7-A817-86D6BF42C692}	2021-03-01 18:45:24	wortiz	2021-03-01 18:45:24	wortiz	STX-20-5-
-64.8173	17.7081	{72DC1728-87DD-457A-B88F-22A4143E0772}	STX-17-1	2021-03-01 15:15:00	2		yes		2021-03-01 19:22:32	nmarrero	2021-03-01 19:22:32	nmarrero	{C75A0AFF-837D-4344-B5C3-5C6BBB0E16B3}	Artificial	other		Paint lid	no	yes		no						{72DC1728-87DD-457A-B88F-22A4143E0772}	2021-03-01 19:22:32	nmarrero	2021-03-01 19:22:32	nmarrero	STX-17-1-
-64.8173	17.7081	{72DC1728-87DD-457A-B88F-22A4143E0772}	STX-17-1	2021-03-01 15:15:00	2		yes		2021-03-01 19:22:32	nmarrero	2021-03-01 19:22:32	nmarrero	{859F1C3D-5546-4435-A88B-50AB26A108CE}	Artificial	other		Paint lid	yes	no	4							{72DC1728-87DD-457A-B88F-22A4143E0772}	2021-03-01 19:22:32	nmarrero	2021-03-01 19:22:32	nmarrero	STX-17-1-
-64.8173	17.7081	{72DC1728-87DD-457A-B88F-22A4143E0772}	STX-17-1	2021-03-01 15:15:00	2		yes		2021-03-01 19:22:32	nmarrero	2021-03-01 19:22:32	nmarrero	{5C566B8D-9157-419E-9560-9B877FEA1B98}	Artificial	bucket			no	no	1							{72DC1728-87DD-457A-B88F-22A4143E0772}	2021-03-01 19:22:32	nmarrero	2021-03-01 19:22:32	nmarrero	STX-17-1-
-64.8173	17.7081	{72DC1728-87DD-457A-B88F-22A4143E0772}	STX-17-1	2021-03-01 15:15:00	2		yes		2021-03-01 19:22:32	nmarrero	2021-03-01 19:22:32	nmarrero	{5FF8222B-BA42-4A78-9202-95FAA1A4E383}	Artificial	animal drinking bowl			yes	yes		no						{72DC1728-87DD-457A-B88F-22A4143E0772}	2021-03-01 19:22:32	nmarrero	2021-03-01 19:22:32	nmarrero	STX-17-1-
-64.8173	17.7081	{72DC1728-87DD-457A-B88F-22A4143E0772}	STX-17-1	2021-03-01 15:15:00	2		yes		2021-03-01 19:22:32	nmarrero	2021-03-01 19:22:32	nmarrero	{A8D162DA-9B51-479A-86EA-32BBC6ADAA3C}	Artificial	other		Watering can	yes	yes		no						{72DC1728-87DD-457A-B88F-22A4143E0772}	2021-03-01 19:22:32	nmarrero	2021-03-01 19:22:32	nmarrero	STX-17-1-
-64.8173	17.7081	{72DC1728-87DD-457A-B88F-22A4143E0772}	STX-17-1	2021-03-01 15:15:00	2		yes		2021-03-01 19:22:32	nmarrero	2021-03-01 19:22:32	nmarrero	{AB329F4A-684E-4C5C-9507-051807CABDBF}	Artificial	bucket			no	no	3							{72DC1728-87DD-457A-B88F-22A4143E0772}	2021-03-01 19:22:32	nmarrero	2021-03-01 19:22:32	nmarrero	STX-17-1-
-64.8173	17.7081	{72DC1728-87DD-457A-B88F-22A4143E0772}	STX-17-1	2021-03-01 15:15:00	2		yes		2021-03-01 19:22:32	nmarrero	2021-03-01 19:22:32	nmarrero	{53C6C5A4-B6B0-4E88-9376-9D8A89DEF744}	Artificial	discarded kitchen appliances			yes	no	1							{72DC1728-87DD-457A-B88F-22A4143E0772}	2021-03-01 19:22:32	nmarrero	2021-03-01 19:22:32	nmarrero	STX-17-1-
-64.7838	17.715	{886C57D1-CBBA-40F5-912E-7F2C4F374545}	STX-20-6	2021-03-01 17:17:00	2		yes		2021-03-01 21:19:03	wortiz	2021-03-01 21:19:03	wortiz	{B070E297-1A61-49BE-9CB0-0F725D03A657}	Artificial	water meter			no	no	1							{886C57D1-CBBA-40F5-912E-7F2C4F374545}	2021-03-01 21:19:03	wortiz	2021-03-01 21:19:03	wortiz	STX-20-6-
-64.7838	17.715	{886C57D1-CBBA-40F5-912E-7F2C4F374545}	STX-20-6	2021-03-01 17:17:00	2		yes		2021-03-01 21:19:03	wortiz	2021-03-01 21:19:03	wortiz	{19A1D301-DF3E-45EE-BD4A-A5C70A9222AB}	Artificial	flowerpot dish			no	no	1							{886C57D1-CBBA-40F5-912E-7F2C4F374545}	2021-03-01 21:19:03	wortiz	2021-03-01 21:19:03	wortiz	STX-20-6-
-64.7838	17.715	{886C57D1-CBBA-40F5-912E-7F2C4F374545}	STX-20-6	2021-03-01 17:17:00	2		yes		2021-03-01 21:19:03	wortiz	2021-03-01 21:19:03	wortiz	{5F262EFB-89AA-42D6-9758-3D0A266CAE07}	Artificial	glass bottles			no	no	1							{886C57D1-CBBA-40F5-912E-7F2C4F374545}	2021-03-01 21:19:03	wortiz	2021-03-01 21:19:03	wortiz	STX-20-6-
-64.8184	17.7131	{40CD6831-8A5B-4CED-A825-D324DF9AC7C6}	STX-17-2	2021-03-01 17:15:00	3		yes		2021-03-01 21:23:09	nmarrero	2021-03-01 21:23:09	nmarrero	{93C2F760-C8B8-47E9-8627-D59633ABB179}	Artificial	barrel/drum			yes	yes		no						{40CD6831-8A5B-4CED-A825-D324DF9AC7C6}	2021-03-01 21:23:09	nmarrero	2021-03-01 21:23:09	nmarrero	STX-17-2-
-64.8184	17.7131	{40CD6831-8A5B-4CED-A825-D324DF9AC7C6}	STX-17-2	2021-03-01 17:15:00	3		yes		2021-03-01 21:23:09	nmarrero	2021-03-01 21:23:09	nmarrero	{2D94B74A-38D7-44D3-A866-9B975301DF0A}	Artificial	flowerpot			yes	no	5							{40CD6831-8A5B-4CED-A825-D324DF9AC7C6}	2021-03-01 21:23:09	nmarrero	2021-03-01 21:23:09	nmarrero	STX-17-2-
-64.8184	17.7131	{40CD6831-8A5B-4CED-A825-D324DF9AC7C6}	STX-17-2	2021-03-01 17:15:00	3		yes		2021-03-01 21:23:09	nmarrero	2021-03-01 21:23:09	nmarrero	{D7C04FD6-760C-453C-9136-DD753B608042}	Artificial	glass bottles			yes	yes		no						{40CD6831-8A5B-4CED-A825-D324DF9AC7C6}	2021-03-01 21:23:09	nmarrero	2021-03-01 21:23:09	nmarrero	STX-17-2-
-64.8184	17.7131	{40CD6831-8A5B-4CED-A825-D324DF9AC7C6}	STX-17-2	2021-03-01 17:15:00	3		yes		2021-03-01 21:23:09	nmarrero	2021-03-01 21:23:09	nmarrero	{FC1CB296-98F3-4D33-89F0-05DAAFF0B82F}	Artificial	septic tank			no	unknown							no	{40CD6831-8A5B-4CED-A825-D324DF9AC7C6}	2021-03-01 21:23:09	nmarrero	2021-03-01 21:23:09	nmarrero	STX-17-2-
-64.8666	18.3268	{2ECAA4FA-9A8A-44B1-B3AF-AAF9CDDD36A9}	STT-13-1	2021-02-25 21:35:00			no		2021-03-01 22:43:27	rsaavedra	2021-03-01 22:43:27	rsaavedra	{FEC388CC-E60C-4769-B420-FF1C37A21043}	Artificial	barrel/drum			yes	yes		unknown						{2ECAA4FA-9A8A-44B1-B3AF-AAF9CDDD36A9}	2021-03-01 22:43:27	rsaavedra	2021-03-01 22:43:27	rsaavedra	STT-13-1-
-64.8666	18.3268	{2ECAA4FA-9A8A-44B1-B3AF-AAF9CDDD36A9}	STT-13-1	2021-02-25 21:35:00			no		2021-03-01 22:43:27	rsaavedra	2021-03-01 22:43:27	rsaavedra	{11181C6C-A32A-4225-BC2F-16074A05A93A}	Artificial	bucket			yes	no	3							{2ECAA4FA-9A8A-44B1-B3AF-AAF9CDDD36A9}	2021-03-01 22:43:27	rsaavedra	2021-03-01 22:43:27	rsaavedra	STT-13-1-
-64.8666	18.3268	{2ECAA4FA-9A8A-44B1-B3AF-AAF9CDDD36A9}	STT-13-1	2021-02-25 21:35:00			no		2021-03-01 22:43:27	rsaavedra	2021-03-01 22:43:27	rsaavedra	{647BE4D6-7E3D-4D2F-B808-B4DC1DADD727}	Artificial	flowerpot dish			yes	no	4							{2ECAA4FA-9A8A-44B1-B3AF-AAF9CDDD36A9}	2021-03-01 22:43:27	rsaavedra	2021-03-01 22:43:27	rsaavedra	STT-13-1-
-64.8666	18.3268	{2ECAA4FA-9A8A-44B1-B3AF-AAF9CDDD36A9}	STT-13-1	2021-02-25 21:35:00			no		2021-03-01 22:43:27	rsaavedra	2021-03-01 22:43:27	rsaavedra	{E9634230-88B3-4E51-A541-69E0E408C5B8}	Artificial	plastic container			yes	yes		no						{2ECAA4FA-9A8A-44B1-B3AF-AAF9CDDD36A9}	2021-03-01 22:43:27	rsaavedra	2021-03-01 22:43:27	rsaavedra	STT-13-1-
-64.8666	18.3268	{2ECAA4FA-9A8A-44B1-B3AF-AAF9CDDD36A9}	STT-13-1	2021-02-25 21:35:00			no		2021-03-01 22:43:27	rsaavedra	2021-03-01 22:43:27	rsaavedra	{CD67CEE8-4F6A-4422-8369-366D8D6A1E16}	Artificial	animal drinking bowl			no	no								{2ECAA4FA-9A8A-44B1-B3AF-AAF9CDDD36A9}	2021-03-01 22:43:27	rsaavedra	2021-03-01 22:43:27	rsaavedra	STT-13-1-
-64.8666	18.3268	{2ECAA4FA-9A8A-44B1-B3AF-AAF9CDDD36A9}	STT-13-1	2021-02-25 21:35:00			no		2021-03-01 22:43:27	rsaavedra	2021-03-01 22:43:27	rsaavedra	{3C665CCF-5053-4612-A940-2D9F7EB507EC}	Artificial	barrel/drum			no	yes		yes						{2ECAA4FA-9A8A-44B1-B3AF-AAF9CDDD36A9}	2021-03-01 22:43:27	rsaavedra	2021-03-01 22:43:27	rsaavedra	STT-13-1-
-64.8666	18.3268	{2ECAA4FA-9A8A-44B1-B3AF-AAF9CDDD36A9}	STT-13-1	2021-02-25 21:35:00			no		2021-03-01 22:43:27	rsaavedra	2021-03-01 22:43:27	rsaavedra	{5F0AB8F5-3679-4AFF-B254-B8DCC12153CD}	Artificial	glass container			no	yes		no						{2ECAA4FA-9A8A-44B1-B3AF-AAF9CDDD36A9}	2021-03-01 22:43:27	rsaavedra	2021-03-01 22:43:27	rsaavedra	STT-13-1-
-64.8666	18.3268	{2ECAA4FA-9A8A-44B1-B3AF-AAF9CDDD36A9}	STT-13-1	2021-02-25 21:35:00			no		2021-03-01 22:43:27	rsaavedra	2021-03-01 22:43:27	rsaavedra	{8957DA73-0B79-4BDE-839D-C8FDC006EF19}	Artificial	plastic cistern			yes	yes		unknown						{2ECAA4FA-9A8A-44B1-B3AF-AAF9CDDD36A9}	2021-03-01 22:43:27	rsaavedra	2021-03-01 22:43:27	rsaavedra	STT-13-1-
-64.8666	18.3268	{2ECAA4FA-9A8A-44B1-B3AF-AAF9CDDD36A9}	STT-13-1	2021-02-25 21:35:00			no		2021-03-01 22:43:27	rsaavedra	2021-03-01 22:43:27	rsaavedra	{67EBFF82-182D-4E99-A3BA-9EBC9A53FFC4}	Artificial	plastic cistern			yes	yes		unknown						{2ECAA4FA-9A8A-44B1-B3AF-AAF9CDDD36A9}	2021-03-01 22:43:27	rsaavedra	2021-03-01 22:43:27	rsaavedra	STT-13-1-
-64.8666	18.3268	{2ECAA4FA-9A8A-44B1-B3AF-AAF9CDDD36A9}	STT-13-1	2021-02-25 21:35:00			no		2021-03-01 22:43:27	rsaavedra	2021-03-01 22:43:27	rsaavedra	{7317032D-2551-4C9E-8B73-048C1D2F2D44}	Artificial	plastic cistern			yes	yes		unknown						{2ECAA4FA-9A8A-44B1-B3AF-AAF9CDDD36A9}	2021-03-01 22:43:27	rsaavedra	2021-03-01 22:43:27	rsaavedra	STT-13-1-
-64.8666	18.3268	{2ECAA4FA-9A8A-44B1-B3AF-AAF9CDDD36A9}	STT-13-1	2021-02-25 21:35:00			no		2021-03-01 22:43:27	rsaavedra	2021-03-01 22:43:27	rsaavedra	{B51830FA-20C3-4D03-B2EC-FDFE65720D6C}	Artificial	cap			yes	no	5							{2ECAA4FA-9A8A-44B1-B3AF-AAF9CDDD36A9}	2021-03-01 22:43:27	rsaavedra	2021-03-01 22:43:27	rsaavedra	STT-13-1-
-64.8666	18.3268	{2ECAA4FA-9A8A-44B1-B3AF-AAF9CDDD36A9}	STT-13-1	2021-02-25 21:35:00			no		2021-03-01 22:43:27	rsaavedra	2021-03-01 22:43:27	rsaavedra	{7BBE83AB-EE86-4368-BF64-1346EF98332B}	Artificial	plastic cistern			no	yes		unknown						{2ECAA4FA-9A8A-44B1-B3AF-AAF9CDDD36A9}	2021-03-01 22:43:27	rsaavedra	2021-03-01 22:43:27	rsaavedra	STT-13-1-
-64.9223	18.3452	{481F5B9C-0B94-476D-A6D4-5A95E32BC5D3}	STT-22-1	2021-03-01 16:38:00					2021-03-01 22:43:29	rsaavedra	2021-03-01 22:43:29	rsaavedra	{84BB21FA-B841-4917-84D7-B5BE94CFA180}	Artificial	flowerpot dish			no	yes		no						{481F5B9C-0B94-476D-A6D4-5A95E32BC5D3}	2021-03-01 22:43:29	rsaavedra	2021-03-01 22:43:29	rsaavedra	STT-22-1-
-64.9223	18.3452	{481F5B9C-0B94-476D-A6D4-5A95E32BC5D3}	STT-22-1	2021-03-01 16:38:00					2021-03-01 22:43:29	rsaavedra	2021-03-01 22:43:29	rsaavedra	{D02E8983-2B9D-4D25-AB29-47088C64735A}	Artificial	flowerpot dish			no	yes		no						{481F5B9C-0B94-476D-A6D4-5A95E32BC5D3}	2021-03-01 22:43:29	rsaavedra	2021-03-01 22:43:29	rsaavedra	STT-22-1-
-64.9223	18.3452	{481F5B9C-0B94-476D-A6D4-5A95E32BC5D3}	STT-22-1	2021-03-01 16:38:00					2021-03-01 22:43:29	rsaavedra	2021-03-01 22:43:29	rsaavedra	{63399352-568D-4608-8C90-1831C04AAD4F}	Artificial	flowerpot dish			no	yes		no						{481F5B9C-0B94-476D-A6D4-5A95E32BC5D3}	2021-03-01 22:43:29	rsaavedra	2021-03-01 22:43:29	rsaavedra	STT-22-1-
-64.9223	18.3452	{481F5B9C-0B94-476D-A6D4-5A95E32BC5D3}	STT-22-1	2021-03-01 16:38:00					2021-03-01 22:43:29	rsaavedra	2021-03-01 22:43:29	rsaavedra	{D544CC99-1191-43C9-80F3-F5C5DDDDEFB1}	Artificial	flowerpot			no	yes		no						{481F5B9C-0B94-476D-A6D4-5A95E32BC5D3}	2021-03-01 22:43:29	rsaavedra	2021-03-01 22:43:29	rsaavedra	STT-22-1-
-64.9223	18.3452	{481F5B9C-0B94-476D-A6D4-5A95E32BC5D3}	STT-22-1	2021-03-01 16:38:00					2021-03-01 22:43:29	rsaavedra	2021-03-01 22:43:29	rsaavedra	{3C462B4A-5D5D-4E06-B065-233BA6FBFE60}	Artificial	bucket			no	yes		no						{481F5B9C-0B94-476D-A6D4-5A95E32BC5D3}	2021-03-01 22:43:29	rsaavedra	2021-03-01 22:43:29	rsaavedra	STT-22-1-
-64.9223	18.3452	{481F5B9C-0B94-476D-A6D4-5A95E32BC5D3}	STT-22-1	2021-03-01 16:38:00					2021-03-01 22:43:29	rsaavedra	2021-03-01 22:43:29	rsaavedra	{DBC0F8C8-ED09-425D-A026-D893D2A7792D}														{481F5B9C-0B94-476D-A6D4-5A95E32BC5D3}	2021-03-01 22:43:29	rsaavedra	2021-03-01 22:43:29	rsaavedra	STT-22-1-
-64.9223	18.3452	{481F5B9C-0B94-476D-A6D4-5A95E32BC5D3}	STT-22-1	2021-03-01 16:38:00					2021-03-01 22:43:29	rsaavedra	2021-03-01 22:43:29	rsaavedra	{3A06F23D-11C3-4B75-A354-EAB540EAAE29}	Artificial	flowerpot dish			no	yes		no						{481F5B9C-0B94-476D-A6D4-5A95E32BC5D3}	2021-03-01 22:43:29	rsaavedra	2021-03-01 22:43:29	rsaavedra	STT-22-1-
-64.9223	18.3452	{481F5B9C-0B94-476D-A6D4-5A95E32BC5D3}	STT-22-1	2021-03-01 16:38:00					2021-03-01 22:43:29	rsaavedra	2021-03-01 22:43:29	rsaavedra	{7ECBA10E-870E-4963-9A62-250FDFD72A18}	Artificial	flowerpot dish			no	yes		no						{481F5B9C-0B94-476D-A6D4-5A95E32BC5D3}	2021-03-01 22:43:29	rsaavedra	2021-03-01 22:43:29	rsaavedra	STT-22-1-
-64.9223	18.3452	{481F5B9C-0B94-476D-A6D4-5A95E32BC5D3}	STT-22-1	2021-03-01 16:38:00					2021-03-01 22:43:29	rsaavedra	2021-03-01 22:43:29	rsaavedra	{BDE5043C-21C3-4D64-8C6F-8B1A6A8F6EC9}	Artificial	plastic bottles			yes	no								{481F5B9C-0B94-476D-A6D4-5A95E32BC5D3}	2021-03-01 22:43:29	rsaavedra	2021-03-01 22:43:29	rsaavedra	STT-22-1-
-64.9223	18.3452	{481F5B9C-0B94-476D-A6D4-5A95E32BC5D3}	STT-22-1	2021-03-01 16:38:00					2021-03-01 22:43:29	rsaavedra	2021-03-01 22:43:29	rsaavedra	{57A659E3-771D-4387-8292-28F35E124E93}	Artificial	cap			yes	yes		no						{481F5B9C-0B94-476D-A6D4-5A95E32BC5D3}	2021-03-01 22:43:29	rsaavedra	2021-03-01 22:43:29	rsaavedra	STT-22-1-
-64.9223	18.3452	{481F5B9C-0B94-476D-A6D4-5A95E32BC5D3}	STT-22-1	2021-03-01 16:38:00					2021-03-01 22:43:29	rsaavedra	2021-03-01 22:43:29	rsaavedra	{84EF9127-BF1C-418B-B5E8-116FB34E34F5}	Artificial	glass container			yes	no								{481F5B9C-0B94-476D-A6D4-5A95E32BC5D3}	2021-03-01 22:43:29	rsaavedra	2021-03-01 22:43:29	rsaavedra	STT-22-1-
-64.9223	18.3452	{481F5B9C-0B94-476D-A6D4-5A95E32BC5D3}	STT-22-1	2021-03-01 16:38:00					2021-03-01 22:43:29	rsaavedra	2021-03-01 22:43:29	rsaavedra	{79CA56A3-DF2E-4A47-BEB5-4F939C6EA448}														{481F5B9C-0B94-476D-A6D4-5A95E32BC5D3}	2021-03-01 22:43:29	rsaavedra	2021-03-01 22:43:29	rsaavedra	STT-22-1-
-64.9223	18.3452	{481F5B9C-0B94-476D-A6D4-5A95E32BC5D3}	STT-22-1	2021-03-01 16:38:00					2021-03-01 22:43:29	rsaavedra	2021-03-01 22:43:29	rsaavedra	{AAFF3C75-B4F8-4801-86F4-B39AFD8E33F1}	Artificial	bucket			yes	yes		no						{481F5B9C-0B94-476D-A6D4-5A95E32BC5D3}	2021-03-01 22:43:29	rsaavedra	2021-03-01 22:43:29	rsaavedra	STT-22-1-
-64.8662	18.3227	{3E92EDF1-86D0-42F5-A9DB-0655E35943E3}	STT-13-2	2021-03-01 18:13:00			yes		2021-03-01 22:43:33	rsaavedra	2021-03-01 22:43:33	rsaavedra	{8FA6EE86-1102-4D6C-9E9A-B03C9963A7AF}	Artificial	plastic container			yes	no								{3E92EDF1-86D0-42F5-A9DB-0655E35943E3}	2021-03-01 22:43:33	rsaavedra	2021-03-01 22:43:33	rsaavedra	STT-13-2-
-64.8662	18.3227	{3E92EDF1-86D0-42F5-A9DB-0655E35943E3}	STT-13-2	2021-03-01 18:13:00			yes		2021-03-01 22:43:33	rsaavedra	2021-03-01 22:43:33	rsaavedra	{F4CBBBA5-C8ED-4401-9C30-EF919A1FD919}	Artificial	other		Metal tool box	yes	no								{3E92EDF1-86D0-42F5-A9DB-0655E35943E3}	2021-03-01 22:43:33	rsaavedra	2021-03-01 22:43:33	rsaavedra	STT-13-2-
-64.8662	18.3227	{3E92EDF1-86D0-42F5-A9DB-0655E35943E3}	STT-13-2	2021-03-01 18:13:00			yes		2021-03-01 22:43:33	rsaavedra	2021-03-01 22:43:33	rsaavedra	{7F95FF88-408A-44B2-8F51-254CA9B2A3E7}	Artificial	flowerpot dish			yes	yes		no						{3E92EDF1-86D0-42F5-A9DB-0655E35943E3}	2021-03-01 22:43:33	rsaavedra	2021-03-01 22:43:33	rsaavedra	STT-13-2-
-64.8662	18.3227	{3E92EDF1-86D0-42F5-A9DB-0655E35943E3}	STT-13-2	2021-03-01 18:13:00			yes		2021-03-01 22:43:33	rsaavedra	2021-03-01 22:43:33	rsaavedra	{4A980C2D-2131-4B57-B6E1-69BF42E2244C}														{3E92EDF1-86D0-42F5-A9DB-0655E35943E3}	2021-03-01 22:43:33	rsaavedra	2021-03-01 22:43:33	rsaavedra	STT-13-2-
-64.8662	18.3227	{3E92EDF1-86D0-42F5-A9DB-0655E35943E3}	STT-13-2	2021-03-01 18:13:00			yes		2021-03-01 22:43:33	rsaavedra	2021-03-01 22:43:33	rsaavedra	{E3402935-FFCC-4A14-A2A0-2BF01DE1B046}	Artificial	plastic container			yes	yes		yes	no					{3E92EDF1-86D0-42F5-A9DB-0655E35943E3}	2021-03-01 22:43:33	rsaavedra	2021-03-01 22:43:33	rsaavedra	STT-13-2-
-64.8662	18.3227	{3E92EDF1-86D0-42F5-A9DB-0655E35943E3}	STT-13-2	2021-03-01 18:13:00			yes		2021-03-01 22:43:33	rsaavedra	2021-03-01 22:43:33	rsaavedra	{1500F099-85F3-4464-BFF4-EB028E700C1C}	Artificial	plastic container			yes	yes		yes	no					{3E92EDF1-86D0-42F5-A9DB-0655E35943E3}	2021-03-01 22:43:33	rsaavedra	2021-03-01 22:43:33	rsaavedra	STT-13-2-
-64.8662	18.3227	{3E92EDF1-86D0-42F5-A9DB-0655E35943E3}	STT-13-2	2021-03-01 18:13:00			yes		2021-03-01 22:43:33	rsaavedra	2021-03-01 22:43:33	rsaavedra	{41DE8A7C-7DBC-432B-8210-84AEBB9407E7}	Artificial	glass container			yes	yes		no						{3E92EDF1-86D0-42F5-A9DB-0655E35943E3}	2021-03-01 22:43:33	rsaavedra	2021-03-01 22:43:33	rsaavedra	STT-13-2-
-64.8662	18.3227	{3E92EDF1-86D0-42F5-A9DB-0655E35943E3}	STT-13-2	2021-03-01 18:13:00			yes		2021-03-01 22:43:33	rsaavedra	2021-03-01 22:43:33	rsaavedra	{9467F943-ACCB-4C74-8B25-1706E88DB10C}														{3E92EDF1-86D0-42F5-A9DB-0655E35943E3}	2021-03-01 22:43:33	rsaavedra	2021-03-01 22:43:33	rsaavedra	STT-13-2-
-64.8662	18.3227	{3E92EDF1-86D0-42F5-A9DB-0655E35943E3}	STT-13-2	2021-03-01 18:13:00			yes		2021-03-01 22:43:33	rsaavedra	2021-03-01 22:43:33	rsaavedra	{068B32B1-0B69-407E-AE02-8C738772BB2C}	Artificial	plastic container			yes	yes		yes	no					{3E92EDF1-86D0-42F5-A9DB-0655E35943E3}	2021-03-01 22:43:33	rsaavedra	2021-03-01 22:43:33	rsaavedra	STT-13-2-
-64.8662	18.3227	{3E92EDF1-86D0-42F5-A9DB-0655E35943E3}	STT-13-2	2021-03-01 18:13:00			yes		2021-03-01 22:43:33	rsaavedra	2021-03-01 22:43:33	rsaavedra	{07AF6601-632E-40F5-8329-58785152243B}	Artificial	bucket			no	yes		no						{3E92EDF1-86D0-42F5-A9DB-0655E35943E3}	2021-03-01 22:43:33	rsaavedra	2021-03-01 22:43:33	rsaavedra	STT-13-2-
-64.8662	18.3227	{3E92EDF1-86D0-42F5-A9DB-0655E35943E3}	STT-13-2	2021-03-01 18:13:00			yes		2021-03-01 22:43:33	rsaavedra	2021-03-01 22:43:33	rsaavedra	{A0B80F60-3924-4EFC-BA59-9D811220523C}	Artificial	trashcan			no	no	2							{3E92EDF1-86D0-42F5-A9DB-0655E35943E3}	2021-03-01 22:43:33	rsaavedra	2021-03-01 22:43:33	rsaavedra	STT-13-2-
-64.7796	17.7166	{C655C440-E2EB-492A-AC98-97C749758462}	STX-20-7	2021-03-01 19:06:00	8		yes		2021-03-01 23:10:41	wortiz	2021-03-01 23:10:41	wortiz	{4085B0C5-F320-43A5-9BCA-1A74163E5372}	Artificial	bucket			no	no	3							{C655C440-E2EB-492A-AC98-97C749758462}	2021-03-01 23:10:41	wortiz	2021-03-01 23:10:41	wortiz	STX-20-7-
-64.7796	17.7166	{C655C440-E2EB-492A-AC98-97C749758462}	STX-20-7	2021-03-01 19:06:00	8		yes		2021-03-01 23:10:41	wortiz	2021-03-01 23:10:41	wortiz	{DFBD09B3-8A42-425B-92DC-3ACBE9E64C8C}	Artificial	plastic bottles			yes	no	10							{C655C440-E2EB-492A-AC98-97C749758462}	2021-03-01 23:10:41	wortiz	2021-03-01 23:10:41	wortiz	STX-20-7-
-64.7796	17.7166	{C655C440-E2EB-492A-AC98-97C749758462}	STX-20-7	2021-03-01 19:06:00	8		yes		2021-03-01 23:10:41	wortiz	2021-03-01 23:10:41	wortiz	{FC7ACFAF-EC39-46F7-A2A5-80EA5896A265}	Artificial	water meter			no	no	12							{C655C440-E2EB-492A-AC98-97C749758462}	2021-03-01 23:10:41	wortiz	2021-03-01 23:10:41	wortiz	STX-20-7-
-64.7796	17.7166	{C655C440-E2EB-492A-AC98-97C749758462}	STX-20-7	2021-03-01 19:06:00	8		yes		2021-03-01 23:10:41	wortiz	2021-03-01 23:10:41	wortiz	{33142700-99F5-4A82-9C77-ACA32F8083FB}	Artificial	glass bottles			no	no	2							{C655C440-E2EB-492A-AC98-97C749758462}	2021-03-01 23:10:41	wortiz	2021-03-01 23:10:41	wortiz	STX-20-7-
-64.7796	17.7166	{C655C440-E2EB-492A-AC98-97C749758462}	STX-20-7	2021-03-01 19:06:00	8		yes		2021-03-01 23:10:41	wortiz	2021-03-01 23:10:41	wortiz	{AA80DEBF-9BBE-4AC6-9EF9-74A0C60D65B4}	Artificial	ceramic bowl(s) (bathtubs, toilets, etc.)			yes	yes		no						{C655C440-E2EB-492A-AC98-97C749758462}	2021-03-01 23:10:41	wortiz	2021-03-01 23:10:41	wortiz	STX-20-7-
-64.7796	17.7166	{C655C440-E2EB-492A-AC98-97C749758462}	STX-20-7	2021-03-01 19:06:00	8		yes		2021-03-01 23:10:41	wortiz	2021-03-01 23:10:41	wortiz	{657C9EA5-AC0B-43F7-A3CF-5655743C4078}	Artificial	other		Coconut	no	no	5							{C655C440-E2EB-492A-AC98-97C749758462}	2021-03-01 23:10:41	wortiz	2021-03-01 23:10:41	wortiz	STX-20-7-
-64.7796	17.7166	{C655C440-E2EB-492A-AC98-97C749758462}	STX-20-7	2021-03-01 19:06:00	8		yes		2021-03-01 23:10:41	wortiz	2021-03-01 23:10:41	wortiz	{72909A26-F8DD-4E65-B196-862604F01657}	Artificial	other		Vacuum Cleaner	no	no	2							{C655C440-E2EB-492A-AC98-97C749758462}	2021-03-01 23:10:41	wortiz	2021-03-01 23:10:41	wortiz	STX-20-7-
-64.7925	17.7241	{69C89C5C-D3CF-4EE8-9B2F-9B71D9C265EE}	STX-20-8	2021-03-01 22:09:00	2		yes		2021-03-02 02:12:32	wortiz	2021-03-02 02:12:32	wortiz	{D2DD36FE-F7AE-4275-8D3B-8077C1F1C876}	Artificial	bucket			yes	yes		no						{69C89C5C-D3CF-4EE8-9B2F-9B71D9C265EE}	2021-03-02 02:12:32	wortiz	2021-03-02 02:12:32	wortiz	STX-20-8-
-64.7925	17.7241	{69C89C5C-D3CF-4EE8-9B2F-9B71D9C265EE}	STX-20-8	2021-03-01 22:09:00	2		yes		2021-03-02 02:12:32	wortiz	2021-03-02 02:12:32	wortiz	{8B7B7798-CE0C-4C0D-BA7E-0B8CE26C2B2B}	Artificial	barrel/drum			yes	no	2							{69C89C5C-D3CF-4EE8-9B2F-9B71D9C265EE}	2021-03-02 02:12:32	wortiz	2021-03-02 02:12:32	wortiz	STX-20-8-
-64.7925	17.7241	{69C89C5C-D3CF-4EE8-9B2F-9B71D9C265EE}	STX-20-8	2021-03-01 22:09:00	2		yes		2021-03-02 02:12:32	wortiz	2021-03-02 02:12:32	wortiz	{C1CC3BF0-A6AB-42A5-9767-4F2861072352}	Artificial	bucket			yes	yes		no						{69C89C5C-D3CF-4EE8-9B2F-9B71D9C265EE}	2021-03-02 02:12:32	wortiz	2021-03-02 02:12:32	wortiz	STX-20-8-
-64.7925	17.7241	{69C89C5C-D3CF-4EE8-9B2F-9B71D9C265EE}	STX-20-8	2021-03-01 22:09:00	2		yes		2021-03-02 02:12:32	wortiz	2021-03-02 02:12:32	wortiz	{B1745024-1466-44BE-BE3B-5E6D927924DB}	Artificial	bucket			yes	yes		no						{69C89C5C-D3CF-4EE8-9B2F-9B71D9C265EE}	2021-03-02 02:12:32	wortiz	2021-03-02 02:12:32	wortiz	STX-20-8-
-64.8681	17.7002	{4AD90AF8-8DB6-4A4C-BC66-4B8154CD952A}	STX-13-4	2021-03-02 13:40:00	3		unknown		2021-03-02 18:03:21	nmarrero	2021-03-02 18:03:21	nmarrero	{7F531F2E-BFD1-45F5-B60C-9750D7DE34B9}	Artificial	bucket			yes	no	2							{4AD90AF8-8DB6-4A4C-BC66-4B8154CD952A}	2021-03-02 18:03:21	nmarrero	2021-03-02 18:03:21	nmarrero	STX-13-4-
-64.8681	17.7002	{4AD90AF8-8DB6-4A4C-BC66-4B8154CD952A}	STX-13-4	2021-03-02 13:40:00	3		unknown		2021-03-02 18:03:21	nmarrero	2021-03-02 18:03:21	nmarrero	{FD898738-B51C-437D-9024-363EF47E22CB}	Artificial	barrel/drum			yes	yes		yes	no					{4AD90AF8-8DB6-4A4C-BC66-4B8154CD952A}	2021-03-02 18:03:21	nmarrero	2021-03-02 18:03:21	nmarrero	STX-13-4-
-64.8681	17.7002	{4AD90AF8-8DB6-4A4C-BC66-4B8154CD952A}	STX-13-4	2021-03-02 13:40:00	3		unknown		2021-03-02 18:03:21	nmarrero	2021-03-02 18:03:21	nmarrero	{66703CA5-BCCA-4319-8F17-CEAEE8F2E02F}	Natural		coconut husk		no	no	1							{4AD90AF8-8DB6-4A4C-BC66-4B8154CD952A}	2021-03-02 18:03:21	nmarrero	2021-03-02 18:03:21	nmarrero	STX-13-4-
-64.8681	17.7002	{4AD90AF8-8DB6-4A4C-BC66-4B8154CD952A}	STX-13-4	2021-03-02 13:40:00	3		unknown		2021-03-02 18:03:21	nmarrero	2021-03-02 18:03:21	nmarrero	{0B0116DE-AEB8-4CD7-B83D-30015A80B9F6}	Artificial	part of the structure			yes	no	2							{4AD90AF8-8DB6-4A4C-BC66-4B8154CD952A}	2021-03-02 18:03:21	nmarrero	2021-03-02 18:03:21	nmarrero	STX-13-4-
-64.8681	17.7002	{4AD90AF8-8DB6-4A4C-BC66-4B8154CD952A}	STX-13-4	2021-03-02 13:40:00	3		unknown		2021-03-02 18:03:21	nmarrero	2021-03-02 18:03:21	nmarrero	{B089970C-297B-4E1A-A596-3B96BF751A58}	Artificial	water meter			no	unknown								{4AD90AF8-8DB6-4A4C-BC66-4B8154CD952A}	2021-03-02 18:03:21	nmarrero	2021-03-02 18:03:21	nmarrero	STX-13-4-
-64.846	18.3188	{F2F8276D-EFA6-4CEA-9DAF-D35A3A56DED6}	STT-14-2	2021-03-02 15:43:00			yes		2021-03-02 20:02:11	rsaavedra	2021-03-02 20:02:11	rsaavedra	{D0A3FFAB-647F-4365-B2C7-6EE1A1F4AD3B}	Artificial	garden tool			yes	no								{F2F8276D-EFA6-4CEA-9DAF-D35A3A56DED6}	2021-03-02 20:02:11	rsaavedra	2021-03-02 20:02:11	rsaavedra	STT-14-2-
-64.846	18.3188	{F2F8276D-EFA6-4CEA-9DAF-D35A3A56DED6}	STT-14-2	2021-03-02 15:43:00			yes		2021-03-02 20:02:11	rsaavedra	2021-03-02 20:02:11	rsaavedra	{341DC2D3-5FBE-4FCC-899E-531997166BF9}	Artificial	flowerpot			yes	no								{F2F8276D-EFA6-4CEA-9DAF-D35A3A56DED6}	2021-03-02 20:02:11	rsaavedra	2021-03-02 20:02:11	rsaavedra	STT-14-2-
-64.846	18.3188	{F2F8276D-EFA6-4CEA-9DAF-D35A3A56DED6}	STT-14-2	2021-03-02 15:43:00			yes		2021-03-02 20:02:11	rsaavedra	2021-03-02 20:02:11	rsaavedra	{1006D5C0-872C-41DD-8B00-EB36C027200E}	Artificial	bucket			yes	no								{F2F8276D-EFA6-4CEA-9DAF-D35A3A56DED6}	2021-03-02 20:02:11	rsaavedra	2021-03-02 20:02:11	rsaavedra	STT-14-2-
-64.846	18.3188	{F2F8276D-EFA6-4CEA-9DAF-D35A3A56DED6}	STT-14-2	2021-03-02 15:43:00			yes		2021-03-02 20:02:11	rsaavedra	2021-03-02 20:02:11	rsaavedra	{0D8687B4-76A2-404C-86AD-FD059FC874C4}														{F2F8276D-EFA6-4CEA-9DAF-D35A3A56DED6}	2021-03-02 20:02:11	rsaavedra	2021-03-02 20:02:11	rsaavedra	STT-14-2-
-64.846	18.3188	{F2F8276D-EFA6-4CEA-9DAF-D35A3A56DED6}	STT-14-2	2021-03-02 15:43:00			yes		2021-03-02 20:02:11	rsaavedra	2021-03-02 20:02:11	rsaavedra	{A96F7073-18E3-48D7-AF88-5DAFC9DC05B5}	Artificial	bucket			yes	yes		no						{F2F8276D-EFA6-4CEA-9DAF-D35A3A56DED6}	2021-03-02 20:02:11	rsaavedra	2021-03-02 20:02:11	rsaavedra	STT-14-2-
-64.846	18.3188	{F2F8276D-EFA6-4CEA-9DAF-D35A3A56DED6}	STT-14-2	2021-03-02 15:43:00			yes		2021-03-02 20:02:11	rsaavedra	2021-03-02 20:02:11	rsaavedra	{943A817B-B5A5-42AC-8640-3DF6D451F518}	Artificial	bucket			yes	no								{F2F8276D-EFA6-4CEA-9DAF-D35A3A56DED6}	2021-03-02 20:02:11	rsaavedra	2021-03-02 20:02:11	rsaavedra	STT-14-2-
-64.846	18.3188	{F2F8276D-EFA6-4CEA-9DAF-D35A3A56DED6}	STT-14-2	2021-03-02 15:43:00			yes		2021-03-02 20:02:11	rsaavedra	2021-03-02 20:02:11	rsaavedra	{0C18D9C1-402D-404F-A1DC-82F405374ABB}														{F2F8276D-EFA6-4CEA-9DAF-D35A3A56DED6}	2021-03-02 20:02:11	rsaavedra	2021-03-02 20:02:11	rsaavedra	STT-14-2-
-64.9134	18.3347	{568920DD-FE98-47E8-B7B2-AE898493392F}	STT-21-2	2021-03-02 21:02:00			yes		2021-03-03 01:18:29	amorales	2021-03-03 01:18:29	amorales	{7C2A9735-E541-44A2-9999-EC1954253559}	Artificial	bucket			yes	no	3							{568920DD-FE98-47E8-B7B2-AE898493392F}	2021-03-03 01:18:29	amorales	2021-03-03 01:18:29	amorales	STT-21-2-
-64.9134	18.3347	{568920DD-FE98-47E8-B7B2-AE898493392F}	STT-21-2	2021-03-02 21:02:00			yes		2021-03-03 01:18:29	amorales	2021-03-03 01:18:29	amorales	{35884DEF-6091-4475-9623-F460C0376D18}	Artificial	cap			yes	no								{568920DD-FE98-47E8-B7B2-AE898493392F}	2021-03-03 01:18:29	amorales	2021-03-03 01:18:29	amorales	STT-21-2-
-64.9134	18.3347	{568920DD-FE98-47E8-B7B2-AE898493392F}	STT-21-2	2021-03-02 21:02:00			yes		2021-03-03 01:18:29	amorales	2021-03-03 01:18:29	amorales	{59C99592-211C-4F18-B23B-3DC9C968FAFD}	Artificial	other		Pot	yes	no								{568920DD-FE98-47E8-B7B2-AE898493392F}	2021-03-03 01:18:29	amorales	2021-03-03 01:18:29	amorales	STT-21-2-
-64.9134	18.3347	{568920DD-FE98-47E8-B7B2-AE898493392F}	STT-21-2	2021-03-02 21:02:00			yes		2021-03-03 01:18:29	amorales	2021-03-03 01:18:29	amorales	{98BC4BD2-FA4F-46A4-8D5C-9376139BEB8A}	Natural		coconut husk		yes	no								{568920DD-FE98-47E8-B7B2-AE898493392F}	2021-03-03 01:18:29	amorales	2021-03-03 01:18:29	amorales	STT-21-2-
-64.9134	18.3347	{568920DD-FE98-47E8-B7B2-AE898493392F}	STT-21-2	2021-03-02 21:02:00			yes		2021-03-03 01:18:29	amorales	2021-03-03 01:18:29	amorales	{B6AB9B48-58DE-42B8-87A2-B17121878C86}	Artificial	bucket			yes	no								{568920DD-FE98-47E8-B7B2-AE898493392F}	2021-03-03 01:18:29	amorales	2021-03-03 01:18:29	amorales	STT-21-2-
-64.9134	18.3347	{568920DD-FE98-47E8-B7B2-AE898493392F}	STT-21-2	2021-03-02 21:02:00			yes		2021-03-03 01:18:29	amorales	2021-03-03 01:18:29	amorales	{3F511478-40B9-4322-8E67-12E4A909D921}	Artificial	plastic container			yes	no								{568920DD-FE98-47E8-B7B2-AE898493392F}	2021-03-03 01:18:29	amorales	2021-03-03 01:18:29	amorales	STT-21-2-
-64.9134	18.3347	{568920DD-FE98-47E8-B7B2-AE898493392F}	STT-21-2	2021-03-02 21:02:00			yes		2021-03-03 01:18:29	amorales	2021-03-03 01:18:29	amorales	{79CA50EE-BE88-41B9-8091-F16D4BCE751F}	Artificial	cap			yes	no								{568920DD-FE98-47E8-B7B2-AE898493392F}	2021-03-03 01:18:29	amorales	2021-03-03 01:18:29	amorales	STT-21-2-
-64.9134	18.3347	{568920DD-FE98-47E8-B7B2-AE898493392F}	STT-21-2	2021-03-02 21:02:00			yes		2021-03-03 01:18:29	amorales	2021-03-03 01:18:29	amorales	{88DB2F38-0B0B-48DD-8F10-A41FB416321C}	Artificial	can			yes	no								{568920DD-FE98-47E8-B7B2-AE898493392F}	2021-03-03 01:18:29	amorales	2021-03-03 01:18:29	amorales	STT-21-2-
-64.9134	18.3347	{568920DD-FE98-47E8-B7B2-AE898493392F}	STT-21-2	2021-03-02 21:02:00			yes		2021-03-03 01:18:29	amorales	2021-03-03 01:18:29	amorales	{CA25CE4D-F6DE-4673-9582-B1DE41EAB6BD}	Artificial	plastic bottles			yes	no								{568920DD-FE98-47E8-B7B2-AE898493392F}	2021-03-03 01:18:29	amorales	2021-03-03 01:18:29	amorales	STT-21-2-
-64.9134	18.3347	{568920DD-FE98-47E8-B7B2-AE898493392F}	STT-21-2	2021-03-02 21:02:00			yes		2021-03-03 01:18:29	amorales	2021-03-03 01:18:29	amorales	{EC18B981-54BD-41F3-8F6C-E285D6308C33}	Artificial	glass bottles			yes	no								{568920DD-FE98-47E8-B7B2-AE898493392F}	2021-03-03 01:18:29	amorales	2021-03-03 01:18:29	amorales	STT-21-2-
-64.9134	18.3347	{568920DD-FE98-47E8-B7B2-AE898493392F}	STT-21-2	2021-03-02 21:02:00			yes		2021-03-03 01:18:29	amorales	2021-03-03 01:18:29	amorales	{F6DDD3B5-E81D-4FDC-8215-A2D3E3AB74D9}	Artificial	bucket			yes	no								{568920DD-FE98-47E8-B7B2-AE898493392F}	2021-03-03 01:18:29	amorales	2021-03-03 01:18:29	amorales	STT-21-2-
-64.9134	18.3347	{568920DD-FE98-47E8-B7B2-AE898493392F}	STT-21-2	2021-03-02 21:02:00			yes		2021-03-03 01:18:29	amorales	2021-03-03 01:18:29	amorales	{B89C9EF6-3ECE-4F53-9410-D21175B4AE52}	Artificial	other		Paint can	yes	no								{568920DD-FE98-47E8-B7B2-AE898493392F}	2021-03-03 01:18:29	amorales	2021-03-03 01:18:29	amorales	STT-21-2-
-64.9134	18.3347	{568920DD-FE98-47E8-B7B2-AE898493392F}	STT-21-2	2021-03-02 21:02:00			yes		2021-03-03 01:18:29	amorales	2021-03-03 01:18:29	amorales	{B28043B2-B10E-4618-BBA4-97FD5BE6C5E9}	Artificial	tire			yes	no	2							{568920DD-FE98-47E8-B7B2-AE898493392F}	2021-03-03 01:18:29	amorales	2021-03-03 01:18:29	amorales	STT-21-2-
-64.9134	18.3347	{568920DD-FE98-47E8-B7B2-AE898493392F}	STT-21-2	2021-03-02 21:02:00			yes		2021-03-03 01:18:29	amorales	2021-03-03 01:18:29	amorales	{54C21C8A-CE24-4E51-8881-15C5F02DF806}	Artificial	toldo or covered			yes	no								{568920DD-FE98-47E8-B7B2-AE898493392F}	2021-03-03 01:18:29	amorales	2021-03-03 01:18:29	amorales	STT-21-2-
-64.9134	18.3347	{568920DD-FE98-47E8-B7B2-AE898493392F}	STT-21-2	2021-03-02 21:02:00			yes		2021-03-03 01:18:29	amorales	2021-03-03 01:18:29	amorales	{B2839A25-2070-40DD-824D-480C652FD367}	Artificial	bucket			yes	yes		yes	no					{568920DD-FE98-47E8-B7B2-AE898493392F}	2021-03-03 01:18:29	amorales	2021-03-03 01:18:29	amorales	STT-21-2-
-64.9134	18.3347	{568920DD-FE98-47E8-B7B2-AE898493392F}	STT-21-2	2021-03-02 21:02:00			yes		2021-03-03 01:18:29	amorales	2021-03-03 01:18:29	amorales	{E45D627A-B1F9-4384-80B6-6D564DD91B87}	Artificial	cap			yes	no								{568920DD-FE98-47E8-B7B2-AE898493392F}	2021-03-03 01:18:29	amorales	2021-03-03 01:18:29	amorales	STT-21-2-
-64.9134	18.3347	{568920DD-FE98-47E8-B7B2-AE898493392F}	STT-21-2	2021-03-02 21:02:00			yes		2021-03-03 01:18:29	amorales	2021-03-03 01:18:29	amorales	{848960ED-7378-4286-9AE6-0FF9428F92D7}	Artificial	plastic container			yes	yes		no						{568920DD-FE98-47E8-B7B2-AE898493392F}	2021-03-03 01:18:29	amorales	2021-03-03 01:18:29	amorales	STT-21-2-
-64.9112	18.3346	{A60DE399-DCFB-4E6E-BBE4-1526E6EF48C6}	STT-21-3	2021-03-03 15:19:00			yes		2021-03-03 19:53:07	amorales	2021-03-03 19:53:07	amorales	{4495CE60-8EAB-42A3-90A1-04C3BCBD105C}	Artificial	trashcan			yes	yes		no						{A60DE399-DCFB-4E6E-BBE4-1526E6EF48C6}	2021-03-03 19:53:07	amorales	2021-03-03 19:53:07	amorales	STT-21-3-
-64.9112	18.3346	{A60DE399-DCFB-4E6E-BBE4-1526E6EF48C6}	STT-21-3	2021-03-03 15:19:00			yes		2021-03-03 19:53:07	amorales	2021-03-03 19:53:07	amorales	{FAFB2417-577A-456B-993B-6784FA180202}	Artificial	trashcan			yes	yes		no						{A60DE399-DCFB-4E6E-BBE4-1526E6EF48C6}	2021-03-03 19:53:07	amorales	2021-03-03 19:53:07	amorales	STT-21-3-
-64.9112	18.3346	{A60DE399-DCFB-4E6E-BBE4-1526E6EF48C6}	STT-21-3	2021-03-03 15:19:00			yes		2021-03-03 19:53:07	amorales	2021-03-03 19:53:07	amorales	{1EA24D3C-87BF-4CDE-AEF6-9DCF62B5BD6E}	Artificial	trashcan			yes	yes		no						{A60DE399-DCFB-4E6E-BBE4-1526E6EF48C6}	2021-03-03 19:53:07	amorales	2021-03-03 19:53:07	amorales	STT-21-3-
-64.9112	18.3346	{A60DE399-DCFB-4E6E-BBE4-1526E6EF48C6}	STT-21-3	2021-03-03 15:19:00			yes		2021-03-03 19:53:07	amorales	2021-03-03 19:53:07	amorales	{FB523DA1-A336-4EA6-A4D7-A857FB3ED145}	Artificial	bucket			yes	yes		no						{A60DE399-DCFB-4E6E-BBE4-1526E6EF48C6}	2021-03-03 19:53:07	amorales	2021-03-03 19:53:07	amorales	STT-21-3-
-64.9112	18.3346	{A60DE399-DCFB-4E6E-BBE4-1526E6EF48C6}	STT-21-3	2021-03-03 15:19:00			yes		2021-03-03 19:53:07	amorales	2021-03-03 19:53:07	amorales	{43A58220-F95D-4E82-99AD-580F728933C9}	Artificial	ceramic bowl(s) (bathtubs, toilets, etc.)			yes	yes		no						{A60DE399-DCFB-4E6E-BBE4-1526E6EF48C6}	2021-03-03 19:53:07	amorales	2021-03-03 19:53:07	amorales	STT-21-3-
-64.9112	18.3346	{A60DE399-DCFB-4E6E-BBE4-1526E6EF48C6}	STT-21-3	2021-03-03 15:19:00			yes		2021-03-03 19:53:07	amorales	2021-03-03 19:53:07	amorales	{E84CAD8C-E2BA-4088-BDC4-5E7ED55B7337}	Artificial	plastic container			yes	yes		no						{A60DE399-DCFB-4E6E-BBE4-1526E6EF48C6}	2021-03-03 19:53:07	amorales	2021-03-03 19:53:07	amorales	STT-21-3-
-64.9112	18.3346	{A60DE399-DCFB-4E6E-BBE4-1526E6EF48C6}	STT-21-3	2021-03-03 15:19:00			yes		2021-03-03 19:53:07	amorales	2021-03-03 19:53:07	amorales	{75AF3BF8-59B2-41E6-BE32-B71D6E509830}	Artificial	plastic container			yes	yes		no						{A60DE399-DCFB-4E6E-BBE4-1526E6EF48C6}	2021-03-03 19:53:07	amorales	2021-03-03 19:53:07	amorales	STT-21-3-
-64.9112	18.3346	{A60DE399-DCFB-4E6E-BBE4-1526E6EF48C6}	STT-21-3	2021-03-03 15:19:00			yes		2021-03-03 19:53:07	amorales	2021-03-03 19:53:07	amorales	{FE7EB3E5-33BE-4091-B1E0-23E7D96BBCF8}	Artificial	plastic container			yes	no								{A60DE399-DCFB-4E6E-BBE4-1526E6EF48C6}	2021-03-03 19:53:07	amorales	2021-03-03 19:53:07	amorales	STT-21-3-
-64.9112	18.3346	{A60DE399-DCFB-4E6E-BBE4-1526E6EF48C6}	STT-21-3	2021-03-03 15:19:00			yes		2021-03-03 19:53:07	amorales	2021-03-03 19:53:07	amorales	{4BA890B1-AB51-4FD3-B283-0746EDC346CB}	Artificial	bucket			yes	yes		yes	no					{A60DE399-DCFB-4E6E-BBE4-1526E6EF48C6}	2021-03-03 19:53:07	amorales	2021-03-03 19:53:07	amorales	STT-21-3-
-64.9112	18.3346	{A60DE399-DCFB-4E6E-BBE4-1526E6EF48C6}	STT-21-3	2021-03-03 15:19:00			yes		2021-03-03 19:53:07	amorales	2021-03-03 19:53:07	amorales	{F516FA94-EB4A-42A0-B4D8-262C0E394C19}	Artificial	bucket			yes	yes		no						{A60DE399-DCFB-4E6E-BBE4-1526E6EF48C6}	2021-03-03 19:53:07	amorales	2021-03-03 19:53:07	amorales	STT-21-3-
-64.9112	18.3346	{A60DE399-DCFB-4E6E-BBE4-1526E6EF48C6}	STT-21-3	2021-03-03 15:19:00			yes		2021-03-03 19:53:07	amorales	2021-03-03 19:53:07	amorales	{226A1091-8349-429E-AEC4-C54F9699F44D}	Artificial	plastic bottles			no	yes		no						{A60DE399-DCFB-4E6E-BBE4-1526E6EF48C6}	2021-03-03 19:53:07	amorales	2021-03-03 19:53:07	amorales	STT-21-3-
-64.9112	18.3346	{A60DE399-DCFB-4E6E-BBE4-1526E6EF48C6}	STT-21-3	2021-03-03 15:19:00			yes		2021-03-03 19:53:07	amorales	2021-03-03 19:53:07	amorales	{DC00B522-160B-48A1-A3CD-010AB4147128}	Artificial	bucket			no	no								{A60DE399-DCFB-4E6E-BBE4-1526E6EF48C6}	2021-03-03 19:53:07	amorales	2021-03-03 19:53:07	amorales	STT-21-3-
-64.9112	18.3346	{A60DE399-DCFB-4E6E-BBE4-1526E6EF48C6}	STT-21-3	2021-03-03 15:19:00			yes		2021-03-03 19:53:07	amorales	2021-03-03 19:53:07	amorales	{1A462E29-FFA1-47D2-B70F-4D8D32FC74C6}	Artificial	ceramic bowl(s) (bathtubs, toilets, etc.)			yes	no								{A60DE399-DCFB-4E6E-BBE4-1526E6EF48C6}	2021-03-03 19:53:07	amorales	2021-03-03 19:53:07	amorales	STT-21-3-
-64.9112	18.3346	{A60DE399-DCFB-4E6E-BBE4-1526E6EF48C6}	STT-21-3	2021-03-03 15:19:00			yes		2021-03-03 19:53:07	amorales	2021-03-03 19:53:07	amorales	{F5D395A4-033D-40F5-8673-1C08BB5EFC4A}	Artificial	toldo or covered			yes	yes		no						{A60DE399-DCFB-4E6E-BBE4-1526E6EF48C6}	2021-03-03 19:53:07	amorales	2021-03-03 19:53:07	amorales	STT-21-3-
-64.815	17.7106	{3EF69846-5FE1-41ED-A01C-32E14810AE78}	STX-17-4	2021-03-03 15:00:00	1		yes		2021-03-03 22:32:03	nmarrero	2021-05-08 00:36:37	rsaavedra	{840AE99D-D055-472F-9C72-CAEED5E9C8E8}	Artificial	flowerpot			no	no	1							{3EF69846-5FE1-41ED-A01C-32E14810AE78}	2021-03-03 22:32:03	nmarrero	2021-06-03 19:00:14	portaladmin	STX-17-4-
-64.815	17.7106	{3EF69846-5FE1-41ED-A01C-32E14810AE78}	STX-17-4	2021-03-03 15:00:00	1		yes		2021-03-03 22:32:03	nmarrero	2021-05-08 00:36:37	rsaavedra	{29703DD3-1093-41D4-BDC8-13079541F500}	Artificial	flowerpot dish			no	no								{3EF69846-5FE1-41ED-A01C-32E14810AE78}	2021-03-03 22:32:03	nmarrero	2021-06-03 19:00:19	portaladmin	STX-17-4-
-64.815	17.7106	{3EF69846-5FE1-41ED-A01C-32E14810AE78}	STX-17-4	2021-03-03 15:00:00	1		yes		2021-03-03 22:32:03	nmarrero	2021-05-08 00:36:37	rsaavedra	{F1962115-D93C-426F-8BC9-BC2F33B1D752}														{3EF69846-5FE1-41ED-A01C-32E14810AE78}	2021-03-03 22:32:03	nmarrero	2021-06-03 19:00:21	portaladmin	STX-17-4-
-64.815	17.7106	{3EF69846-5FE1-41ED-A01C-32E14810AE78}	STX-17-4	2021-03-03 15:00:00	1		yes		2021-03-03 22:32:03	nmarrero	2021-05-08 00:36:37	rsaavedra	{9D6D268C-2FD2-4A09-B858-178F6830FECF}	Artificial	boat / kayay / canoe			no	yes		no						{3EF69846-5FE1-41ED-A01C-32E14810AE78}	2021-03-03 22:32:03	nmarrero	2021-06-03 19:00:22	portaladmin	STX-17-4-
-64.815	17.7106	{3EF69846-5FE1-41ED-A01C-32E14810AE78}	STX-17-4	2021-03-03 15:00:00	1		yes		2021-03-03 22:32:03	nmarrero	2021-05-08 00:36:37	rsaavedra	{643469AB-AF24-4575-86BA-B5E4AAD41B2C}	Artificial	barrel/drum			no	yes		no						{3EF69846-5FE1-41ED-A01C-32E14810AE78}	2021-03-03 22:32:03	nmarrero	2021-06-03 19:00:24	portaladmin	STX-17-4-
-64.815	17.7106	{3EF69846-5FE1-41ED-A01C-32E14810AE78}	STX-17-4	2021-03-03 15:00:00	1		yes		2021-03-03 22:32:03	nmarrero	2021-05-08 00:36:37	rsaavedra	{2DA66246-9C44-4B63-9960-F2D80324352D}	Artificial	other		Cooler	no	yes		no						{3EF69846-5FE1-41ED-A01C-32E14810AE78}	2021-03-03 22:32:03	nmarrero	2021-06-03 19:00:26	portaladmin	STX-17-4-
-64.815	17.7106	{3EF69846-5FE1-41ED-A01C-32E14810AE78}	STX-17-4	2021-03-03 15:00:00	1		yes		2021-03-03 22:32:03	nmarrero	2021-05-08 00:36:37	rsaavedra	{EC0E6CF3-BE9E-4A2F-A24C-442F84F4199C}	Artificial	bucket			yes	yes		no						{3EF69846-5FE1-41ED-A01C-32E14810AE78}	2021-03-03 22:32:03	nmarrero	2021-06-03 19:00:28	portaladmin	STX-17-4-
-64.815	17.7106	{3EF69846-5FE1-41ED-A01C-32E14810AE78}	STX-17-4	2021-03-03 15:00:00	1		yes		2021-03-03 22:32:03	nmarrero	2021-05-08 00:36:37	rsaavedra	{700F68C5-BE48-4C98-BA8B-E3C47162EEFF}	Artificial	other		Flipper	yes	yes		no						{3EF69846-5FE1-41ED-A01C-32E14810AE78}	2021-03-03 22:32:03	nmarrero	2021-06-03 19:00:30	portaladmin	STX-17-4-
-64.815	17.7106	{3EF69846-5FE1-41ED-A01C-32E14810AE78}	STX-17-4	2021-03-03 15:00:00	1		yes		2021-03-03 22:32:03	nmarrero	2021-05-08 00:36:37	rsaavedra	{EDBA1458-BE02-4B61-9070-CBD68E1D202A}	Artificial	other		Tool box	yes	yes		no						{3EF69846-5FE1-41ED-A01C-32E14810AE78}	2021-03-03 22:32:03	nmarrero	2021-06-03 19:00:32	portaladmin	STX-17-4-
-64.815	17.7106	{3EF69846-5FE1-41ED-A01C-32E14810AE78}	STX-17-4	2021-03-03 15:00:00	1		yes		2021-03-03 22:32:03	nmarrero	2021-05-08 00:36:37	rsaavedra	{12B510BD-7728-4C04-84EE-E1E2A4D4DD3F}	Artificial	barrel/drum			no	yes		no						{3EF69846-5FE1-41ED-A01C-32E14810AE78}	2021-03-03 22:32:03	nmarrero	2021-06-03 19:00:33	portaladmin	STX-17-4-
-64.815	17.7106	{3EF69846-5FE1-41ED-A01C-32E14810AE78}	STX-17-4	2021-03-03 15:00:00	1		yes		2021-03-03 22:32:03	nmarrero	2021-05-08 00:36:37	rsaavedra	{AFD8FB2E-FB41-46AD-BD79-2C9C2A8ACD52}	Artificial	tire			no	yes		no						{3EF69846-5FE1-41ED-A01C-32E14810AE78}	2021-03-03 22:32:03	nmarrero	2021-06-03 19:00:34	portaladmin	STX-17-4-
-64.815	17.7106	{3EF69846-5FE1-41ED-A01C-32E14810AE78}	STX-17-4	2021-03-03 15:00:00	1		yes		2021-03-03 22:32:03	nmarrero	2021-05-08 00:36:37	rsaavedra	{7B719349-D4BE-4919-B7C9-31765DD56111}	Artificial	bucket			no	no	1							{3EF69846-5FE1-41ED-A01C-32E14810AE78}	2021-03-03 22:32:03	nmarrero	2021-06-03 19:00:36	portaladmin	STX-17-4-
-64.815	17.7106	{3EF69846-5FE1-41ED-A01C-32E14810AE78}	STX-17-4	2021-03-03 15:00:00	1		yes		2021-03-03 22:32:03	nmarrero	2021-05-08 00:36:37	rsaavedra	{8E2588EE-6DA4-4CCB-BE45-FAE2F8F036B9}	Artificial	other		Truck bed	no	yes		no						{3EF69846-5FE1-41ED-A01C-32E14810AE78}	2021-03-03 22:32:03	nmarrero	2021-06-03 19:00:39	portaladmin	STX-17-4-
-64.815	17.7106	{3EF69846-5FE1-41ED-A01C-32E14810AE78}	STX-17-4	2021-03-03 15:00:00	1		yes		2021-03-03 22:32:03	nmarrero	2021-05-08 00:36:37	rsaavedra	{7C5A4429-2BD0-445F-ABA2-830367C9D14D}	Artificial	other		Plastic pallets	no	yes		no						{3EF69846-5FE1-41ED-A01C-32E14810AE78}	2021-03-03 22:32:03	nmarrero	2021-06-03 19:00:40	portaladmin	STX-17-4-
-64.815	17.7106	{3EF69846-5FE1-41ED-A01C-32E14810AE78}	STX-17-4	2021-03-03 15:00:00	1		yes		2021-03-03 22:32:03	nmarrero	2021-05-08 00:36:37	rsaavedra	{3BF78E85-9D07-4FAB-824B-C150D0DD39EF}	Artificial	other		Oil pan	yes	no	1							{3EF69846-5FE1-41ED-A01C-32E14810AE78}	2021-03-03 22:32:03	nmarrero	2021-06-03 19:00:43	portaladmin	STX-17-4-
-64.815	17.7106	{3EF69846-5FE1-41ED-A01C-32E14810AE78}	STX-17-4	2021-03-03 15:00:00	1		yes		2021-03-03 22:32:03	nmarrero	2021-05-08 00:36:37	rsaavedra	{97E8DF8F-2379-461F-8F74-657D4D141897}	Artificial	other		Paint lid	no	yes		no						{3EF69846-5FE1-41ED-A01C-32E14810AE78}	2021-03-03 22:32:03	nmarrero	2021-06-03 19:00:45	portaladmin	STX-17-4-
-64.815	17.7106	{3EF69846-5FE1-41ED-A01C-32E14810AE78}	STX-17-4	2021-03-03 15:00:00	1		yes		2021-03-03 22:32:03	nmarrero	2021-05-08 00:36:37	rsaavedra	{F5CA5234-73EB-4442-A5EC-D17F5AF802EB}	Artificial	other		Cooler	no	yes		no						{3EF69846-5FE1-41ED-A01C-32E14810AE78}	2021-03-03 22:32:03	nmarrero	2021-06-03 19:00:46	portaladmin	STX-17-4-
-64.815	17.7106	{3EF69846-5FE1-41ED-A01C-32E14810AE78}	STX-17-4	2021-03-03 15:00:00	1		yes		2021-03-03 22:32:03	nmarrero	2021-05-08 00:36:37	rsaavedra	{07D7EEF2-55FF-4979-A7A2-6702ED9D8BD3}	Artificial	animal drinking bowl			no	yes		no						{3EF69846-5FE1-41ED-A01C-32E14810AE78}	2021-03-03 22:32:03	nmarrero	2021-06-03 19:01:04	portaladmin	STX-17-4-
-64.7364	17.7265	{B0629DC8-2061-4F79-B897-68CC38D2694D}	STX-18-2	2021-03-03 18:35:00	1		yes		2021-03-03 22:38:35	wortiz	2021-03-03 22:38:35	wortiz	{14BDF809-1EE2-439D-AB8A-B0FE319BCECC}	Artificial	bucket			no	yes		yes	no					{B0629DC8-2061-4F79-B897-68CC38D2694D}	2021-03-03 22:38:35	wortiz	2021-03-03 22:38:35	wortiz	STX-18-2-
-64.7364	17.7265	{B0629DC8-2061-4F79-B897-68CC38D2694D}	STX-18-2	2021-03-03 18:35:00	1		yes		2021-03-03 22:38:35	wortiz	2021-03-03 22:38:35	wortiz	{00CB3604-6073-41FF-B27B-FF313F0AAC14}	Artificial	bucket			no	yes		no						{B0629DC8-2061-4F79-B897-68CC38D2694D}	2021-03-03 22:38:35	wortiz	2021-03-03 22:38:35	wortiz	STX-18-2-
-64.7364	17.7265	{B0629DC8-2061-4F79-B897-68CC38D2694D}	STX-18-2	2021-03-03 18:35:00	1		yes		2021-03-03 22:38:35	wortiz	2021-03-03 22:38:35	wortiz	{25427682-C214-4BBD-936C-00729A0B6447}	Artificial	bucket			no	yes		no						{B0629DC8-2061-4F79-B897-68CC38D2694D}	2021-03-03 22:38:35	wortiz	2021-03-03 22:38:35	wortiz	STX-18-2-
-64.7364	17.7265	{B0629DC8-2061-4F79-B897-68CC38D2694D}	STX-18-2	2021-03-03 18:35:00	1		yes		2021-03-03 22:38:35	wortiz	2021-03-03 22:38:35	wortiz	{754EDE9C-3A51-45F7-8FB9-0DB7876B3580}	Artificial	animal drinking bowl			no	yes		no						{B0629DC8-2061-4F79-B897-68CC38D2694D}	2021-03-03 22:38:35	wortiz	2021-03-03 22:38:35	wortiz	STX-18-2-
-64.7364	17.7265	{B0629DC8-2061-4F79-B897-68CC38D2694D}	STX-18-2	2021-03-03 18:35:00	1		yes		2021-03-03 22:38:35	wortiz	2021-03-03 22:38:35	wortiz	{A38A6362-8F1E-4104-B1DA-2E0E85B38609}	Artificial	flowerpot dish			yes	yes		yes	no					{B0629DC8-2061-4F79-B897-68CC38D2694D}	2021-03-03 22:38:35	wortiz	2021-03-03 22:38:35	wortiz	STX-18-2-
-64.7364	17.7265	{B0629DC8-2061-4F79-B897-68CC38D2694D}	STX-18-2	2021-03-03 18:35:00	1		yes		2021-03-03 22:38:35	wortiz	2021-03-03 22:38:35	wortiz	{88585597-764D-4779-A20D-BA4AC4EE7F42}	Artificial	flowerpot dish			yes	yes		yes	no					{B0629DC8-2061-4F79-B897-68CC38D2694D}	2021-03-03 22:38:35	wortiz	2021-03-03 22:38:35	wortiz	STX-18-2-
-64.7364	17.7265	{B0629DC8-2061-4F79-B897-68CC38D2694D}	STX-18-2	2021-03-03 18:35:00	1		yes		2021-03-03 22:38:35	wortiz	2021-03-03 22:38:35	wortiz	{8C8CFFA3-ED06-444D-A007-DD953F51FEF6}	Artificial	flowerpot dish			yes	no	3							{B0629DC8-2061-4F79-B897-68CC38D2694D}	2021-03-03 22:38:35	wortiz	2021-03-03 22:38:35	wortiz	STX-18-2-
-64.7364	17.7265	{B0629DC8-2061-4F79-B897-68CC38D2694D}	STX-18-2	2021-03-03 18:35:00	1		yes		2021-03-03 22:38:35	wortiz	2021-03-03 22:38:35	wortiz	{8A78FD4E-6904-43E2-9016-718C282B5780}	Artificial	gutters			no	yes		no						{B0629DC8-2061-4F79-B897-68CC38D2694D}	2021-03-03 22:38:35	wortiz	2021-03-03 22:38:35	wortiz	STX-18-2-
-64.7364	17.7265	{B0629DC8-2061-4F79-B897-68CC38D2694D}	STX-18-2	2021-03-03 18:35:00	1		yes		2021-03-03 22:38:35	wortiz	2021-03-03 22:38:35	wortiz	{52456C4C-7002-4732-B90B-F1448A8D1AF8}	Artificial	trash (that can contain water)			no	no	10							{B0629DC8-2061-4F79-B897-68CC38D2694D}	2021-03-03 22:38:35	wortiz	2021-03-03 22:38:35	wortiz	STX-18-2-
-64.917	18.3377	{0D4326D0-5ECB-48AC-9A3C-1139D19E9E3C}	STT-22-2	2021-03-05 17:59:00	3		yes		2021-03-05 22:05:37	rsaavedra	2021-03-05 22:05:37	rsaavedra	{96BB701B-9B84-4219-8DA0-04F090C1FAEB}	Artificial	plastic bottles			no	no								{0D4326D0-5ECB-48AC-9A3C-1139D19E9E3C}	2021-03-05 22:05:37	rsaavedra	2021-03-05 22:05:37	rsaavedra	STT-22-2-
-64.917	18.3377	{0D4326D0-5ECB-48AC-9A3C-1139D19E9E3C}	STT-22-2	2021-03-05 17:59:00	3		yes		2021-03-05 22:05:37	rsaavedra	2021-03-05 22:05:37	rsaavedra	{D74D0494-4319-4C9A-8D3A-A838A81BA991}	Artificial	trashcan			no	no								{0D4326D0-5ECB-48AC-9A3C-1139D19E9E3C}	2021-03-05 22:05:37	rsaavedra	2021-03-05 22:05:37	rsaavedra	STT-22-2-
-64.917	18.3377	{0D4326D0-5ECB-48AC-9A3C-1139D19E9E3C}	STT-22-2	2021-03-05 17:59:00	3		yes		2021-03-05 22:05:37	rsaavedra	2021-03-05 22:05:37	rsaavedra	{DC8CA486-3E36-4EDA-B67B-72C532825C6A}	Artificial	septic tank			no	unknown							no	{0D4326D0-5ECB-48AC-9A3C-1139D19E9E3C}	2021-03-05 22:05:37	rsaavedra	2021-03-05 22:05:37	rsaavedra	STT-22-2-
-64.917	18.3377	{0D4326D0-5ECB-48AC-9A3C-1139D19E9E3C}	STT-22-2	2021-03-05 17:59:00	3		yes		2021-03-05 22:05:37	rsaavedra	2021-03-05 22:05:37	rsaavedra	{F629FBE7-8CA0-4E45-BF42-E17E3B2FC3DA}	Artificial	bucket			yes	yes		no						{0D4326D0-5ECB-48AC-9A3C-1139D19E9E3C}	2021-03-05 22:05:37	rsaavedra	2021-03-05 22:05:37	rsaavedra	STT-22-2-
-64.917	18.3377	{0D4326D0-5ECB-48AC-9A3C-1139D19E9E3C}	STT-22-2	2021-03-05 17:59:00	3		yes		2021-03-05 22:05:37	rsaavedra	2021-03-05 22:05:37	rsaavedra	{04DCE2FF-433C-4E4D-A770-C6DBFAD08B9E}	Artificial	flowerpot			yes	yes		no						{0D4326D0-5ECB-48AC-9A3C-1139D19E9E3C}	2021-03-05 22:05:37	rsaavedra	2021-03-05 22:05:37	rsaavedra	STT-22-2-
-64.917	18.3377	{0D4326D0-5ECB-48AC-9A3C-1139D19E9E3C}	STT-22-2	2021-03-05 17:59:00	3		yes		2021-03-05 22:05:37	rsaavedra	2021-03-05 22:05:37	rsaavedra	{9C3C9C5A-217C-4CF9-BBE6-2A0B127AA7D1}	Artificial	bucket			yes	no								{0D4326D0-5ECB-48AC-9A3C-1139D19E9E3C}	2021-03-05 22:05:37	rsaavedra	2021-03-05 22:05:37	rsaavedra	STT-22-2-
-64.9535	18.3477	{4B02C91C-54CE-4055-9B78-AEF1407ADA81}	STT-12-3	2021-03-07 15:11:00					2021-03-07 19:14:43	rsaavedra	2021-03-07 19:14:43	rsaavedra	{4D9B9A56-F23F-438E-A7A5-7819B28A596F}	Artificial	plastic cistern			no	no	2							{4B02C91C-54CE-4055-9B78-AEF1407ADA81}	2021-03-07 19:14:43	rsaavedra	2021-03-07 19:14:43	rsaavedra	STT-12-3-
-64.9535	18.3477	{4B02C91C-54CE-4055-9B78-AEF1407ADA81}	STT-12-3	2021-03-07 15:11:00					2021-03-07 19:14:43	rsaavedra	2021-03-07 19:14:43	rsaavedra	{17E55DE1-EB02-4857-B83B-A97D69DEFA1C}	Artificial	plastic container			yes	no	1							{4B02C91C-54CE-4055-9B78-AEF1407ADA81}	2021-03-07 19:14:43	rsaavedra	2021-03-07 19:14:43	rsaavedra	STT-12-3-
-64.9535	18.3477	{4B02C91C-54CE-4055-9B78-AEF1407ADA81}	STT-12-3	2021-03-07 15:11:00					2021-03-07 19:14:43	rsaavedra	2021-03-07 19:14:43	rsaavedra	{76B17B12-5857-4F02-A23B-8B6D4F2095EC}	Artificial	bucket			yes	no	5							{4B02C91C-54CE-4055-9B78-AEF1407ADA81}	2021-03-07 19:14:43	rsaavedra	2021-03-07 19:14:43	rsaavedra	STT-12-3-
-64.9535	18.3477	{4B02C91C-54CE-4055-9B78-AEF1407ADA81}	STT-12-3	2021-03-07 15:11:00					2021-03-07 19:14:43	rsaavedra	2021-03-07 19:14:43	rsaavedra	{5AD35D2A-5D0D-444E-991E-15DE6CD2AC13}	Artificial	flowerpot dish			yes	no	6							{4B02C91C-54CE-4055-9B78-AEF1407ADA81}	2021-03-07 19:14:43	rsaavedra	2021-03-07 19:14:43	rsaavedra	STT-12-3-
-64.7236	17.7535	{5EA6525F-B303-432D-9CC6-BA712F105346}	STX-2-1	2021-03-08 14:25:00	3		yes		2021-03-08 18:30:37	wortiz	2021-03-08 18:30:37	wortiz	{828F93CF-EEA0-4F39-BAA0-37821F3FF1E2}	Artificial	glass bottles			no	no	3							{5EA6525F-B303-432D-9CC6-BA712F105346}	2021-03-08 18:30:37	wortiz	2021-03-08 18:30:37	wortiz	STX-2-1-
-64.6832	17.7459	{35187025-E248-478A-BF87-886EBE8B59F1}	STX-19-1	2021-03-08 13:46:00	3		yes		2021-03-08 19:07:34	nmarrero	2021-06-03 18:13:20	portaladmin	{EB478949-7BC7-4392-B220-3E306741A979}	Artificial	plastic pool			no	yes		no						{35187025-E248-478A-BF87-886EBE8B59F1}	2021-03-08 19:07:34	nmarrero	2021-06-03 18:07:11	portaladmin	STX-19-1-
-64.6832	17.7459	{35187025-E248-478A-BF87-886EBE8B59F1}	STX-19-1	2021-03-08 13:46:00	3		yes		2021-03-08 19:07:34	nmarrero	2021-06-03 18:13:20	portaladmin	{F619AB5B-34CF-4215-BF7A-C767AC801D96}	Artificial	birdbath			no	no	1							{35187025-E248-478A-BF87-886EBE8B59F1}	2021-03-08 19:07:34	nmarrero	2021-06-03 18:07:17	portaladmin	STX-19-1-
-64.6832	17.7459	{35187025-E248-478A-BF87-886EBE8B59F1}	STX-19-1	2021-03-08 13:46:00	3		yes		2021-03-08 19:07:34	nmarrero	2021-06-03 18:13:20	portaladmin	{84B1539F-F9E8-478C-B2BA-1B16A60A1895}	Artificial	plastic pool			yes	no	1							{35187025-E248-478A-BF87-886EBE8B59F1}	2021-03-08 19:07:34	nmarrero	2021-06-03 18:11:41	portaladmin	STX-19-1-
-64.6832	17.7459	{35187025-E248-478A-BF87-886EBE8B59F1}	STX-19-1	2021-03-08 13:46:00	3		yes		2021-03-08 19:07:34	nmarrero	2021-06-03 18:13:20	portaladmin	{0D23825E-82EE-411A-ABB8-BC62D3BD8691}	Artificial	flowerpot dish			yes	no	6							{35187025-E248-478A-BF87-886EBE8B59F1}	2021-03-08 19:07:34	nmarrero	2021-06-03 18:11:43	portaladmin	STX-19-1-
-64.6832	17.7459	{35187025-E248-478A-BF87-886EBE8B59F1}	STX-19-1	2021-03-08 13:46:00	3		yes		2021-03-08 19:07:34	nmarrero	2021-06-03 18:13:20	portaladmin	{DD0A8AD6-3877-4386-A32E-185B5F4BD543}	Artificial	bucket			no	yes		no						{35187025-E248-478A-BF87-886EBE8B59F1}	2021-03-08 19:07:34	nmarrero	2021-06-03 18:11:45	portaladmin	STX-19-1-
-64.6832	17.7459	{35187025-E248-478A-BF87-886EBE8B59F1}	STX-19-1	2021-03-08 13:46:00	3		yes		2021-03-08 19:07:34	nmarrero	2021-06-03 18:13:20	portaladmin	{EFFA8B26-2B94-4A6A-B821-7CB1E9D32283}	Artificial	toy			yes	no	2							{35187025-E248-478A-BF87-886EBE8B59F1}	2021-03-08 19:07:34	nmarrero	2021-06-03 18:11:47	portaladmin	STX-19-1-
-64.6832	17.7459	{35187025-E248-478A-BF87-886EBE8B59F1}	STX-19-1	2021-03-08 13:46:00	3		yes		2021-03-08 19:07:34	nmarrero	2021-06-03 18:13:20	portaladmin	{3CBD2064-ABE2-47F4-BA41-4A8287E78571}	Artificial	toldo or covered			no	no	2							{35187025-E248-478A-BF87-886EBE8B59F1}	2021-03-08 19:07:34	nmarrero	2021-06-03 18:11:49	portaladmin	STX-19-1-
-64.6832	17.7459	{35187025-E248-478A-BF87-886EBE8B59F1}	STX-19-1	2021-03-08 13:46:00	3		yes		2021-03-08 19:07:34	nmarrero	2021-06-03 18:13:20	portaladmin	{9351744C-7829-4FE8-93DF-265271CBB5E6}	Artificial	bucket			yes	no	3							{35187025-E248-478A-BF87-886EBE8B59F1}	2021-03-08 19:07:34	nmarrero	2021-06-03 18:11:51	portaladmin	STX-19-1-
-64.6832	17.7459	{35187025-E248-478A-BF87-886EBE8B59F1}	STX-19-1	2021-03-08 13:46:00	3		yes		2021-03-08 19:07:34	nmarrero	2021-06-03 18:13:20	portaladmin	{225CB798-5989-446F-9E05-8301B7E45FB9}	Artificial	bucket			yes	no	1							{35187025-E248-478A-BF87-886EBE8B59F1}	2021-03-08 19:07:34	nmarrero	2021-06-03 18:11:53	portaladmin	STX-19-1-
-64.6832	17.7459	{35187025-E248-478A-BF87-886EBE8B59F1}	STX-19-1	2021-03-08 13:46:00	3		yes		2021-03-08 19:07:34	nmarrero	2021-06-03 18:13:20	portaladmin	{1B2B60AF-4351-4C2F-9AFD-CE91FA93E5A0}	Artificial	animal drinking bowl			yes	yes		no						{35187025-E248-478A-BF87-886EBE8B59F1}	2021-03-08 19:07:34	nmarrero	2021-06-03 18:11:54	portaladmin	STX-19-1-
-64.6832	17.7459	{35187025-E248-478A-BF87-886EBE8B59F1}	STX-19-1	2021-03-08 13:46:00	3		yes		2021-03-08 19:07:34	nmarrero	2021-06-03 18:13:20	portaladmin	{ECE75C79-EFDD-4193-9C7B-98FF4DFA24AE}	Artificial	bucket			yes	yes		no						{35187025-E248-478A-BF87-886EBE8B59F1}	2021-03-08 19:07:34	nmarrero	2021-06-03 18:11:56	portaladmin	STX-19-1-
-64.6832	17.7459	{35187025-E248-478A-BF87-886EBE8B59F1}	STX-19-1	2021-03-08 13:46:00	3		yes		2021-03-08 19:07:34	nmarrero	2021-06-03 18:13:20	portaladmin	{760EACE9-8AD2-4DCC-9F39-1CF4C446F5E3}	Artificial	bucket			yes	yes		no						{35187025-E248-478A-BF87-886EBE8B59F1}	2021-03-08 19:07:34	nmarrero	2021-06-03 18:11:59	portaladmin	STX-19-1-
-64.6832	17.7459	{35187025-E248-478A-BF87-886EBE8B59F1}	STX-19-1	2021-03-08 13:46:00	3		yes		2021-03-08 19:07:34	nmarrero	2021-06-03 18:13:20	portaladmin	{92C189C2-4E1C-4177-8800-380803CB4F58}	Artificial	plastic container			yes	no	1							{35187025-E248-478A-BF87-886EBE8B59F1}	2021-03-08 19:07:34	nmarrero	2021-06-03 18:12:00	portaladmin	STX-19-1-
-64.6832	17.7459	{35187025-E248-478A-BF87-886EBE8B59F1}	STX-19-1	2021-03-08 13:46:00	3		yes		2021-03-08 19:07:34	nmarrero	2021-06-03 18:13:20	portaladmin	{114B6C91-6E5C-4CC1-91A5-A9975E70D407}	Artificial	animal drinking bowl			yes	yes		no						{35187025-E248-478A-BF87-886EBE8B59F1}	2021-03-08 19:07:34	nmarrero	2021-06-03 18:12:02	portaladmin	STX-19-1-
-64.6832	17.7459	{35187025-E248-478A-BF87-886EBE8B59F1}	STX-19-1	2021-03-08 13:46:00	3		yes		2021-03-08 19:07:34	nmarrero	2021-06-03 18:13:20	portaladmin	{F921DAFC-B733-492E-ADEE-87FEE6E399CA}	Artificial	bucket			no	yes		no						{35187025-E248-478A-BF87-886EBE8B59F1}	2021-03-08 19:07:34	nmarrero	2021-06-03 18:12:04	portaladmin	STX-19-1-
-64.6832	17.7459	{35187025-E248-478A-BF87-886EBE8B59F1}	STX-19-1	2021-03-08 13:46:00	3		yes		2021-03-08 19:07:34	nmarrero	2021-06-03 18:13:20	portaladmin	{F9719114-0B01-4886-A2D4-FCB498A6AF81}	Artificial	plastic container			yes	no	1							{35187025-E248-478A-BF87-886EBE8B59F1}	2021-03-08 19:07:34	nmarrero	2021-06-03 18:12:06	portaladmin	STX-19-1-
-64.6832	17.7459	{35187025-E248-478A-BF87-886EBE8B59F1}	STX-19-1	2021-03-08 13:46:00	3		yes		2021-03-08 19:07:34	nmarrero	2021-06-03 18:13:20	portaladmin	{E1E1A23D-A99B-4911-AB1C-B4870B310E73}	Artificial	flowerpot dish			no	no	3							{35187025-E248-478A-BF87-886EBE8B59F1}	2021-03-08 19:07:34	nmarrero	2021-06-03 18:12:09	portaladmin	STX-19-1-
-64.6832	17.7459	{35187025-E248-478A-BF87-886EBE8B59F1}	STX-19-1	2021-03-08 13:46:00	3		yes		2021-03-08 19:07:34	nmarrero	2021-06-03 18:13:20	portaladmin	{EDAF5C86-B875-447C-88FB-9783D8EFC070}	Artificial	flowerpot dish			yes	yes		no						{35187025-E248-478A-BF87-886EBE8B59F1}	2021-03-08 19:07:34	nmarrero	2021-06-03 18:12:10	portaladmin	STX-19-1-
-64.6832	17.7459	{35187025-E248-478A-BF87-886EBE8B59F1}	STX-19-1	2021-03-08 13:46:00	3		yes		2021-03-08 19:07:34	nmarrero	2021-06-03 18:13:20	portaladmin	{8C25746D-3B72-44C9-82E5-92DA18BEEA85}	Artificial	flowerpot dish			yes	yes		no						{35187025-E248-478A-BF87-886EBE8B59F1}	2021-03-08 19:07:34	nmarrero	2021-06-03 18:12:13	portaladmin	STX-19-1-
-64.6832	17.7459	{35187025-E248-478A-BF87-886EBE8B59F1}	STX-19-1	2021-03-08 13:46:00	3		yes		2021-03-08 19:07:34	nmarrero	2021-06-03 18:13:20	portaladmin	{370DFDD9-104B-400A-9E20-51E9BB502763}	Artificial	bucket			yes	no	1							{35187025-E248-478A-BF87-886EBE8B59F1}	2021-03-08 19:07:34	nmarrero	2021-06-03 18:12:15	portaladmin	STX-19-1-
-64.6832	17.7459	{35187025-E248-478A-BF87-886EBE8B59F1}	STX-19-1	2021-03-08 13:46:00	3		yes		2021-03-08 19:07:34	nmarrero	2021-06-03 18:13:20	portaladmin	{EBBEB6FE-A892-49C8-AABB-4A0228A5AD18}	Artificial				no	no	3							{35187025-E248-478A-BF87-886EBE8B59F1}	2021-03-08 19:07:34	nmarrero	2021-06-03 18:12:16	portaladmin	STX-19-1-
-64.6832	17.7459	{35187025-E248-478A-BF87-886EBE8B59F1}	STX-19-1	2021-03-08 13:46:00	3		yes		2021-03-08 19:07:34	nmarrero	2021-06-03 18:13:20	portaladmin	{ACE12735-4800-41EE-9BF3-6AC6D5C1D4EB}	Artificial	bucket			no	no	8							{35187025-E248-478A-BF87-886EBE8B59F1}	2021-03-08 19:07:34	nmarrero	2021-06-03 18:12:18	portaladmin	STX-19-1-
-64.6832	17.7459	{35187025-E248-478A-BF87-886EBE8B59F1}	STX-19-1	2021-03-08 13:46:00	3		yes		2021-03-08 19:07:34	nmarrero	2021-06-03 18:13:20	portaladmin	{0CB0A4DC-B7AB-41FD-8D24-FA22B3C05ACE}	Artificial	animal drinking bowl			yes	yes		no						{35187025-E248-478A-BF87-886EBE8B59F1}	2021-03-08 19:07:34	nmarrero	2021-06-03 18:12:19	portaladmin	STX-19-1-
-64.6832	17.7459	{35187025-E248-478A-BF87-886EBE8B59F1}	STX-19-1	2021-03-08 13:46:00	3		yes		2021-03-08 19:07:34	nmarrero	2021-06-03 18:13:20	portaladmin	{D4ABE0CB-C4A4-4116-A773-0A5BE053253E}	Artificial	wheelbarrow			no	no	1							{35187025-E248-478A-BF87-886EBE8B59F1}	2021-03-08 19:07:34	nmarrero	2021-06-03 18:12:21	portaladmin	STX-19-1-
-64.6832	17.7459	{35187025-E248-478A-BF87-886EBE8B59F1}	STX-19-1	2021-03-08 13:46:00	3		yes		2021-03-08 19:07:34	nmarrero	2021-06-03 18:13:20	portaladmin	{D50D1DBF-F033-43AB-A075-112D423F040C}	Artificial	flowerpot dish			yes	no	2							{35187025-E248-478A-BF87-886EBE8B59F1}	2021-03-08 19:07:34	nmarrero	2021-06-03 18:12:23	portaladmin	STX-19-1-
-64.6832	17.7459	{35187025-E248-478A-BF87-886EBE8B59F1}	STX-19-1	2021-03-08 13:46:00	3		yes		2021-03-08 19:07:34	nmarrero	2021-06-03 18:13:20	portaladmin	{5F8CACF3-37C4-42EF-921D-8245E7942176}	Artificial	flowerpot			yes	no	2							{35187025-E248-478A-BF87-886EBE8B59F1}	2021-03-08 19:07:34	nmarrero	2021-06-03 18:12:25	portaladmin	STX-19-1-
-64.6832	17.7459	{35187025-E248-478A-BF87-886EBE8B59F1}	STX-19-1	2021-03-08 13:46:00	3		yes		2021-03-08 19:07:34	nmarrero	2021-06-03 18:13:20	portaladmin	{52F81904-7668-436C-B6CC-9FFCB44A1AC4}	Artificial	flowerpot dish			no	yes		unknown						{35187025-E248-478A-BF87-886EBE8B59F1}	2021-03-08 19:07:34	nmarrero	2021-06-03 18:12:45	portaladmin	STX-19-1-
-64.7148	17.7475	{3D7DA19A-B135-4052-90CD-321A837DDAC6}	STX-2-2	2021-03-08 15:44:00	11		yes		2021-03-08 19:46:09	wortiz	2021-03-08 19:46:09	wortiz	{6374D352-2424-4FB5-8AA7-7633E3D18992}	Artificial	water meter			no	no	1							{3D7DA19A-B135-4052-90CD-321A837DDAC6}	2021-03-08 19:46:09	wortiz	2021-03-08 19:46:09	wortiz	STX-2-2-
-64.7148	17.7475	{3D7DA19A-B135-4052-90CD-321A837DDAC6}	STX-2-2	2021-03-08 15:44:00	11		yes		2021-03-08 19:46:09	wortiz	2021-03-08 19:46:09	wortiz	{5E289501-B6CE-4C51-8FBB-96A1E035BA12}	Artificial	unused automobile(s) or automobile part(s)			no	no	4							{3D7DA19A-B135-4052-90CD-321A837DDAC6}	2021-03-08 19:46:09	wortiz	2021-03-08 19:46:09	wortiz	STX-2-2-
-64.7775	17.7525	{C9C0012B-939C-48EB-897A-A1C84D2EBBB3}	STX-11-3	2021-03-08 19:21:00	2		unknown		2021-03-08 23:46:17	nmarrero	2021-03-08 23:46:17	nmarrero	{F8C5B3B0-EBB6-4E93-8724-52F5E93DFA5C}	Artificial	barrel/drum			no	yes		yes	unknown					{C9C0012B-939C-48EB-897A-A1C84D2EBBB3}	2021-03-08 23:46:17	nmarrero	2021-03-08 23:46:17	nmarrero	STX-11-3-
-64.7775	17.7525	{C9C0012B-939C-48EB-897A-A1C84D2EBBB3}	STX-11-3	2021-03-08 19:21:00	2		unknown		2021-03-08 23:46:17	nmarrero	2021-03-08 23:46:17	nmarrero	{F6018FB4-22FC-40EA-963B-61B52F676B47}	Artificial	bucket			yes	no	3							{C9C0012B-939C-48EB-897A-A1C84D2EBBB3}	2021-03-08 23:46:17	nmarrero	2021-03-08 23:46:17	nmarrero	STX-11-3-
-64.7775	17.7525	{C9C0012B-939C-48EB-897A-A1C84D2EBBB3}	STX-11-3	2021-03-08 19:21:00	2		unknown		2021-03-08 23:46:17	nmarrero	2021-03-08 23:46:17	nmarrero	{EC3D407F-990A-4A87-B1E1-557127EDF578}	Artificial	barrel/drum			yes	no	5							{C9C0012B-939C-48EB-897A-A1C84D2EBBB3}	2021-03-08 23:46:17	nmarrero	2021-03-08 23:46:17	nmarrero	STX-11-3-
-64.7775	17.7525	{C9C0012B-939C-48EB-897A-A1C84D2EBBB3}	STX-11-3	2021-03-08 19:21:00	2		unknown		2021-03-08 23:46:17	nmarrero	2021-03-08 23:46:17	nmarrero	{94D81AD3-AE8A-4FDD-8231-2CE0C9C18DB0}	Artificial	plastic cistern			no	no	2							{C9C0012B-939C-48EB-897A-A1C84D2EBBB3}	2021-03-08 23:46:17	nmarrero	2021-03-08 23:46:17	nmarrero	STX-11-3-
-64.7775	17.7525	{C9C0012B-939C-48EB-897A-A1C84D2EBBB3}	STX-11-3	2021-03-08 19:21:00	2		unknown		2021-03-08 23:46:17	nmarrero	2021-03-08 23:46:17	nmarrero	{9D43E050-A205-4375-9885-4560A8A551F8}	Artificial	plastic cistern			no	no								{C9C0012B-939C-48EB-897A-A1C84D2EBBB3}	2021-03-08 23:46:17	nmarrero	2021-03-08 23:46:17	nmarrero	STX-11-3-
-64.7775	17.7525	{C9C0012B-939C-48EB-897A-A1C84D2EBBB3}	STX-11-3	2021-03-08 19:21:00	2		unknown		2021-03-08 23:46:17	nmarrero	2021-03-08 23:46:17	nmarrero	{3492C2FD-93BD-4949-BB55-0F8B2292888D}	Artificial	bucket			yes	no	1							{C9C0012B-939C-48EB-897A-A1C84D2EBBB3}	2021-03-08 23:46:17	nmarrero	2021-03-08 23:46:17	nmarrero	STX-11-3-
-64.7775	17.7525	{C9C0012B-939C-48EB-897A-A1C84D2EBBB3}	STX-11-3	2021-03-08 19:21:00	2		unknown		2021-03-08 23:46:17	nmarrero	2021-03-08 23:46:17	nmarrero	{2F6CE45E-A125-41D1-A789-090AF3593B64}	Artificial	boat / kayay / canoe			no	no	1							{C9C0012B-939C-48EB-897A-A1C84D2EBBB3}	2021-03-08 23:46:17	nmarrero	2021-03-08 23:46:17	nmarrero	STX-11-3-
-64.7775	17.7525	{C9C0012B-939C-48EB-897A-A1C84D2EBBB3}	STX-11-3	2021-03-08 19:21:00	2		unknown		2021-03-08 23:46:17	nmarrero	2021-03-08 23:46:17	nmarrero	{FEA4E9BC-AC69-4F08-927C-7DC8617F312A}	Artificial	glass bottles			no	yes		no						{C9C0012B-939C-48EB-897A-A1C84D2EBBB3}	2021-03-08 23:46:17	nmarrero	2021-03-08 23:46:17	nmarrero	STX-11-3-
-64.7775	17.7525	{C9C0012B-939C-48EB-897A-A1C84D2EBBB3}	STX-11-3	2021-03-08 19:21:00	2		unknown		2021-03-08 23:46:17	nmarrero	2021-03-08 23:46:17	nmarrero	{91701F24-8FAB-4A05-BD52-0282D1EA716B}	Artificial	plastic container			no	no	1							{C9C0012B-939C-48EB-897A-A1C84D2EBBB3}	2021-03-08 23:46:17	nmarrero	2021-03-08 23:46:17	nmarrero	STX-11-3-
-64.7775	17.7525	{C9C0012B-939C-48EB-897A-A1C84D2EBBB3}	STX-11-3	2021-03-08 19:21:00	2		unknown		2021-03-08 23:46:17	nmarrero	2021-03-08 23:46:17	nmarrero	{91CB952A-907A-4B13-8839-06906B16057E}	Artificial	other		Street lamp	no	no	1							{C9C0012B-939C-48EB-897A-A1C84D2EBBB3}	2021-03-08 23:46:17	nmarrero	2021-03-08 23:46:17	nmarrero	STX-11-3-
-64.7775	17.7525	{C9C0012B-939C-48EB-897A-A1C84D2EBBB3}	STX-11-3	2021-03-08 19:21:00	2		unknown		2021-03-08 23:46:17	nmarrero	2021-03-08 23:46:17	nmarrero	{85E23574-1C04-4096-9AED-0AF23146ACE4}	Artificial	barrel/drum			yes	no	1							{C9C0012B-939C-48EB-897A-A1C84D2EBBB3}	2021-03-08 23:46:17	nmarrero	2021-03-08 23:46:17	nmarrero	STX-11-3-
-64.7775	17.7525	{C9C0012B-939C-48EB-897A-A1C84D2EBBB3}	STX-11-3	2021-03-08 19:21:00	2		unknown		2021-03-08 23:46:17	nmarrero	2021-03-08 23:46:17	nmarrero	{08E35B25-C312-4BE7-92BF-E5CA021E652A}	Artificial	toldo or covered			yes	yes		no						{C9C0012B-939C-48EB-897A-A1C84D2EBBB3}	2021-03-08 23:46:17	nmarrero	2021-03-08 23:46:17	nmarrero	STX-11-3-
-64.7775	17.7525	{C9C0012B-939C-48EB-897A-A1C84D2EBBB3}	STX-11-3	2021-03-08 19:21:00	2		unknown		2021-03-08 23:46:17	nmarrero	2021-03-08 23:46:17	nmarrero	{3FF7EE92-1227-40FC-B367-CCE4815F11E0}	Artificial	septic tank			yes	unknown							no	{C9C0012B-939C-48EB-897A-A1C84D2EBBB3}	2021-03-08 23:46:17	nmarrero	2021-03-08 23:46:17	nmarrero	STX-11-3-
-64.7775	17.7525	{C9C0012B-939C-48EB-897A-A1C84D2EBBB3}	STX-11-3	2021-03-08 19:21:00	2		unknown		2021-03-08 23:46:17	nmarrero	2021-03-08 23:46:17	nmarrero	{55781179-27DA-4855-9BE0-69298E0C8E3B}	Artificial	discarded kitchen appliances			yes	no	2							{C9C0012B-939C-48EB-897A-A1C84D2EBBB3}	2021-03-08 23:46:17	nmarrero	2021-03-08 23:46:17	nmarrero	STX-11-3-
-64.7775	17.7525	{C9C0012B-939C-48EB-897A-A1C84D2EBBB3}	STX-11-3	2021-03-08 19:21:00	2		unknown		2021-03-08 23:46:17	nmarrero	2021-03-08 23:46:17	nmarrero	{DFD6B210-A8F7-4783-86CF-2D90B2A9C743}	Artificial	other		Metalic bath1	no	no	1							{C9C0012B-939C-48EB-897A-A1C84D2EBBB3}	2021-03-08 23:46:17	nmarrero	2021-03-08 23:46:17	nmarrero	STX-11-3-
-64.7775	17.7525	{C9C0012B-939C-48EB-897A-A1C84D2EBBB3}	STX-11-3	2021-03-08 19:21:00	2		unknown		2021-03-08 23:46:17	nmarrero	2021-03-08 23:46:17	nmarrero	{7768BBF4-9ED1-4318-97A3-0A747F8E822E}	Artificial	flowerpot dish			no	no	1							{C9C0012B-939C-48EB-897A-A1C84D2EBBB3}	2021-03-08 23:46:17	nmarrero	2021-03-08 23:46:17	nmarrero	STX-11-3-
-64.7775	17.7525	{C9C0012B-939C-48EB-897A-A1C84D2EBBB3}	STX-11-3	2021-03-08 19:21:00	2		unknown		2021-03-08 23:46:17	nmarrero	2021-03-08 23:46:17	nmarrero	{966BF3AB-D751-42E8-ADA1-998A827A4C14}	Artificial	bucket			yes	no	1							{C9C0012B-939C-48EB-897A-A1C84D2EBBB3}	2021-03-08 23:46:17	nmarrero	2021-03-08 23:46:17	nmarrero	STX-11-3-
-64.7775	17.7525	{C9C0012B-939C-48EB-897A-A1C84D2EBBB3}	STX-11-3	2021-03-08 19:21:00	2		unknown		2021-03-08 23:46:17	nmarrero	2021-03-08 23:46:17	nmarrero	{E0AA3EF4-C353-4C93-93D4-032177F125D6}	Artificial	animal drinking bowl			yes	no	3							{C9C0012B-939C-48EB-897A-A1C84D2EBBB3}	2021-03-08 23:46:17	nmarrero	2021-03-08 23:46:17	nmarrero	STX-11-3-
-64.7775	17.7525	{C9C0012B-939C-48EB-897A-A1C84D2EBBB3}	STX-11-3	2021-03-08 19:21:00	2		unknown		2021-03-08 23:46:17	nmarrero	2021-03-08 23:46:17	nmarrero	{A3BAFDD6-8D46-42F2-9C86-5FF74AC86E37}	Artificial	other		Aluminum zink	yes	no	1							{C9C0012B-939C-48EB-897A-A1C84D2EBBB3}	2021-03-08 23:46:17	nmarrero	2021-03-08 23:46:17	nmarrero	STX-11-3-
-64.7775	17.7525	{C9C0012B-939C-48EB-897A-A1C84D2EBBB3}	STX-11-3	2021-03-08 19:21:00	2		unknown		2021-03-08 23:46:17	nmarrero	2021-03-08 23:46:17	nmarrero	{B4C20502-AAEB-4E38-B481-1853604EF6A5}	Artificial	bucket			no	no								{C9C0012B-939C-48EB-897A-A1C84D2EBBB3}	2021-03-08 23:46:17	nmarrero	2021-03-08 23:46:17	nmarrero	STX-11-3-
-64.7775	17.7525	{C9C0012B-939C-48EB-897A-A1C84D2EBBB3}	STX-11-3	2021-03-08 19:21:00	2		unknown		2021-03-08 23:46:17	nmarrero	2021-03-08 23:46:17	nmarrero	{34908C26-08C8-44FF-822B-2348DF9F7857}	Artificial	glass bottles			no	no	5							{C9C0012B-939C-48EB-897A-A1C84D2EBBB3}	2021-03-08 23:46:17	nmarrero	2021-03-08 23:46:17	nmarrero	STX-11-3-
-64.9499	18.3524	{74A49A12-7CA6-4B47-A246-4491C9D82F7B}	STT-12-4	2021-03-08 19:56:00			yes		2021-03-09 00:05:01	rsaavedra	2021-03-09 00:05:01	rsaavedra	{C8C83745-F832-4C95-945E-DD01492104BF}	Artificial	flowerpot dish			yes	no	2							{74A49A12-7CA6-4B47-A246-4491C9D82F7B}	2021-03-09 00:05:01	rsaavedra	2021-03-09 00:05:01	rsaavedra	STT-12-4-
-64.9499	18.3524	{74A49A12-7CA6-4B47-A246-4491C9D82F7B}	STT-12-4	2021-03-08 19:56:00			yes		2021-03-09 00:05:01	rsaavedra	2021-03-09 00:05:01	rsaavedra	{6045AD13-0D20-4F07-9E62-95CAF6072F13}	Artificial	other		Cooler	yes	no								{74A49A12-7CA6-4B47-A246-4491C9D82F7B}	2021-03-09 00:05:01	rsaavedra	2021-03-09 00:05:01	rsaavedra	STT-12-4-
-64.9499	18.3524	{74A49A12-7CA6-4B47-A246-4491C9D82F7B}	STT-12-4	2021-03-08 19:56:00			yes		2021-03-09 00:05:01	rsaavedra	2021-03-09 00:05:01	rsaavedra	{4580D7A4-6CEF-419B-B25B-376BBC1B5E1F}	Artificial	trashcan			yes	yes		no						{74A49A12-7CA6-4B47-A246-4491C9D82F7B}	2021-03-09 00:05:01	rsaavedra	2021-03-09 00:05:01	rsaavedra	STT-12-4-
-64.9499	18.3524	{74A49A12-7CA6-4B47-A246-4491C9D82F7B}	STT-12-4	2021-03-08 19:56:00			yes		2021-03-09 00:05:01	rsaavedra	2021-03-09 00:05:01	rsaavedra	{D816939B-8099-4994-B27E-7FE28A078181}	Artificial	plastic container			yes	no								{74A49A12-7CA6-4B47-A246-4491C9D82F7B}	2021-03-09 00:05:01	rsaavedra	2021-03-09 00:05:01	rsaavedra	STT-12-4-
-64.9499	18.3524	{74A49A12-7CA6-4B47-A246-4491C9D82F7B}	STT-12-4	2021-03-08 19:56:00			yes		2021-03-09 00:05:01	rsaavedra	2021-03-09 00:05:01	rsaavedra	{505129FF-DCCC-4290-BCA5-6C638A95D927}														{74A49A12-7CA6-4B47-A246-4491C9D82F7B}	2021-03-09 00:05:01	rsaavedra	2021-03-09 00:05:01	rsaavedra	STT-12-4-
-64.9499	18.3524	{74A49A12-7CA6-4B47-A246-4491C9D82F7B}	STT-12-4	2021-03-08 19:56:00			yes		2021-03-09 00:05:01	rsaavedra	2021-03-09 00:05:01	rsaavedra	{9FFC1215-AF34-43B6-B9CE-6EACE0F9DE91}	Artificial	bucket			yes	no								{74A49A12-7CA6-4B47-A246-4491C9D82F7B}	2021-03-09 00:05:01	rsaavedra	2021-03-09 00:05:01	rsaavedra	STT-12-4-
-64.9499	18.3524	{74A49A12-7CA6-4B47-A246-4491C9D82F7B}	STT-12-4	2021-03-08 19:56:00			yes		2021-03-09 00:05:01	rsaavedra	2021-03-09 00:05:01	rsaavedra	{BBADEBAB-54EA-4C1D-9924-FAC245F7C748}	Artificial	flowerpot dish			no	no	2							{74A49A12-7CA6-4B47-A246-4491C9D82F7B}	2021-03-09 00:05:01	rsaavedra	2021-03-09 00:05:01	rsaavedra	STT-12-4-
-64.9499	18.3524	{74A49A12-7CA6-4B47-A246-4491C9D82F7B}	STT-12-4	2021-03-08 19:56:00			yes		2021-03-09 00:05:01	rsaavedra	2021-03-09 00:05:01	rsaavedra	{9E6A5EC5-0D30-43C4-92CC-45BE8A294C80}	Artificial	stryofoam			no	no								{74A49A12-7CA6-4B47-A246-4491C9D82F7B}	2021-03-09 00:05:01	rsaavedra	2021-03-09 00:05:01	rsaavedra	STT-12-4-
-64.9499	18.3524	{74A49A12-7CA6-4B47-A246-4491C9D82F7B}	STT-12-4	2021-03-08 19:56:00			yes		2021-03-09 00:05:01	rsaavedra	2021-03-09 00:05:01	rsaavedra	{741AA4DC-323C-4FDB-8012-1570058762B5}														{74A49A12-7CA6-4B47-A246-4491C9D82F7B}	2021-03-09 00:05:01	rsaavedra	2021-03-09 00:05:01	rsaavedra	STT-12-4-
-64.9499	18.3524	{74A49A12-7CA6-4B47-A246-4491C9D82F7B}	STT-12-4	2021-03-08 19:56:00			yes		2021-03-09 00:05:01	rsaavedra	2021-03-09 00:05:01	rsaavedra	{22B9E53E-DD17-40C0-9827-40EB27584817}	Artificial	bucket			yes	no								{74A49A12-7CA6-4B47-A246-4491C9D82F7B}	2021-03-09 00:05:01	rsaavedra	2021-03-09 00:05:01	rsaavedra	STT-12-4-
-64.9375	18.3443	{1974C4FD-8774-4980-91AC-D82B7A191667}	STT-20-1	2021-03-09 16:28:00	1		no	Dog in residence see photo	2021-03-09 20:34:33	rsaavedra	2021-03-09 20:34:33	rsaavedra	{2AC44F13-5979-4018-A4C2-46B3181AF7ED}	Artificial	bucket			no	yes		no						{1974C4FD-8774-4980-91AC-D82B7A191667}	2021-03-09 20:34:33	rsaavedra	2021-03-09 20:34:33	rsaavedra	STT-20-1-
-64.9375	18.3443	{1974C4FD-8774-4980-91AC-D82B7A191667}	STT-20-1	2021-03-09 16:28:00	1		no	Dog in residence see photo	2021-03-09 20:34:33	rsaavedra	2021-03-09 20:34:33	rsaavedra	{F84C41C1-F96F-4F7B-92FC-4405608B882D}	Natural		coconut husk		no	no								{1974C4FD-8774-4980-91AC-D82B7A191667}	2021-03-09 20:34:33	rsaavedra	2021-03-09 20:34:33	rsaavedra	STT-20-1-
-64.9375	18.3443	{1974C4FD-8774-4980-91AC-D82B7A191667}	STT-20-1	2021-03-09 16:28:00	1		no	Dog in residence see photo	2021-03-09 20:34:33	rsaavedra	2021-03-09 20:34:33	rsaavedra	{135812C8-64BC-45E2-B243-B4339F016D4C}	Artificial	water meter			yes	yes		unknown						{1974C4FD-8774-4980-91AC-D82B7A191667}	2021-03-09 20:34:33	rsaavedra	2021-03-09 20:34:33	rsaavedra	STT-20-1-
-64.9375	18.3443	{1974C4FD-8774-4980-91AC-D82B7A191667}	STT-20-1	2021-03-09 16:28:00	1		no	Dog in residence see photo	2021-03-09 20:34:33	rsaavedra	2021-03-09 20:34:33	rsaavedra	{84AA6FFC-5464-40EE-A143-21F8DE3B6029}	Artificial	water meter			yes	no	2							{1974C4FD-8774-4980-91AC-D82B7A191667}	2021-03-09 20:34:33	rsaavedra	2021-03-09 20:34:33	rsaavedra	STT-20-1-
-64.9375	18.3443	{1974C4FD-8774-4980-91AC-D82B7A191667}	STT-20-1	2021-03-09 16:28:00	1		no	Dog in residence see photo	2021-03-09 20:34:33	rsaavedra	2021-03-09 20:34:33	rsaavedra	{BA4BCFE6-B15B-4F52-902B-9FF6261370F8}														{1974C4FD-8774-4980-91AC-D82B7A191667}	2021-03-09 20:34:33	rsaavedra	2021-03-09 20:34:33	rsaavedra	STT-20-1-
-64.9375	18.3443	{1974C4FD-8774-4980-91AC-D82B7A191667}	STT-20-1	2021-03-09 16:28:00	1		no	Dog in residence see photo	2021-03-09 20:34:33	rsaavedra	2021-03-09 20:34:33	rsaavedra	{0C12F519-93BE-4462-9254-5597934B741D}	Artificial	discarded kitchen appliances			yes	unknown								{1974C4FD-8774-4980-91AC-D82B7A191667}	2021-03-09 20:34:33	rsaavedra	2021-03-09 20:34:33	rsaavedra	STT-20-1-
-64.8778	17.7038	{8CC65A40-F51E-4602-A017-1BA50FE033FA}	STX-13-5	2021-03-09 15:32:00	1		yes		2021-03-09 22:08:22	nmarrero	2021-03-09 22:11:24	nmarrero	{C2B62680-A17F-4E90-BB8F-92B8CFCA83D1}	Artificial	other		Conch shells	no	no	295							{8CC65A40-F51E-4602-A017-1BA50FE033FA}	2021-03-09 22:08:22	nmarrero	2021-06-03 18:50:54	portaladmin	STX-13-5-
-64.8778	17.7038	{8CC65A40-F51E-4602-A017-1BA50FE033FA}	STX-13-5	2021-03-09 15:32:00	1		yes		2021-03-09 22:08:22	nmarrero	2021-03-09 22:11:24	nmarrero	{9B8207CE-02C5-4337-BAD8-15ED44C7F287}	Artificial	other		Conch shell	no	no	1							{8CC65A40-F51E-4602-A017-1BA50FE033FA}	2021-03-09 22:08:22	nmarrero	2021-06-03 18:51:25	portaladmin	STX-13-5-
-64.8778	17.7038	{8CC65A40-F51E-4602-A017-1BA50FE033FA}	STX-13-5	2021-03-09 15:32:00	1		yes		2021-03-09 22:08:22	nmarrero	2021-03-09 22:11:24	nmarrero	{5DF7CDE3-A329-4749-855B-5D4A455DB9B3}	Artificial	flowerpot dish			yes	no	26							{8CC65A40-F51E-4602-A017-1BA50FE033FA}	2021-03-09 22:08:22	nmarrero	2021-06-03 18:51:27	portaladmin	STX-13-5-
-64.8778	17.7038	{8CC65A40-F51E-4602-A017-1BA50FE033FA}	STX-13-5	2021-03-09 15:32:00	1		yes		2021-03-09 22:08:22	nmarrero	2021-03-09 22:11:24	nmarrero	{30519181-693F-4AD8-A33E-65B9336130F4}	Artificial	trashcan			yes	no	1							{8CC65A40-F51E-4602-A017-1BA50FE033FA}	2021-03-09 22:08:22	nmarrero	2021-06-03 18:51:28	portaladmin	STX-13-5-
-64.8778	17.7038	{8CC65A40-F51E-4602-A017-1BA50FE033FA}	STX-13-5	2021-03-09 15:32:00	1		yes		2021-03-09 22:08:22	nmarrero	2021-03-09 22:11:24	nmarrero	{CF69C226-5FBE-491A-97E1-C73C4402B320}	Artificial	flowerpot dish			yes	yes		no						{8CC65A40-F51E-4602-A017-1BA50FE033FA}	2021-03-09 22:08:22	nmarrero	2021-06-03 18:51:31	portaladmin	STX-13-5-
-64.8778	17.7038	{8CC65A40-F51E-4602-A017-1BA50FE033FA}	STX-13-5	2021-03-09 15:32:00	1		yes		2021-03-09 22:08:22	nmarrero	2021-03-09 22:11:24	nmarrero	{6D7A5FDB-C2EE-4DD6-BE84-CC71A3556BA5}	Artificial	flowerpot dish			yes	yes		no						{8CC65A40-F51E-4602-A017-1BA50FE033FA}	2021-03-09 22:08:22	nmarrero	2021-06-03 18:51:32	portaladmin	STX-13-5-
-64.8778	17.7038	{8CC65A40-F51E-4602-A017-1BA50FE033FA}	STX-13-5	2021-03-09 15:32:00	1		yes		2021-03-09 22:08:22	nmarrero	2021-03-09 22:11:24	nmarrero	{85BFC299-5DF4-4154-B8E9-BA8A50F5C58A}	Artificial	flowerpot dish			yes	yes		no						{8CC65A40-F51E-4602-A017-1BA50FE033FA}	2021-03-09 22:08:22	nmarrero	2021-06-03 18:51:34	portaladmin	STX-13-5-
-64.8778	17.7038	{8CC65A40-F51E-4602-A017-1BA50FE033FA}	STX-13-5	2021-03-09 15:32:00	1		yes		2021-03-09 22:08:22	nmarrero	2021-03-09 22:11:24	nmarrero	{E3B2A123-39B3-4FB1-B99A-02C1378F844E}	Artificial	flowerpot dish			yes	yes		no						{8CC65A40-F51E-4602-A017-1BA50FE033FA}	2021-03-09 22:08:22	nmarrero	2021-06-03 18:51:36	portaladmin	STX-13-5-
-64.8778	17.7038	{8CC65A40-F51E-4602-A017-1BA50FE033FA}	STX-13-5	2021-03-09 15:32:00	1		yes		2021-03-09 22:08:22	nmarrero	2021-03-09 22:11:24	nmarrero	{1354FE00-5B6B-4726-9096-9EA986681607}	Artificial	flowerpot dish			yes	yes		no						{8CC65A40-F51E-4602-A017-1BA50FE033FA}	2021-03-09 22:08:22	nmarrero	2021-06-03 18:51:38	portaladmin	STX-13-5-
-64.8778	17.7038	{8CC65A40-F51E-4602-A017-1BA50FE033FA}	STX-13-5	2021-03-09 15:32:00	1		yes		2021-03-09 22:08:22	nmarrero	2021-03-09 22:11:24	nmarrero	{9C5D6D73-35FA-4190-BAC2-6EA615D50B8F}	Artificial	garden tool			yes	yes		no						{8CC65A40-F51E-4602-A017-1BA50FE033FA}	2021-03-09 22:08:22	nmarrero	2021-06-03 18:51:41	portaladmin	STX-13-5-
-64.8778	17.7038	{8CC65A40-F51E-4602-A017-1BA50FE033FA}	STX-13-5	2021-03-09 15:32:00	1		yes		2021-03-09 22:08:22	nmarrero	2021-03-09 22:11:24	nmarrero	{ED976323-ABEF-4145-91EB-B9D78F2170AA}	Artificial	plastic container			yes	yes		no						{8CC65A40-F51E-4602-A017-1BA50FE033FA}	2021-03-09 22:08:22	nmarrero	2021-06-03 18:51:43	portaladmin	STX-13-5-
-64.8778	17.7038	{8CC65A40-F51E-4602-A017-1BA50FE033FA}	STX-13-5	2021-03-09 15:32:00	1		yes		2021-03-09 22:08:22	nmarrero	2021-03-09 22:11:24	nmarrero	{77D40E6B-EEB0-4C0A-AECB-E82F5D982893}	Artificial	flowerpot dish			yes	no	1							{8CC65A40-F51E-4602-A017-1BA50FE033FA}	2021-03-09 22:08:22	nmarrero	2021-06-03 18:51:44	portaladmin	STX-13-5-
-64.8778	17.7038	{8CC65A40-F51E-4602-A017-1BA50FE033FA}	STX-13-5	2021-03-09 15:32:00	1		yes		2021-03-09 22:08:22	nmarrero	2021-03-09 22:11:24	nmarrero	{98EBBB73-144F-4185-9221-8CF12AB773A7}	Artificial	flowerpot dish			no	no	17							{8CC65A40-F51E-4602-A017-1BA50FE033FA}	2021-03-09 22:08:22	nmarrero	2021-06-03 18:51:46	portaladmin	STX-13-5-
-64.8778	17.7038	{8CC65A40-F51E-4602-A017-1BA50FE033FA}	STX-13-5	2021-03-09 15:32:00	1		yes		2021-03-09 22:08:22	nmarrero	2021-03-09 22:11:24	nmarrero	{9D94E1E1-66C3-4219-A91F-3B1C9FB8F41E}	Artificial	wheelbarrow			no	no	1							{8CC65A40-F51E-4602-A017-1BA50FE033FA}	2021-03-09 22:08:22	nmarrero	2021-06-03 18:51:53	portaladmin	STX-13-5-
-64.8778	17.7038	{8CC65A40-F51E-4602-A017-1BA50FE033FA}	STX-13-5	2021-03-09 15:32:00	1		yes		2021-03-09 22:08:22	nmarrero	2021-03-09 22:11:24	nmarrero	{A711419C-A15B-4C35-BBFF-BB3244DA5677}	Artificial	bucket			no	yes		yes	yes	no	1	Resident uses water and did not want it taken out.		{8CC65A40-F51E-4602-A017-1BA50FE033FA}	2021-03-09 22:08:22	nmarrero	2021-06-03 18:51:14	portaladmin	STX-13-5-1
-64.8778	17.7038	{8CC65A40-F51E-4602-A017-1BA50FE033FA}	STX-13-5	2021-03-09 15:32:00	1		yes		2021-03-09 22:08:22	nmarrero	2021-03-09 22:11:24	nmarrero	{8F8D82A0-937C-45D7-9C54-030CF50CC372}	Artificial	bucket			no	no	1							{8CC65A40-F51E-4602-A017-1BA50FE033FA}	2021-03-09 22:08:22	nmarrero	2021-06-03 18:51:55	portaladmin	STX-13-5-
-64.8778	17.7038	{8CC65A40-F51E-4602-A017-1BA50FE033FA}	STX-13-5	2021-03-09 15:32:00	1		yes		2021-03-09 22:08:22	nmarrero	2021-03-09 22:11:24	nmarrero	{1D591307-5653-4E3D-8EE0-EF9505ED1BD5}	Artificial	bucket			yes	no	2							{8CC65A40-F51E-4602-A017-1BA50FE033FA}	2021-03-09 22:08:22	nmarrero	2021-06-03 18:51:57	portaladmin	STX-13-5-
-64.8778	17.7038	{8CC65A40-F51E-4602-A017-1BA50FE033FA}	STX-13-5	2021-03-09 15:32:00	1		yes		2021-03-09 22:08:22	nmarrero	2021-03-09 22:11:24	nmarrero	{1B591524-2D12-4E0C-910E-CF352B16BA21}	Artificial	bucket			no	no	1							{8CC65A40-F51E-4602-A017-1BA50FE033FA}	2021-03-09 22:08:22	nmarrero	2021-06-03 18:52:00	portaladmin	STX-13-5-
-64.8778	17.7038	{8CC65A40-F51E-4602-A017-1BA50FE033FA}	STX-13-5	2021-03-09 15:32:00	1		yes		2021-03-09 22:08:22	nmarrero	2021-03-09 22:11:24	nmarrero	{A72C6503-A7F2-4D7E-B5D3-2EEA68E08456}	Artificial	bucket			yes	no	1							{8CC65A40-F51E-4602-A017-1BA50FE033FA}	2021-03-09 22:08:22	nmarrero	2021-06-03 18:52:01	portaladmin	STX-13-5-
-64.8778	17.7038	{8CC65A40-F51E-4602-A017-1BA50FE033FA}	STX-13-5	2021-03-09 15:32:00	1		yes		2021-03-09 22:08:22	nmarrero	2021-03-09 22:11:24	nmarrero	{8DB6E82B-38BD-40A6-A080-B0C70E5A27C1}	Artificial	septic tank			yes	unknown							no	{8CC65A40-F51E-4602-A017-1BA50FE033FA}	2021-03-09 22:08:22	nmarrero	2021-06-03 18:52:03	portaladmin	STX-13-5-
-64.8778	17.7038	{8CC65A40-F51E-4602-A017-1BA50FE033FA}	STX-13-5	2021-03-09 15:32:00	1		yes		2021-03-09 22:08:22	nmarrero	2021-03-09 22:11:24	nmarrero	{640120AF-DC4A-4BA7-BE9A-AE9AF409302C}	Artificial	other		Waterin bin	no	no	1							{8CC65A40-F51E-4602-A017-1BA50FE033FA}	2021-03-09 22:08:22	nmarrero	2021-06-03 18:52:05	portaladmin	STX-13-5-
-64.8778	17.7038	{8CC65A40-F51E-4602-A017-1BA50FE033FA}	STX-13-5	2021-03-09 15:32:00	1		yes		2021-03-09 22:08:22	nmarrero	2021-03-09 22:11:24	nmarrero	{6DE888AE-4111-462A-AF31-556E81CCD8A7}	Artificial	earthen jar			yes	no	1							{8CC65A40-F51E-4602-A017-1BA50FE033FA}	2021-03-09 22:08:22	nmarrero	2021-06-03 18:52:07	portaladmin	STX-13-5-
-64.8778	17.7038	{8CC65A40-F51E-4602-A017-1BA50FE033FA}	STX-13-5	2021-03-09 15:32:00	1		yes		2021-03-09 22:08:22	nmarrero	2021-03-09 22:11:24	nmarrero	{13DBECE0-32D1-4506-9A8D-65E972FAFE0C}	Artificial	bucket			yes	no	6							{8CC65A40-F51E-4602-A017-1BA50FE033FA}	2021-03-09 22:08:22	nmarrero	2021-06-03 18:52:21	portaladmin	STX-13-5-
-64.746	17.7551	{4486801B-B6FE-4419-B095-65AAB2A21976}	STX-6-2	2021-03-10 13:40:00	2		yes		2021-03-10 17:42:32	wortiz	2021-03-10 17:42:32	wortiz	{CFCE49E7-9DEB-4B23-81CA-DB7E31B10F5F}	Artificial	animal drinking bowl			no	yes		no						{4486801B-B6FE-4419-B095-65AAB2A21976}	2021-03-10 17:42:32	wortiz	2021-03-10 17:42:32	wortiz	STX-6-2-
-64.746	17.7551	{4486801B-B6FE-4419-B095-65AAB2A21976}	STX-6-2	2021-03-10 13:40:00	2		yes		2021-03-10 17:42:32	wortiz	2021-03-10 17:42:32	wortiz	{A1773C93-5566-4C67-8C06-77A9E6841D3B}	Artificial	animal drinking bowl			yes	yes		no						{4486801B-B6FE-4419-B095-65AAB2A21976}	2021-03-10 17:42:32	wortiz	2021-03-10 17:42:32	wortiz	STX-6-2-
-64.746	17.7551	{4486801B-B6FE-4419-B095-65AAB2A21976}	STX-6-2	2021-03-10 13:40:00	2		yes		2021-03-10 17:42:32	wortiz	2021-03-10 17:42:32	wortiz	{D86CF7C3-1375-4EF9-A859-4AEB3316472A}	Artificial	bucket			yes	no	3							{4486801B-B6FE-4419-B095-65AAB2A21976}	2021-03-10 17:42:32	wortiz	2021-03-10 17:42:32	wortiz	STX-6-2-
-64.746	17.7551	{4486801B-B6FE-4419-B095-65AAB2A21976}	STX-6-2	2021-03-10 13:40:00	2		yes		2021-03-10 17:42:32	wortiz	2021-03-10 17:42:32	wortiz	{8D49AF4C-15DF-4AE1-B1EF-20B141397DA7}	Artificial	flowerpot dish			yes	no	5							{4486801B-B6FE-4419-B095-65AAB2A21976}	2021-03-10 17:42:32	wortiz	2021-03-10 17:42:32	wortiz	STX-6-2-
-64.9085	18.3198	{B1769F6B-8A06-4B24-B1A8-1A7B09A35E27}	STT-16-1	2021-03-10 16:15:00			no	Plastic cistern was not verified	2021-03-10 20:44:48	rsaavedra	2021-03-10 20:52:07	rsaavedra	{C8B790E2-78D7-404E-9CB7-E750A4E50782}	Artificial	bucket			no	no	5							{B1769F6B-8A06-4B24-B1A8-1A7B09A35E27}	2021-03-10 20:44:48	rsaavedra	2021-06-22 01:53:28	rsaavedra	STT-16-1-
-64.9085	18.3198	{B1769F6B-8A06-4B24-B1A8-1A7B09A35E27}	STT-16-1	2021-03-10 16:15:00			no	Plastic cistern was not verified	2021-03-10 20:44:48	rsaavedra	2021-03-10 20:52:07	rsaavedra	{B7B2ADAD-582B-441C-9B9F-A81F93786267}	Artificial	septic tank			no	unknown							no	{B1769F6B-8A06-4B24-B1A8-1A7B09A35E27}	2021-03-10 20:44:48	rsaavedra	2021-06-22 01:53:34	rsaavedra	STT-16-1-
-64.9085	18.3198	{B1769F6B-8A06-4B24-B1A8-1A7B09A35E27}	STT-16-1	2021-03-10 16:15:00			no	Plastic cistern was not verified	2021-03-10 20:44:48	rsaavedra	2021-03-10 20:52:07	rsaavedra	{858692B9-2B5C-4D92-8606-AED84D80AF79}	Artificial	plastic cistern			no	yes		unknown						{B1769F6B-8A06-4B24-B1A8-1A7B09A35E27}	2021-03-10 20:44:48	rsaavedra	2021-06-22 01:53:37	rsaavedra	STT-16-1-
-64.9085	18.3198	{B1769F6B-8A06-4B24-B1A8-1A7B09A35E27}	STT-16-1	2021-03-10 16:15:00			no	Plastic cistern was not verified	2021-03-10 20:44:48	rsaavedra	2021-03-10 20:52:07	rsaavedra	{80335EA0-862B-43CD-998B-6CC90225BAB6}	Artificial	bucket			yes	yes		no						{B1769F6B-8A06-4B24-B1A8-1A7B09A35E27}	2021-03-10 20:44:48	rsaavedra	2021-06-22 01:53:39	rsaavedra	STT-16-1-
-64.9085	18.3198	{B1769F6B-8A06-4B24-B1A8-1A7B09A35E27}	STT-16-1	2021-03-10 16:15:00			no	Plastic cistern was not verified	2021-03-10 20:44:48	rsaavedra	2021-03-10 20:52:07	rsaavedra	{46DB343A-ED6E-4966-8B28-983128C8F247}	Artificial	plastic bottles			yes	yes		no						{B1769F6B-8A06-4B24-B1A8-1A7B09A35E27}	2021-03-10 20:44:48	rsaavedra	2021-06-22 01:53:41	rsaavedra	STT-16-1-
-64.9085	18.3198	{B1769F6B-8A06-4B24-B1A8-1A7B09A35E27}	STT-16-1	2021-03-10 16:15:00			no	Plastic cistern was not verified	2021-03-10 20:44:48	rsaavedra	2021-03-10 20:52:07	rsaavedra	{97A2DB30-5240-4B84-9969-5BE08B1D6BB1}	Artificial	toy			no	no								{B1769F6B-8A06-4B24-B1A8-1A7B09A35E27}	2021-03-10 20:44:48	rsaavedra	2021-06-22 01:53:43	rsaavedra	STT-16-1-
-64.7566	17.7256	{2FF65256-B295-4A69-8528-CD7692E7C9A8}	STX-8-2	2021-03-10 18:57:00	2		yes		2021-03-10 23:04:17	wortiz	2021-03-10 23:04:17	wortiz	{9CB55A93-DE54-4A28-978E-9DB83D2A1256}	Artificial	flowerpot			yes	no	5							{2FF65256-B295-4A69-8528-CD7692E7C9A8}	2021-03-10 23:04:17	wortiz	2021-03-10 23:04:17	wortiz	STX-8-2-
-64.7566	17.7256	{2FF65256-B295-4A69-8528-CD7692E7C9A8}	STX-8-2	2021-03-10 18:57:00	2		yes		2021-03-10 23:04:17	wortiz	2021-03-10 23:04:17	wortiz	{B54ED910-123F-4E3D-8C50-030683D65E2B}	Artificial	flowerpot			yes	yes		no						{2FF65256-B295-4A69-8528-CD7692E7C9A8}	2021-03-10 23:04:17	wortiz	2021-03-10 23:04:17	wortiz	STX-8-2-
-64.7566	17.7256	{2FF65256-B295-4A69-8528-CD7692E7C9A8}	STX-8-2	2021-03-10 18:57:00	2		yes		2021-03-10 23:04:17	wortiz	2021-03-10 23:04:17	wortiz	{C9899A6E-5B7D-4F91-B41B-7BB0FE233332}	Artificial	flowerpot			yes	yes		no						{2FF65256-B295-4A69-8528-CD7692E7C9A8}	2021-03-10 23:04:17	wortiz	2021-03-10 23:04:17	wortiz	STX-8-2-
-64.7566	17.7256	{2FF65256-B295-4A69-8528-CD7692E7C9A8}	STX-8-2	2021-03-10 18:57:00	2		yes		2021-03-10 23:04:17	wortiz	2021-03-10 23:04:17	wortiz	{7889A7A6-B551-4712-9897-7FEF421ABC5D}	Artificial	flowerpot			yes	yes		no						{2FF65256-B295-4A69-8528-CD7692E7C9A8}	2021-03-10 23:04:17	wortiz	2021-03-10 23:04:17	wortiz	STX-8-2-
-64.7566	17.7256	{2FF65256-B295-4A69-8528-CD7692E7C9A8}	STX-8-2	2021-03-10 18:57:00	2		yes		2021-03-10 23:04:17	wortiz	2021-03-10 23:04:17	wortiz	{052E63D8-624D-44BF-B662-EC766FB0E3F7}	Artificial	bucket			no	no	3							{2FF65256-B295-4A69-8528-CD7692E7C9A8}	2021-03-10 23:04:17	wortiz	2021-03-10 23:04:17	wortiz	STX-8-2-
-64.7566	17.7256	{2FF65256-B295-4A69-8528-CD7692E7C9A8}	STX-8-2	2021-03-10 18:57:00	2		yes		2021-03-10 23:04:17	wortiz	2021-03-10 23:04:17	wortiz	{6F710A39-D1F5-483C-8826-A9BA6F4A176D}	Artificial	other		Paper plate	no	yes		no						{2FF65256-B295-4A69-8528-CD7692E7C9A8}	2021-03-10 23:04:17	wortiz	2021-03-10 23:04:17	wortiz	STX-8-2-
-64.7566	17.7256	{2FF65256-B295-4A69-8528-CD7692E7C9A8}	STX-8-2	2021-03-10 18:57:00	2		yes		2021-03-10 23:04:17	wortiz	2021-03-10 23:04:17	wortiz	{FDB59A45-2312-4EEC-89DF-00726A7429EB}	Artificial	other		Mop bucket	yes	yes		no						{2FF65256-B295-4A69-8528-CD7692E7C9A8}	2021-03-10 23:04:17	wortiz	2021-03-10 23:04:17	wortiz	STX-8-2-
-64.7566	17.7256	{2FF65256-B295-4A69-8528-CD7692E7C9A8}	STX-8-2	2021-03-10 18:57:00	2		yes		2021-03-10 23:04:17	wortiz	2021-03-10 23:04:17	wortiz	{4F149E86-E59E-4684-8BFD-4B582E17880E}	Artificial	barrel/drum			no	no	4							{2FF65256-B295-4A69-8528-CD7692E7C9A8}	2021-03-10 23:04:17	wortiz	2021-03-10 23:04:17	wortiz	STX-8-2-
-64.8682	17.7164	{4DB840E8-E2EA-49AE-AC57-6D0A71F8A4C0}	STX-15-1	2021-03-09 20:52:00	3				2021-03-11 00:54:24	nmarrero	2021-06-03 04:13:33	portaladmin	{3D83022F-27C8-4453-90C1-3135AD618CF4}	Artificial	animal drinking bowl			no	yes		no						{4DB840E8-E2EA-49AE-AC57-6D0A71F8A4C0}	2021-03-11 00:54:24	nmarrero	2021-06-03 04:14:23	portaladmin	STX-15-1-
-64.8682	17.7164	{4DB840E8-E2EA-49AE-AC57-6D0A71F8A4C0}	STX-15-1	2021-03-09 20:52:00	3				2021-03-11 00:54:24	nmarrero	2021-06-03 04:13:33	portaladmin	{14D4F7B7-5501-446C-8902-99808EDF2353}	Artificial	flowerpot dish			no	no	3							{4DB840E8-E2EA-49AE-AC57-6D0A71F8A4C0}	2021-03-11 00:54:24	nmarrero	2021-06-03 04:14:26	portaladmin	STX-15-1-
-64.8682	17.7164	{4DB840E8-E2EA-49AE-AC57-6D0A71F8A4C0}	STX-15-1	2021-03-09 20:52:00	3				2021-03-11 00:54:24	nmarrero	2021-06-03 04:13:33	portaladmin	{7CAC81AD-EE85-4CA8-A1AD-45B5F4BE45B8}	Artificial	flowerpot			no	no	2							{4DB840E8-E2EA-49AE-AC57-6D0A71F8A4C0}	2021-03-11 00:54:24	nmarrero	2021-06-03 04:14:29	portaladmin	STX-15-1-
-64.8682	17.7164	{4DB840E8-E2EA-49AE-AC57-6D0A71F8A4C0}	STX-15-1	2021-03-09 20:52:00	3				2021-03-11 00:54:24	nmarrero	2021-06-03 04:13:33	portaladmin	{FA873CC8-4B88-4E68-97B3-4EBCADCE6BFD}	Artificial	barrel/drum			no	no	1							{4DB840E8-E2EA-49AE-AC57-6D0A71F8A4C0}	2021-03-11 00:54:24	nmarrero	2021-06-03 04:14:31	portaladmin	STX-15-1-
-64.8682	17.7164	{4DB840E8-E2EA-49AE-AC57-6D0A71F8A4C0}	STX-15-1	2021-03-09 20:52:00	3				2021-03-11 00:54:24	nmarrero	2021-06-03 04:13:33	portaladmin	{9DDA2CEE-4447-4AC6-ABA5-B1F2F95E170C}	Artificial	flowerpot dish			no	no	17							{4DB840E8-E2EA-49AE-AC57-6D0A71F8A4C0}	2021-03-11 00:54:24	nmarrero	2021-06-03 04:14:34	portaladmin	STX-15-1-
-64.8682	17.7164	{4DB840E8-E2EA-49AE-AC57-6D0A71F8A4C0}	STX-15-1	2021-03-09 20:52:00	3				2021-03-11 00:54:24	nmarrero	2021-06-03 04:13:33	portaladmin	{031515BB-D73F-4D6D-8F87-A26ED3A612BE}	Artificial	barrel/drum			yes	no	1							{4DB840E8-E2EA-49AE-AC57-6D0A71F8A4C0}	2021-03-11 00:54:24	nmarrero	2021-06-03 04:14:36	portaladmin	STX-15-1-
-64.8682	17.7164	{4DB840E8-E2EA-49AE-AC57-6D0A71F8A4C0}	STX-15-1	2021-03-09 20:52:00	3				2021-03-11 00:54:24	nmarrero	2021-06-03 04:13:33	portaladmin	{8CC591B9-E646-46DF-BBFB-ADB7365E8A6A}	Artificial	tire			yes	no	2							{4DB840E8-E2EA-49AE-AC57-6D0A71F8A4C0}	2021-03-11 00:54:24	nmarrero	2021-06-03 04:14:39	portaladmin	STX-15-1-
-64.8682	17.7164	{4DB840E8-E2EA-49AE-AC57-6D0A71F8A4C0}	STX-15-1	2021-03-09 20:52:00	3				2021-03-11 00:54:24	nmarrero	2021-06-03 04:13:33	portaladmin	{75311FB6-7B5F-4002-9DDE-E6A603064421}	Artificial	flowerpot			no	no	1							{4DB840E8-E2EA-49AE-AC57-6D0A71F8A4C0}	2021-03-11 00:54:24	nmarrero	2021-06-03 04:14:41	portaladmin	STX-15-1-
-64.8682	17.7164	{4DB840E8-E2EA-49AE-AC57-6D0A71F8A4C0}	STX-15-1	2021-03-09 20:52:00	3				2021-03-11 00:54:24	nmarrero	2021-06-03 04:13:33	portaladmin	{CCB7A645-3591-43FB-8E13-F646BEB9053A}	Artificial	discarded kitchen appliances			no	no	1							{4DB840E8-E2EA-49AE-AC57-6D0A71F8A4C0}	2021-03-11 00:54:24	nmarrero	2021-06-03 04:14:43	portaladmin	STX-15-1-
-64.758	17.7288	{2500DF7B-090D-47EC-8EFD-E67AA0264F9F}	STX-8-3	2021-03-10 20:06:00	2		yes		2021-03-11 00:54:36	nmarrero	2021-03-11 00:54:36	nmarrero	{0A41150E-81FB-4259-B19E-3A75C59DA60E}	Artificial	bucket			no	no	1							{2500DF7B-090D-47EC-8EFD-E67AA0264F9F}	2021-03-11 00:54:36	nmarrero	2021-03-11 00:54:36	nmarrero	STX-8-3-
-64.758	17.7288	{2500DF7B-090D-47EC-8EFD-E67AA0264F9F}	STX-8-3	2021-03-10 20:06:00	2		yes		2021-03-11 00:54:36	nmarrero	2021-03-11 00:54:36	nmarrero	{8C1707EB-6B40-4C2E-A636-F17D0831B062}	Artificial	bucket			no	no	3							{2500DF7B-090D-47EC-8EFD-E67AA0264F9F}	2021-03-11 00:54:36	nmarrero	2021-03-11 00:54:36	nmarrero	STX-8-3-
-64.758	17.7288	{2500DF7B-090D-47EC-8EFD-E67AA0264F9F}	STX-8-3	2021-03-10 20:06:00	2		yes		2021-03-11 00:54:36	nmarrero	2021-03-11 00:54:36	nmarrero	{9CC43063-0711-42EF-8966-0FE4CB91B9D3}	Artificial	flowerpot			no	yes		no						{2500DF7B-090D-47EC-8EFD-E67AA0264F9F}	2021-03-11 00:54:36	nmarrero	2021-03-11 00:54:36	nmarrero	STX-8-3-
-64.758	17.7288	{2500DF7B-090D-47EC-8EFD-E67AA0264F9F}	STX-8-3	2021-03-10 20:06:00	2		yes		2021-03-11 00:54:36	nmarrero	2021-03-11 00:54:36	nmarrero	{FCF85403-365E-484D-8AC7-C808974D14E9}	Artificial	flowerpot			no	yes		no						{2500DF7B-090D-47EC-8EFD-E67AA0264F9F}	2021-03-11 00:54:36	nmarrero	2021-03-11 00:54:36	nmarrero	STX-8-3-
-64.758	17.7288	{2500DF7B-090D-47EC-8EFD-E67AA0264F9F}	STX-8-3	2021-03-10 20:06:00	2		yes		2021-03-11 00:54:36	nmarrero	2021-03-11 00:54:36	nmarrero	{F8C9DD43-B574-422F-B515-1807A095B2F3}	Artificial	other		Plastic pallette	no	no	1							{2500DF7B-090D-47EC-8EFD-E67AA0264F9F}	2021-03-11 00:54:36	nmarrero	2021-03-11 00:54:36	nmarrero	STX-8-3-
-64.758	17.7288	{2500DF7B-090D-47EC-8EFD-E67AA0264F9F}	STX-8-3	2021-03-10 20:06:00	2		yes		2021-03-11 00:54:36	nmarrero	2021-03-11 00:54:36	nmarrero	{79ACB3DB-DD4A-4777-AB0F-AE82794E160A}	Artificial	wheelbarrow			no	no	1							{2500DF7B-090D-47EC-8EFD-E67AA0264F9F}	2021-03-11 00:54:36	nmarrero	2021-03-11 00:54:36	nmarrero	STX-8-3-
-64.758	17.7288	{2500DF7B-090D-47EC-8EFD-E67AA0264F9F}	STX-8-3	2021-03-10 20:06:00	2		yes		2021-03-11 00:54:36	nmarrero	2021-03-11 00:54:36	nmarrero	{FAE26761-A4E7-4919-BC74-38F32ADFAF29}	Artificial	discarded kitchen appliances			yes	no	1							{2500DF7B-090D-47EC-8EFD-E67AA0264F9F}	2021-03-11 00:54:36	nmarrero	2021-03-11 00:54:36	nmarrero	STX-8-3-
-64.758	17.7288	{2500DF7B-090D-47EC-8EFD-E67AA0264F9F}	STX-8-3	2021-03-10 20:06:00	2		yes		2021-03-11 00:54:36	nmarrero	2021-03-11 00:54:36	nmarrero	{2604D024-B59F-4937-94FF-6F69C4C1CD47}	Artificial	other		Watering can	no	no	1							{2500DF7B-090D-47EC-8EFD-E67AA0264F9F}	2021-03-11 00:54:36	nmarrero	2021-03-11 00:54:36	nmarrero	STX-8-3-
-64.758	17.7288	{2500DF7B-090D-47EC-8EFD-E67AA0264F9F}	STX-8-3	2021-03-10 20:06:00	2		yes		2021-03-11 00:54:36	nmarrero	2021-03-11 00:54:36	nmarrero	{06B72B46-F883-4366-A6DE-F1CCEF252CF5}	Artificial	other		Cooler	no	yes		no						{2500DF7B-090D-47EC-8EFD-E67AA0264F9F}	2021-03-11 00:54:36	nmarrero	2021-03-11 00:54:36	nmarrero	STX-8-3-
-64.758	17.7288	{2500DF7B-090D-47EC-8EFD-E67AA0264F9F}	STX-8-3	2021-03-10 20:06:00	2		yes		2021-03-11 00:54:36	nmarrero	2021-03-11 00:54:36	nmarrero	{35A54473-38B3-45A6-9419-65B00D08DF0B}	Artificial	bucket			no	no	1							{2500DF7B-090D-47EC-8EFD-E67AA0264F9F}	2021-03-11 00:54:36	nmarrero	2021-03-11 00:54:36	nmarrero	STX-8-3-
-64.758	17.7288	{2500DF7B-090D-47EC-8EFD-E67AA0264F9F}	STX-8-3	2021-03-10 20:06:00	2		yes		2021-03-11 00:54:36	nmarrero	2021-03-11 00:54:36	nmarrero	{56F46283-3D52-4ADB-BC8C-87A52FE4CD64}	Artificial	earthen jar			no	yes		no						{2500DF7B-090D-47EC-8EFD-E67AA0264F9F}	2021-03-11 00:54:36	nmarrero	2021-03-11 00:54:36	nmarrero	STX-8-3-
-64.758	17.7288	{2500DF7B-090D-47EC-8EFD-E67AA0264F9F}	STX-8-3	2021-03-10 20:06:00	2		yes		2021-03-11 00:54:36	nmarrero	2021-03-11 00:54:36	nmarrero	{D471BE91-82FE-4EE3-A9B4-87CD539FC0A4}	Artificial	bucket			yes	yes		no						{2500DF7B-090D-47EC-8EFD-E67AA0264F9F}	2021-03-11 00:54:36	nmarrero	2021-03-11 00:54:36	nmarrero	STX-8-3-
-64.758	17.7288	{2500DF7B-090D-47EC-8EFD-E67AA0264F9F}	STX-8-3	2021-03-10 20:06:00	2		yes		2021-03-11 00:54:36	nmarrero	2021-03-11 00:54:36	nmarrero	{55B67784-F4B9-499D-9BCA-264F99EA9B16}	Artificial	bucket			yes	yes		no						{2500DF7B-090D-47EC-8EFD-E67AA0264F9F}	2021-03-11 00:54:36	nmarrero	2021-03-11 00:54:36	nmarrero	STX-8-3-
-64.758	17.7288	{2500DF7B-090D-47EC-8EFD-E67AA0264F9F}	STX-8-3	2021-03-10 20:06:00	2		yes		2021-03-11 00:54:36	nmarrero	2021-03-11 00:54:36	nmarrero	{E341152B-9363-4DCC-A072-EC2F8BBBE936}	Artificial	plastic container			yes	no	2							{2500DF7B-090D-47EC-8EFD-E67AA0264F9F}	2021-03-11 00:54:36	nmarrero	2021-03-11 00:54:36	nmarrero	STX-8-3-
-64.758	17.7288	{2500DF7B-090D-47EC-8EFD-E67AA0264F9F}	STX-8-3	2021-03-10 20:06:00	2		yes		2021-03-11 00:54:36	nmarrero	2021-03-11 00:54:36	nmarrero	{8090C4B5-CE09-4343-90EB-BB0A451284D2}	Natural		coconut husk		yes	no	4							{2500DF7B-090D-47EC-8EFD-E67AA0264F9F}	2021-03-11 00:54:36	nmarrero	2021-03-11 00:54:36	nmarrero	STX-8-3-
-64.758	17.7288	{2500DF7B-090D-47EC-8EFD-E67AA0264F9F}	STX-8-3	2021-03-10 20:06:00	2		yes		2021-03-11 00:54:36	nmarrero	2021-03-11 00:54:36	nmarrero	{CBAD71C2-9689-4EDA-9DB1-25A9E2435186}	Artificial	plastic container			yes	no	1							{2500DF7B-090D-47EC-8EFD-E67AA0264F9F}	2021-03-11 00:54:36	nmarrero	2021-03-11 00:54:36	nmarrero	STX-8-3-
-64.758	17.7288	{2500DF7B-090D-47EC-8EFD-E67AA0264F9F}	STX-8-3	2021-03-10 20:06:00	2		yes		2021-03-11 00:54:36	nmarrero	2021-03-11 00:54:36	nmarrero	{0DCCC1EF-2E83-4CF9-8B49-FDCD572CD188}	Artificial	glass container			yes	no	1							{2500DF7B-090D-47EC-8EFD-E67AA0264F9F}	2021-03-11 00:54:36	nmarrero	2021-03-11 00:54:36	nmarrero	STX-8-3-
-64.9383	18.3444	{93D7BE43-94FE-422E-86E7-53A2FDA24DE5}	STT-20-2	2021-03-10 20:50:00			no	Neighbord give the permission and some parts of the house were close	2021-03-11 00:54:50	rsaavedra	2021-03-11 01:26:52	rsaavedra	{39FE0133-36CC-447B-9D74-54E9A88DDD76}	Artificial	plastic container			yes	yes		no						{93D7BE43-94FE-422E-86E7-53A2FDA24DE5}	2021-03-11 00:54:51	rsaavedra	2021-06-22 01:54:55	rsaavedra	STT-20-2-
-64.9383	18.3444	{93D7BE43-94FE-422E-86E7-53A2FDA24DE5}	STT-20-2	2021-03-10 20:50:00			no	Neighbord give the permission and some parts of the house were close	2021-03-11 00:54:50	rsaavedra	2021-03-11 01:26:52	rsaavedra	{17C581FF-35C6-4074-BC48-207BF3D7DC14}	Artificial	bucket			yes	no	3							{93D7BE43-94FE-422E-86E7-53A2FDA24DE5}	2021-03-11 00:54:51	rsaavedra	2021-06-22 01:55:01	rsaavedra	STT-20-2-
-64.9383	18.3444	{93D7BE43-94FE-422E-86E7-53A2FDA24DE5}	STT-20-2	2021-03-10 20:50:00			no	Neighbord give the permission and some parts of the house were close	2021-03-11 00:54:50	rsaavedra	2021-03-11 01:26:52	rsaavedra	{6131CAD3-A63C-4C92-A3DB-50E740E2AEEC}	Artificial	plastic container			yes	yes		no						{93D7BE43-94FE-422E-86E7-53A2FDA24DE5}	2021-03-11 00:54:51	rsaavedra	2021-06-22 01:55:03	rsaavedra	STT-20-2-
-64.9383	18.3444	{93D7BE43-94FE-422E-86E7-53A2FDA24DE5}	STT-20-2	2021-03-10 20:50:00			no	Neighbord give the permission and some parts of the house were close	2021-03-11 00:54:50	rsaavedra	2021-03-11 01:26:52	rsaavedra	{538FD600-AFAA-4BF1-BE1A-23A477AEF648}														{93D7BE43-94FE-422E-86E7-53A2FDA24DE5}	2021-03-11 00:54:51	rsaavedra	2021-06-22 01:55:05	rsaavedra	STT-20-2-
-64.9368	18.3445	{FFDBF6AD-398F-44FD-B2B0-0F6D02B42F4F}	STT-20-3	2021-03-12 14:23:00			yes		2021-03-12 18:24:52	rsaavedra	2021-03-12 18:24:52	rsaavedra	{BB612480-93AC-41C2-97F5-CAD46F5F1E57}	Artificial	bucket			no	no								{FFDBF6AD-398F-44FD-B2B0-0F6D02B42F4F}	2021-03-12 18:24:52	rsaavedra	2021-03-12 18:24:52	rsaavedra	STT-20-3-
-64.9368	18.3445	{FFDBF6AD-398F-44FD-B2B0-0F6D02B42F4F}	STT-20-3	2021-03-12 14:23:00			yes		2021-03-12 18:24:52	rsaavedra	2021-03-12 18:24:52	rsaavedra	{EE17C8BF-5169-433B-A462-55355DB961FC}	Artificial	toldo or covered			no	no	2							{FFDBF6AD-398F-44FD-B2B0-0F6D02B42F4F}	2021-03-12 18:24:52	rsaavedra	2021-03-12 18:24:52	rsaavedra	STT-20-3-
-64.9559	18.3477	{2FEA7F72-ACCB-498A-8913-ABA593CA2EF0}	STT-12-5	2021-03-12 15:08:00					2021-03-12 19:39:44	rsaavedra	2021-03-12 19:39:44	rsaavedra	{CF285E9A-DDEF-4FEB-A6B7-C6681EF6D43B}	Artificial	flowerpot dish			no	no								{2FEA7F72-ACCB-498A-8913-ABA593CA2EF0}	2021-03-12 19:39:44	rsaavedra	2021-03-12 19:39:44	rsaavedra	STT-12-5-
-64.9559	18.3477	{2FEA7F72-ACCB-498A-8913-ABA593CA2EF0}	STT-12-5	2021-03-12 15:08:00					2021-03-12 19:39:44	rsaavedra	2021-03-12 19:39:44	rsaavedra	{21E0639E-4205-420B-A8B5-49118C4DFF28}														{2FEA7F72-ACCB-498A-8913-ABA593CA2EF0}	2021-03-12 19:39:44	rsaavedra	2021-03-12 19:39:44	rsaavedra	STT-12-5-
-64.9559	18.3477	{2FEA7F72-ACCB-498A-8913-ABA593CA2EF0}	STT-12-5	2021-03-12 15:08:00					2021-03-12 19:39:44	rsaavedra	2021-03-12 19:39:44	rsaavedra	{91FA10D2-9F23-4132-B6F0-DCB3AA076926}	Artificial	bucket			no	no								{2FEA7F72-ACCB-498A-8913-ABA593CA2EF0}	2021-03-12 19:39:44	rsaavedra	2021-03-12 19:39:44	rsaavedra	STT-12-5-
-64.9559	18.3477	{2FEA7F72-ACCB-498A-8913-ABA593CA2EF0}	STT-12-5	2021-03-12 15:08:00					2021-03-12 19:39:44	rsaavedra	2021-03-12 19:39:44	rsaavedra	{CDAB5DCB-9C9C-4420-B1AC-C8B25D7E2E78}	Artificial	boat / kayay / canoe			no	no	2							{2FEA7F72-ACCB-498A-8913-ABA593CA2EF0}	2021-03-12 19:39:44	rsaavedra	2021-03-12 19:39:44	rsaavedra	STT-12-5-
-64.9559	18.3477	{2FEA7F72-ACCB-498A-8913-ABA593CA2EF0}	STT-12-5	2021-03-12 15:08:00					2021-03-12 19:39:44	rsaavedra	2021-03-12 19:39:44	rsaavedra	{EA2DC5BE-5F21-474A-B4EF-5F60946467D4}	Artificial	can			yes	no								{2FEA7F72-ACCB-498A-8913-ABA593CA2EF0}	2021-03-12 19:39:44	rsaavedra	2021-03-12 19:39:44	rsaavedra	STT-12-5-
-64.9559	18.3477	{2FEA7F72-ACCB-498A-8913-ABA593CA2EF0}	STT-12-5	2021-03-12 15:08:00					2021-03-12 19:39:44	rsaavedra	2021-03-12 19:39:44	rsaavedra	{47C3489D-31F2-49E9-8A5C-36E6FA18A504}	Artificial	bucket			yes	no								{2FEA7F72-ACCB-498A-8913-ABA593CA2EF0}	2021-03-12 19:39:44	rsaavedra	2021-03-12 19:39:44	rsaavedra	STT-12-5-
-64.9559	18.3477	{2FEA7F72-ACCB-498A-8913-ABA593CA2EF0}	STT-12-5	2021-03-12 15:08:00					2021-03-12 19:39:44	rsaavedra	2021-03-12 19:39:44	rsaavedra	{7E1F21F9-E150-4C8E-9EE1-1770751DD846}	Artificial	plastic container			yes	yes		no						{2FEA7F72-ACCB-498A-8913-ABA593CA2EF0}	2021-03-12 19:39:44	rsaavedra	2021-03-12 19:39:44	rsaavedra	STT-12-5-
-64.9559	18.3477	{2FEA7F72-ACCB-498A-8913-ABA593CA2EF0}	STT-12-5	2021-03-12 15:08:00					2021-03-12 19:39:44	rsaavedra	2021-03-12 19:39:44	rsaavedra	{D612DCDC-35F1-4E1F-9DDB-11F178A1BC7B}	Artificial	birdbath			yes	yes		no						{2FEA7F72-ACCB-498A-8913-ABA593CA2EF0}	2021-03-12 19:39:44	rsaavedra	2021-03-12 19:39:44	rsaavedra	STT-12-5-
-64.9559	18.3477	{2FEA7F72-ACCB-498A-8913-ABA593CA2EF0}	STT-12-5	2021-03-12 15:08:00					2021-03-12 19:39:44	rsaavedra	2021-03-12 19:39:44	rsaavedra	{23458BA4-C09C-4E26-AA03-58DDB445D217}	Artificial	plastic container			yes	yes		no						{2FEA7F72-ACCB-498A-8913-ABA593CA2EF0}	2021-03-12 19:39:44	rsaavedra	2021-03-12 19:39:44	rsaavedra	STT-12-5-
-64.9559	18.3477	{2FEA7F72-ACCB-498A-8913-ABA593CA2EF0}	STT-12-5	2021-03-12 15:08:00					2021-03-12 19:39:44	rsaavedra	2021-03-12 19:39:44	rsaavedra	{DB2CC167-0E21-449C-B36E-E17CBCD160C0}	Artificial	garden tool			yes	no								{2FEA7F72-ACCB-498A-8913-ABA593CA2EF0}	2021-03-12 19:39:44	rsaavedra	2021-03-12 19:39:44	rsaavedra	STT-12-5-
-64.9559	18.3477	{2FEA7F72-ACCB-498A-8913-ABA593CA2EF0}	STT-12-5	2021-03-12 15:08:00					2021-03-12 19:39:44	rsaavedra	2021-03-12 19:39:44	rsaavedra	{8C5AD71B-4CF9-437A-A2BA-4A1D07D9AEFA}	Artificial	plastic container			yes	no	10							{2FEA7F72-ACCB-498A-8913-ABA593CA2EF0}	2021-03-12 19:39:44	rsaavedra	2021-03-12 19:39:44	rsaavedra	STT-12-5-
-64.9559	18.3477	{2FEA7F72-ACCB-498A-8913-ABA593CA2EF0}	STT-12-5	2021-03-12 15:08:00					2021-03-12 19:39:44	rsaavedra	2021-03-12 19:39:44	rsaavedra	{967C7361-3E28-46D0-94E9-C8946A567F2F}														{2FEA7F72-ACCB-498A-8913-ABA593CA2EF0}	2021-03-12 19:39:44	rsaavedra	2021-03-12 19:39:44	rsaavedra	STT-12-5-
-64.9559	18.3477	{2FEA7F72-ACCB-498A-8913-ABA593CA2EF0}	STT-12-5	2021-03-12 15:08:00					2021-03-12 19:39:44	rsaavedra	2021-03-12 19:39:44	rsaavedra	{85318FA4-F6EB-4CE2-8214-0B2FAF0066B0}	Artificial	flowerpot			yes	no	7							{2FEA7F72-ACCB-498A-8913-ABA593CA2EF0}	2021-03-12 19:39:44	rsaavedra	2021-03-12 19:39:44	rsaavedra	STT-12-5-
-64.9559	18.3477	{2FEA7F72-ACCB-498A-8913-ABA593CA2EF0}	STT-12-5	2021-03-12 15:08:00					2021-03-12 19:39:44	rsaavedra	2021-03-12 19:39:44	rsaavedra	{A4F06400-98B1-43E1-861D-AE36A5FE9FD1}	Artificial	plastic container			yes	yes		no						{2FEA7F72-ACCB-498A-8913-ABA593CA2EF0}	2021-03-12 19:39:44	rsaavedra	2021-03-12 19:39:44	rsaavedra	STT-12-5-
-64.9559	18.3477	{2FEA7F72-ACCB-498A-8913-ABA593CA2EF0}	STT-12-5	2021-03-12 15:08:00					2021-03-12 19:39:44	rsaavedra	2021-03-12 19:39:44	rsaavedra	{B083FCC9-1E00-4E55-ADB3-0E246E1A3364}	Artificial	plastic container			yes	no								{2FEA7F72-ACCB-498A-8913-ABA593CA2EF0}	2021-03-12 19:39:44	rsaavedra	2021-03-12 19:39:44	rsaavedra	STT-12-5-
-64.9559	18.3477	{2FEA7F72-ACCB-498A-8913-ABA593CA2EF0}	STT-12-5	2021-03-12 15:08:00					2021-03-12 19:39:44	rsaavedra	2021-03-12 19:39:44	rsaavedra	{08DF5E6C-F2D9-4F49-808F-49E0B864FD4A}	Artificial	plastic container			yes	no	3							{2FEA7F72-ACCB-498A-8913-ABA593CA2EF0}	2021-03-12 19:39:44	rsaavedra	2021-03-12 19:39:44	rsaavedra	STT-12-5-
-64.9559	18.3477	{2FEA7F72-ACCB-498A-8913-ABA593CA2EF0}	STT-12-5	2021-03-12 15:08:00					2021-03-12 19:39:44	rsaavedra	2021-03-12 19:39:44	rsaavedra	{1E188CF7-26D9-4A76-B4AE-FFF10F01C15E}	Artificial	plastic container			no	no	2							{2FEA7F72-ACCB-498A-8913-ABA593CA2EF0}	2021-03-12 19:39:44	rsaavedra	2021-03-12 19:39:44	rsaavedra	STT-12-5-
-64.9559	18.3477	{2FEA7F72-ACCB-498A-8913-ABA593CA2EF0}	STT-12-5	2021-03-12 15:08:00					2021-03-12 19:39:44	rsaavedra	2021-03-12 19:39:44	rsaavedra	{1C434AEA-3631-4D22-8411-0B1B17ABDDA6}	Artificial	plastic bottles			yes	no								{2FEA7F72-ACCB-498A-8913-ABA593CA2EF0}	2021-03-12 19:39:44	rsaavedra	2021-03-12 19:39:44	rsaavedra	STT-12-5-
-64.9559	18.3477	{2FEA7F72-ACCB-498A-8913-ABA593CA2EF0}	STT-12-5	2021-03-12 15:08:00					2021-03-12 19:39:44	rsaavedra	2021-03-12 19:39:44	rsaavedra	{EA363620-7FC9-4C92-9A14-4D8E45BD894A}														{2FEA7F72-ACCB-498A-8913-ABA593CA2EF0}	2021-03-12 19:39:44	rsaavedra	2021-03-12 19:39:44	rsaavedra	STT-12-5-
-64.9559	18.3477	{2FEA7F72-ACCB-498A-8913-ABA593CA2EF0}	STT-12-5	2021-03-12 15:08:00					2021-03-12 19:39:44	rsaavedra	2021-03-12 19:39:44	rsaavedra	{ABE5E369-7CFF-4197-8097-2B4F9323E837}	Artificial	plastic container			no	no	3							{2FEA7F72-ACCB-498A-8913-ABA593CA2EF0}	2021-03-12 19:39:44	rsaavedra	2021-03-12 19:39:44	rsaavedra	STT-12-5-
-64.9559	18.3477	{2FEA7F72-ACCB-498A-8913-ABA593CA2EF0}	STT-12-5	2021-03-12 15:08:00					2021-03-12 19:39:44	rsaavedra	2021-03-12 19:39:44	rsaavedra	{A8D65F02-7BAA-4BE7-A81B-5D7AD6C6EE89}	Artificial	trashcan			no	no	2							{2FEA7F72-ACCB-498A-8913-ABA593CA2EF0}	2021-03-12 19:39:44	rsaavedra	2021-03-12 19:39:44	rsaavedra	STT-12-5-
-64.9559	18.3477	{2FEA7F72-ACCB-498A-8913-ABA593CA2EF0}	STT-12-5	2021-03-12 15:08:00					2021-03-12 19:39:44	rsaavedra	2021-03-12 19:39:44	rsaavedra	{8BF10800-B25D-4074-96F1-BC189984A605}														{2FEA7F72-ACCB-498A-8913-ABA593CA2EF0}	2021-03-12 19:39:44	rsaavedra	2021-03-12 19:39:44	rsaavedra	STT-12-5-
-64.7745	18.3292	{8F2FD5CA-56D4-4B32-B01F-7A6F85E50BF0}	STT-1-1	2021-03-12 16:52:00			yes		2021-03-12 21:13:54	amorales	2021-03-12 21:13:54	amorales	{499DD464-213E-4561-A1AD-F122A51ADE19}	Artificial	plastic container			no	no	6							{8F2FD5CA-56D4-4B32-B01F-7A6F85E50BF0}	2021-03-12 21:13:54	amorales	2021-03-12 21:13:54	amorales	STT-1-1-
-64.7745	18.3292	{8F2FD5CA-56D4-4B32-B01F-7A6F85E50BF0}	STT-1-1	2021-03-12 16:52:00			yes		2021-03-12 21:13:54	amorales	2021-03-12 21:13:54	amorales	{C83ACC40-2A0C-4974-BEFC-8B9DD0A96B3A}	Artificial	plastic container			no	yes		no						{8F2FD5CA-56D4-4B32-B01F-7A6F85E50BF0}	2021-03-12 21:13:54	amorales	2021-03-12 21:13:54	amorales	STT-1-1-
-64.7745	18.3292	{8F2FD5CA-56D4-4B32-B01F-7A6F85E50BF0}	STT-1-1	2021-03-12 16:52:00			yes		2021-03-12 21:13:54	amorales	2021-03-12 21:13:54	amorales	{4B0D9453-CBAB-4856-AF02-AB2E28E0A5E9}	Artificial	flowerpot dish			yes	no	6							{8F2FD5CA-56D4-4B32-B01F-7A6F85E50BF0}	2021-03-12 21:13:54	amorales	2021-03-12 21:13:54	amorales	STT-1-1-
-64.7745	18.3292	{8F2FD5CA-56D4-4B32-B01F-7A6F85E50BF0}	STT-1-1	2021-03-12 16:52:00			yes		2021-03-12 21:13:54	amorales	2021-03-12 21:13:54	amorales	{83726A1D-D5D9-49FF-A6AC-16AD4288B018}	Artificial	cap			yes	no								{8F2FD5CA-56D4-4B32-B01F-7A6F85E50BF0}	2021-03-12 21:13:54	amorales	2021-03-12 21:13:54	amorales	STT-1-1-
-64.7745	18.3292	{8F2FD5CA-56D4-4B32-B01F-7A6F85E50BF0}	STT-1-1	2021-03-12 16:52:00			yes		2021-03-12 21:13:54	amorales	2021-03-12 21:13:54	amorales	{4B4B9615-FDBF-4265-AB16-8543109F7561}	Artificial	flowerpot dish			no	no	9							{8F2FD5CA-56D4-4B32-B01F-7A6F85E50BF0}	2021-03-12 21:13:54	amorales	2021-03-12 21:13:54	amorales	STT-1-1-
-64.7745	18.3292	{8F2FD5CA-56D4-4B32-B01F-7A6F85E50BF0}	STT-1-1	2021-03-12 16:52:00			yes		2021-03-12 21:13:54	amorales	2021-03-12 21:13:54	amorales	{894559EF-8474-4760-8AEB-3B93FA424E14}	Natural		other	Plant that can hold water	no	no	15							{8F2FD5CA-56D4-4B32-B01F-7A6F85E50BF0}	2021-03-12 21:13:54	amorales	2021-03-12 21:13:54	amorales	STT-1-1-
-64.7745	18.3292	{8F2FD5CA-56D4-4B32-B01F-7A6F85E50BF0}	STT-1-1	2021-03-12 16:52:00			yes		2021-03-12 21:13:54	amorales	2021-03-12 21:13:54	amorales	{BFE635AE-AF35-443E-80DC-FBBDABB1FFD6}	Natural		tree hole or roots		yes	no								{8F2FD5CA-56D4-4B32-B01F-7A6F85E50BF0}	2021-03-12 21:13:54	amorales	2021-03-12 21:13:54	amorales	STT-1-1-
-64.7745	18.3292	{8F2FD5CA-56D4-4B32-B01F-7A6F85E50BF0}	STT-1-1	2021-03-12 16:52:00			yes		2021-03-12 21:13:54	amorales	2021-03-12 21:13:54	amorales	{A24CA261-50F9-4D84-8CFA-66BF06A767BC}	Natural		coconut husk		yes	no								{8F2FD5CA-56D4-4B32-B01F-7A6F85E50BF0}	2021-03-12 21:13:54	amorales	2021-03-12 21:13:54	amorales	STT-1-1-
-64.7745	18.3292	{8F2FD5CA-56D4-4B32-B01F-7A6F85E50BF0}	STT-1-1	2021-03-12 16:52:00			yes		2021-03-12 21:13:54	amorales	2021-03-12 21:13:54	amorales	{3992690F-B977-437E-ABFC-01ED4959983F}	Artificial	wheelbarrow			yes	no								{8F2FD5CA-56D4-4B32-B01F-7A6F85E50BF0}	2021-03-12 21:13:54	amorales	2021-03-12 21:13:54	amorales	STT-1-1-
-64.7745	18.3292	{8F2FD5CA-56D4-4B32-B01F-7A6F85E50BF0}	STT-1-1	2021-03-12 16:52:00			yes		2021-03-12 21:13:54	amorales	2021-03-12 21:13:54	amorales	{64A164F7-C083-42CE-9BE4-A4957F091EF1}	Artificial	plastic container			yes	no	2							{8F2FD5CA-56D4-4B32-B01F-7A6F85E50BF0}	2021-03-12 21:13:54	amorales	2021-03-12 21:13:54	amorales	STT-1-1-
-64.7745	18.3292	{8F2FD5CA-56D4-4B32-B01F-7A6F85E50BF0}	STT-1-1	2021-03-12 16:52:00			yes		2021-03-12 21:13:54	amorales	2021-03-12 21:13:54	amorales	{3197D9DB-938B-472F-9AB7-AD9E392419F3}	Artificial	cap			yes	no								{8F2FD5CA-56D4-4B32-B01F-7A6F85E50BF0}	2021-03-12 21:13:54	amorales	2021-03-12 21:13:54	amorales	STT-1-1-
-64.7745	18.3292	{8F2FD5CA-56D4-4B32-B01F-7A6F85E50BF0}	STT-1-1	2021-03-12 16:52:00			yes		2021-03-12 21:13:54	amorales	2021-03-12 21:13:54	amorales	{56E1C24F-4B02-47D4-B93E-40BABAF814AC}	Artificial	cap			yes	yes		no						{8F2FD5CA-56D4-4B32-B01F-7A6F85E50BF0}	2021-03-12 21:13:54	amorales	2021-03-12 21:13:54	amorales	STT-1-1-
-64.7745	18.3292	{8F2FD5CA-56D4-4B32-B01F-7A6F85E50BF0}	STT-1-1	2021-03-12 16:52:00			yes		2021-03-12 21:13:54	amorales	2021-03-12 21:13:54	amorales	{86764828-FB76-4F09-8F3A-C5884EAF77AB}	Natural		other	Plant that can hold water	no	no	8							{8F2FD5CA-56D4-4B32-B01F-7A6F85E50BF0}	2021-03-12 21:13:54	amorales	2021-03-12 21:13:54	amorales	STT-1-1-
-64.7745	18.3292	{8F2FD5CA-56D4-4B32-B01F-7A6F85E50BF0}	STT-1-1	2021-03-12 16:52:00			yes		2021-03-12 21:13:54	amorales	2021-03-12 21:13:54	amorales	{76329DD0-7C9C-4EEA-876F-49089BFA79A1}	Natural		bromelia		no	no	31							{8F2FD5CA-56D4-4B32-B01F-7A6F85E50BF0}	2021-03-12 21:13:54	amorales	2021-03-12 21:13:54	amorales	STT-1-1-
-64.7745	18.3292	{8F2FD5CA-56D4-4B32-B01F-7A6F85E50BF0}	STT-1-1	2021-03-12 16:52:00			yes		2021-03-12 21:13:54	amorales	2021-03-12 21:13:54	amorales	{CB943ECD-5D4F-43EC-9512-BC95E936FFD2}	Natural		bromelia		yes	yes		no						{8F2FD5CA-56D4-4B32-B01F-7A6F85E50BF0}	2021-03-12 21:13:54	amorales	2021-03-12 21:13:54	amorales	STT-1-1-
-64.8877	18.3172	{A87619CF-16F3-4C7E-A0D8-76C6F487AAB5}	STT-17-2	2021-03-12 19:29:00			yes		2021-03-12 23:43:49	rsaavedra	2021-06-02 21:17:16	rsaavedra	{0D86E516-F629-401C-A1BB-E15D47749D9E}	Artificial	plastic bottles			yes	no	4							{A87619CF-16F3-4C7E-A0D8-76C6F487AAB5}	2021-03-12 23:43:49	rsaavedra	2021-03-12 23:43:49	rsaavedra	STT-17-2-
-64.8877	18.3172	{A87619CF-16F3-4C7E-A0D8-76C6F487AAB5}	STT-17-2	2021-03-12 19:29:00			yes		2021-03-12 23:43:49	rsaavedra	2021-06-02 21:17:16	rsaavedra	{3A499CC6-30FA-4DC2-9764-91A5B441995E}	Artificial	plastic container			yes	no								{A87619CF-16F3-4C7E-A0D8-76C6F487AAB5}	2021-03-12 23:43:49	rsaavedra	2021-03-12 23:43:49	rsaavedra	STT-17-2-
-64.8877	18.3172	{A87619CF-16F3-4C7E-A0D8-76C6F487AAB5}	STT-17-2	2021-03-12 19:29:00			yes		2021-03-12 23:43:49	rsaavedra	2021-06-02 21:17:16	rsaavedra	{ED2E91E1-DD1D-4DE4-BC0E-BBFC330B7624}	Artificial	stryofoam			no	no	2							{A87619CF-16F3-4C7E-A0D8-76C6F487AAB5}	2021-03-12 23:43:49	rsaavedra	2021-03-12 23:43:49	rsaavedra	STT-17-2-
-64.8877	18.3172	{A87619CF-16F3-4C7E-A0D8-76C6F487AAB5}	STT-17-2	2021-03-12 19:29:00			yes		2021-03-12 23:43:49	rsaavedra	2021-06-02 21:17:16	rsaavedra	{9369072F-D4A9-4433-B825-6E4D18E34655}	Artificial	trashcan			no	no	2							{A87619CF-16F3-4C7E-A0D8-76C6F487AAB5}	2021-03-12 23:43:49	rsaavedra	2021-03-12 23:43:49	rsaavedra	STT-17-2-
-64.8877	18.3172	{A87619CF-16F3-4C7E-A0D8-76C6F487AAB5}	STT-17-2	2021-03-12 19:29:00			yes		2021-03-12 23:43:49	rsaavedra	2021-06-02 21:17:16	rsaavedra	{75149E40-2616-4BCA-A2E6-85D2ED775631}	Artificial	water meter			yes	yes		no						{A87619CF-16F3-4C7E-A0D8-76C6F487AAB5}	2021-03-12 23:43:49	rsaavedra	2021-06-03 20:28:51	portaladmin	STT-17-2-
-64.8877	18.3172	{A87619CF-16F3-4C7E-A0D8-76C6F487AAB5}	STT-17-2	2021-03-12 19:29:00			yes		2021-03-12 23:43:49	rsaavedra	2021-06-02 21:17:16	rsaavedra	{AEACF742-1CF4-4734-AAD5-53F26B6B36B8}	Artificial	trashcan			yes	no								{A87619CF-16F3-4C7E-A0D8-76C6F487AAB5}	2021-03-12 23:43:49	rsaavedra	2021-06-03 20:28:53	portaladmin	STT-17-2-
-64.8877	18.3172	{A87619CF-16F3-4C7E-A0D8-76C6F487AAB5}	STT-17-2	2021-03-12 19:29:00			yes		2021-03-12 23:43:49	rsaavedra	2021-06-02 21:17:16	rsaavedra	{13C42C2B-F869-44F0-A3B4-1CF37E1391CB}	Artificial	plastic container			yes	no								{A87619CF-16F3-4C7E-A0D8-76C6F487AAB5}	2021-03-12 23:43:49	rsaavedra	2021-03-12 23:43:49	rsaavedra	STT-17-2-
-64.8091	17.71	{3F0ECEA6-39A8-4948-9FCD-98BF90504B81}	STX-17-3	2021-03-13 14:45:00	2		yes		2021-03-13 19:24:35	nmarrero	2021-04-29 23:32:38	nmarrero	{FC5B643E-CC16-41F2-9256-7C6BA3E8BA29}	Artificial	tire			no	no	4							{3F0ECEA6-39A8-4948-9FCD-98BF90504B81}	2021-03-13 19:24:36	nmarrero	2021-03-13 19:24:36	nmarrero	STX-17-3-
-64.8091	17.71	{3F0ECEA6-39A8-4948-9FCD-98BF90504B81}	STX-17-3	2021-03-13 14:45:00	2		yes		2021-03-13 19:24:35	nmarrero	2021-04-29 23:32:38	nmarrero	{8ED9B608-037D-45E6-AD59-E1961F8F5DA5}	Artificial	wheelbarrow			yes	no	1							{3F0ECEA6-39A8-4948-9FCD-98BF90504B81}	2021-03-13 19:24:36	nmarrero	2021-03-13 19:24:36	nmarrero	STX-17-3-
-64.8091	17.71	{3F0ECEA6-39A8-4948-9FCD-98BF90504B81}	STX-17-3	2021-03-13 14:45:00	2		yes		2021-03-13 19:24:35	nmarrero	2021-04-29 23:32:38	nmarrero	{A48D20C3-D120-436E-ACCD-A622C7E5ADF2}	Artificial	plastic container			yes	no	1							{3F0ECEA6-39A8-4948-9FCD-98BF90504B81}	2021-03-13 19:24:36	nmarrero	2021-03-13 19:24:36	nmarrero	STX-17-3-
-64.8091	17.71	{3F0ECEA6-39A8-4948-9FCD-98BF90504B81}	STX-17-3	2021-03-13 14:45:00	2		yes		2021-03-13 19:24:35	nmarrero	2021-04-29 23:32:38	nmarrero	{9A6288D5-F6CE-4999-A655-D5ED8EA3CA51}	Artificial	glass bottles			yes	no	1							{3F0ECEA6-39A8-4948-9FCD-98BF90504B81}	2021-03-13 19:24:36	nmarrero	2021-03-13 19:24:36	nmarrero	STX-17-3-
-64.8091	17.71	{3F0ECEA6-39A8-4948-9FCD-98BF90504B81}	STX-17-3	2021-03-13 14:45:00	2		yes		2021-03-13 19:24:35	nmarrero	2021-04-29 23:32:38	nmarrero	{22592051-96C2-4275-9FA4-E70F9D457E12}	Artificial	can			yes	no	1							{3F0ECEA6-39A8-4948-9FCD-98BF90504B81}	2021-03-13 19:24:36	nmarrero	2021-03-13 19:24:36	nmarrero	STX-17-3-
-64.8091	17.71	{3F0ECEA6-39A8-4948-9FCD-98BF90504B81}	STX-17-3	2021-03-13 14:45:00	2		yes		2021-03-13 19:24:35	nmarrero	2021-04-29 23:32:38	nmarrero	{BE318CFC-FE48-462C-82FB-121487DF08F2}	Artificial	discarded kitchen appliances			yes	no	1							{3F0ECEA6-39A8-4948-9FCD-98BF90504B81}	2021-03-13 19:24:36	nmarrero	2021-03-13 19:24:36	nmarrero	STX-17-3-
-64.8091	17.71	{3F0ECEA6-39A8-4948-9FCD-98BF90504B81}	STX-17-3	2021-03-13 14:45:00	2		yes		2021-03-13 19:24:35	nmarrero	2021-04-29 23:32:38	nmarrero	{81E33F5E-8390-4609-9F16-E7213C3E773F}	Artificial	toldo or covered			no	no	2							{3F0ECEA6-39A8-4948-9FCD-98BF90504B81}	2021-03-13 19:24:36	nmarrero	2021-03-13 19:24:36	nmarrero	STX-17-3-
-64.8091	17.71	{3F0ECEA6-39A8-4948-9FCD-98BF90504B81}	STX-17-3	2021-03-13 14:45:00	2		yes		2021-03-13 19:24:35	nmarrero	2021-04-29 23:32:38	nmarrero	{7C8A3632-84AB-4AA6-800E-924486A1B9DC}	Artificial	bucket			no	yes		unknown						{3F0ECEA6-39A8-4948-9FCD-98BF90504B81}	2021-03-13 19:24:36	nmarrero	2021-03-13 19:24:36	nmarrero	STX-17-3-
-64.8091	17.71	{3F0ECEA6-39A8-4948-9FCD-98BF90504B81}	STX-17-3	2021-03-13 14:45:00	2		yes		2021-03-13 19:24:35	nmarrero	2021-04-29 23:32:38	nmarrero	{FB711D68-0C91-4DE2-96B5-EB000CF077B7}	Artificial	bucket			no	no	2							{3F0ECEA6-39A8-4948-9FCD-98BF90504B81}	2021-03-13 19:24:36	nmarrero	2021-03-13 19:24:36	nmarrero	STX-17-3-
-64.8091	17.71	{3F0ECEA6-39A8-4948-9FCD-98BF90504B81}	STX-17-3	2021-03-13 14:45:00	2		yes		2021-03-13 19:24:35	nmarrero	2021-04-29 23:32:38	nmarrero	{EDD5716D-9150-4A84-BB64-62B0A1219348}	Artificial	bucket			no	no	1							{3F0ECEA6-39A8-4948-9FCD-98BF90504B81}	2021-03-13 19:24:36	nmarrero	2021-03-13 19:24:36	nmarrero	STX-17-3-
-64.8091	17.71	{3F0ECEA6-39A8-4948-9FCD-98BF90504B81}	STX-17-3	2021-03-13 14:45:00	2		yes		2021-03-13 19:24:35	nmarrero	2021-04-29 23:32:38	nmarrero	{2FB48005-6F44-407B-84BA-21EDB1636FAB}	Artificial	plastic bottles			no	yes		no						{3F0ECEA6-39A8-4948-9FCD-98BF90504B81}	2021-03-13 19:24:36	nmarrero	2021-03-13 19:24:36	nmarrero	STX-17-3-
-64.8091	17.71	{3F0ECEA6-39A8-4948-9FCD-98BF90504B81}	STX-17-3	2021-03-13 14:45:00	2		yes		2021-03-13 19:24:35	nmarrero	2021-04-29 23:32:38	nmarrero	{988FA3BC-7FB1-4CFC-8F02-13E65240334C}	Artificial	bucket			yes	no	1							{3F0ECEA6-39A8-4948-9FCD-98BF90504B81}	2021-03-13 19:24:36	nmarrero	2021-03-13 19:24:36	nmarrero	STX-17-3-
-64.8091	17.71	{3F0ECEA6-39A8-4948-9FCD-98BF90504B81}	STX-17-3	2021-03-13 14:45:00	2		yes		2021-03-13 19:24:35	nmarrero	2021-04-29 23:32:38	nmarrero	{834E8CF0-8281-49C7-B408-E3B136BE34D5}	Artificial	toy			yes	no	1							{3F0ECEA6-39A8-4948-9FCD-98BF90504B81}	2021-03-13 19:24:36	nmarrero	2021-03-13 19:24:36	nmarrero	STX-17-3-
-64.8091	17.71	{3F0ECEA6-39A8-4948-9FCD-98BF90504B81}	STX-17-3	2021-03-13 14:45:00	2		yes		2021-03-13 19:24:35	nmarrero	2021-04-29 23:32:38	nmarrero	{01A8A562-DC17-460E-B48D-FBF12D5F2B3B}	Artificial	water meter			yes	unknown								{3F0ECEA6-39A8-4948-9FCD-98BF90504B81}	2021-03-13 19:24:36	nmarrero	2021-03-13 19:24:36	nmarrero	STX-17-3-
-64.8091	17.71	{3F0ECEA6-39A8-4948-9FCD-98BF90504B81}	STX-17-3	2021-03-13 14:45:00	2		yes		2021-03-13 19:24:35	nmarrero	2021-04-29 23:32:38	nmarrero	{0F0DFF4D-87F1-4815-B691-6CCE9CDA0965}	Artificial	flowerpot			yes	no	1							{3F0ECEA6-39A8-4948-9FCD-98BF90504B81}	2021-03-13 19:24:36	nmarrero	2021-03-13 19:24:36	nmarrero	STX-17-3-
-64.8091	17.71	{3F0ECEA6-39A8-4948-9FCD-98BF90504B81}	STX-17-3	2021-03-13 14:45:00	2		yes		2021-03-13 19:24:35	nmarrero	2021-04-29 23:32:38	nmarrero	{E1F16E38-E267-43BA-9606-ACC68A857B9C}	Artificial	bucket			yes	no	1							{3F0ECEA6-39A8-4948-9FCD-98BF90504B81}	2021-03-13 19:24:36	nmarrero	2021-03-13 19:24:36	nmarrero	STX-17-3-
-64.9132	18.3358	{E20E8374-B8DA-4D13-AFC2-9645E264CEBC}	STT-21-4	2021-03-13 15:42:00			yes		2021-03-13 20:05:40	rsaavedra	2021-03-13 20:05:40	rsaavedra	{6DA93FD5-104B-4A62-892D-ABBBDC835B81}	Artificial	flowerpot dish			yes	no	8							{E20E8374-B8DA-4D13-AFC2-9645E264CEBC}	2021-03-13 20:05:40	rsaavedra	2021-03-13 20:05:40	rsaavedra	STT-21-4-
-64.9132	18.3358	{E20E8374-B8DA-4D13-AFC2-9645E264CEBC}	STT-21-4	2021-03-13 15:42:00			yes		2021-03-13 20:05:40	rsaavedra	2021-03-13 20:05:40	rsaavedra	{D43F1F82-52DB-4B04-8D0C-7F4365CD815E}	Artificial	bucket			no	yes		yes	yes	yes	2			{E20E8374-B8DA-4D13-AFC2-9645E264CEBC}	2021-03-13 20:05:40	rsaavedra	2021-03-13 20:05:40	rsaavedra	STT-21-4-2	STT-21-4-2	STT-21-4	STT	21	4	2	2021-03-13	2021-03-18	2021-03-19					0		STT
-64.9132	18.3358	{E20E8374-B8DA-4D13-AFC2-9645E264CEBC}	STT-21-4	2021-03-13 15:42:00			yes		2021-03-13 20:05:40	rsaavedra	2021-03-13 20:05:40	rsaavedra	{CCEF925F-D36D-45B1-B099-65E7F03D2147}	Artificial	plastic bottles			yes	no								{E20E8374-B8DA-4D13-AFC2-9645E264CEBC}	2021-03-13 20:05:40	rsaavedra	2021-03-13 20:05:40	rsaavedra	STT-21-4-
-64.9132	18.3358	{E20E8374-B8DA-4D13-AFC2-9645E264CEBC}	STT-21-4	2021-03-13 15:42:00			yes		2021-03-13 20:05:40	rsaavedra	2021-03-13 20:05:40	rsaavedra	{FEAB4250-08DE-465C-BEB7-B96F6DD97026}	Artificial	plastic container			yes	no	3							{E20E8374-B8DA-4D13-AFC2-9645E264CEBC}	2021-03-13 20:05:40	rsaavedra	2021-03-13 20:05:40	rsaavedra	STT-21-4-
-64.7591	17.7297	{E1B938A9-3F10-442B-A3FE-C0F52B665676}	STX-8-4	2021-03-13 17:24:00	4		yes		2021-03-13 21:34:02	wortiz	2021-06-02 22:41:20	wortiz	{7D5697B4-2205-4E43-8132-D454CBCBEBCB}	Natural		bromelia		no	yes		yes	no					{E1B938A9-3F10-442B-A3FE-C0F52B665676}	2021-03-13 21:34:02	wortiz	2021-06-03 20:30:56	portaladmin	STX-8-4-
-64.7591	17.7297	{E1B938A9-3F10-442B-A3FE-C0F52B665676}	STX-8-4	2021-03-13 17:24:00	4		yes		2021-03-13 21:34:02	wortiz	2021-06-02 22:41:20	wortiz	{C6761428-8B45-44E7-BFBF-94C309236A93}	Natural		bromelia		no	yes		no						{E1B938A9-3F10-442B-A3FE-C0F52B665676}	2021-03-13 21:34:02	wortiz	2021-06-03 20:31:04	portaladmin	STX-8-4-
-64.7591	17.7297	{E1B938A9-3F10-442B-A3FE-C0F52B665676}	STX-8-4	2021-03-13 17:24:00	4		yes		2021-03-13 21:34:02	wortiz	2021-06-02 22:41:20	wortiz	{B29F9414-A113-4346-B393-ABB024AE8485}	Natural		bromelia		no	yes		no						{E1B938A9-3F10-442B-A3FE-C0F52B665676}	2021-03-13 21:34:02	wortiz	2021-06-03 20:31:05	portaladmin	STX-8-4-
-64.7591	17.7297	{E1B938A9-3F10-442B-A3FE-C0F52B665676}	STX-8-4	2021-03-13 17:24:00	4		yes		2021-03-13 21:34:02	wortiz	2021-06-02 22:41:20	wortiz	{A6BD8B1C-567E-400B-AB97-4A8ED9D87554}	Natural		bromelia		yes	yes		yes	no					{E1B938A9-3F10-442B-A3FE-C0F52B665676}	2021-03-13 21:34:02	wortiz	2021-06-03 20:31:07	portaladmin	STX-8-4-
-64.7591	17.7297	{E1B938A9-3F10-442B-A3FE-C0F52B665676}	STX-8-4	2021-03-13 17:24:00	4		yes		2021-03-13 21:34:02	wortiz	2021-06-02 22:41:20	wortiz	{4D5BC56E-1624-47AF-932A-59D150547629}	Natural		bromelia		yes	yes		yes	no					{E1B938A9-3F10-442B-A3FE-C0F52B665676}	2021-03-13 21:34:02	wortiz	2021-06-03 20:31:08	portaladmin	STX-8-4-
-64.7591	17.7297	{E1B938A9-3F10-442B-A3FE-C0F52B665676}	STX-8-4	2021-03-13 17:24:00	4		yes		2021-03-13 21:34:02	wortiz	2021-06-02 22:41:20	wortiz	{01F3CA60-D2C4-45FC-8286-5A29C82137B7}	Natural		bromelia		yes	no	7							{E1B938A9-3F10-442B-A3FE-C0F52B665676}	2021-03-13 21:34:02	wortiz	2021-06-03 20:31:09	portaladmin	STX-8-4-
-64.7591	17.7297	{E1B938A9-3F10-442B-A3FE-C0F52B665676}	STX-8-4	2021-03-13 17:24:00	4		yes		2021-03-13 21:34:02	wortiz	2021-06-02 22:41:20	wortiz	{C219E385-F780-4C75-8791-64343CF07A89}	Natural		bromelia		no	no	11							{E1B938A9-3F10-442B-A3FE-C0F52B665676}	2021-03-13 21:34:02	wortiz	2021-06-03 20:31:10	portaladmin	STX-8-4-
-64.7591	17.7297	{E1B938A9-3F10-442B-A3FE-C0F52B665676}	STX-8-4	2021-03-13 17:24:00	4		yes		2021-03-13 21:34:02	wortiz	2021-06-02 22:41:20	wortiz	{975BDEFF-66C2-4E99-9E2B-452F2FB21A10}	Artificial	fountain			no	no	3							{E1B938A9-3F10-442B-A3FE-C0F52B665676}	2021-03-13 21:34:02	wortiz	2021-06-03 20:31:11	portaladmin	STX-8-4-
-64.7591	17.7297	{E1B938A9-3F10-442B-A3FE-C0F52B665676}	STX-8-4	2021-03-13 17:24:00	4		yes		2021-03-13 21:34:02	wortiz	2021-06-02 22:41:20	wortiz	{7F730AFF-76D9-4486-82AA-1D072E9023D5}	Artificial	earthen jar			no	no	6							{E1B938A9-3F10-442B-A3FE-C0F52B665676}	2021-03-13 21:34:02	wortiz	2021-06-03 20:31:12	portaladmin	STX-8-4-
-64.7591	17.7297	{E1B938A9-3F10-442B-A3FE-C0F52B665676}	STX-8-4	2021-03-13 17:24:00	4		yes		2021-03-13 21:34:02	wortiz	2021-06-02 22:41:20	wortiz	{4989DCFA-E14F-4F17-9D1C-94CA7B866FE7}	Artificial	toy			yes	yes		no						{E1B938A9-3F10-442B-A3FE-C0F52B665676}	2021-03-13 21:34:02	wortiz	2021-06-03 20:31:14	portaladmin	STX-8-4-
-64.9522	18.3627	{02B3A16F-6032-4D26-9305-348EF5418FAF}	STT-10-1	2021-03-13 19:08:00			yes		2021-03-13 23:20:31	amorales	2021-03-13 23:20:31	amorales	{02D27BB0-9BB0-4140-8B1B-FF8D9A355403}	Artificial	flowerpot dish			no	no	2							{02B3A16F-6032-4D26-9305-348EF5418FAF}	2021-03-13 23:20:31	amorales	2021-03-13 23:20:31	amorales	STT-10-1-
-64.9522	18.3627	{02B3A16F-6032-4D26-9305-348EF5418FAF}	STT-10-1	2021-03-13 19:08:00			yes		2021-03-13 23:20:31	amorales	2021-03-13 23:20:31	amorales	{C14F77FE-1E8E-4FAA-B1BA-2BB5910ACFF1}	Artificial	cap			yes	no	2							{02B3A16F-6032-4D26-9305-348EF5418FAF}	2021-03-13 23:20:31	amorales	2021-03-13 23:20:31	amorales	STT-10-1-
-64.9522	18.3627	{02B3A16F-6032-4D26-9305-348EF5418FAF}	STT-10-1	2021-03-13 19:08:00			yes		2021-03-13 23:20:31	amorales	2021-03-13 23:20:31	amorales	{44769414-54B7-4C95-8B69-187EF661AF7F}	Artificial	toldo or covered			no	no	2							{02B3A16F-6032-4D26-9305-348EF5418FAF}	2021-03-13 23:20:31	amorales	2021-03-13 23:20:31	amorales	STT-10-1-
-64.9522	18.3627	{02B3A16F-6032-4D26-9305-348EF5418FAF}	STT-10-1	2021-03-13 19:08:00			yes		2021-03-13 23:20:31	amorales	2021-03-13 23:20:31	amorales	{AE7B94DE-2ED3-4FA0-8369-966DFF38AC28}	Natural		bromelia		yes	no	21							{02B3A16F-6032-4D26-9305-348EF5418FAF}	2021-03-13 23:20:31	amorales	2021-03-13 23:20:31	amorales	STT-10-1-
-64.9522	18.3627	{02B3A16F-6032-4D26-9305-348EF5418FAF}	STT-10-1	2021-03-13 19:08:00			yes		2021-03-13 23:20:31	amorales	2021-03-13 23:20:31	amorales	{6830DEB1-12AD-4ECA-A412-2584D8ABAD6C}	Natural		bromelia		yes	yes		no						{02B3A16F-6032-4D26-9305-348EF5418FAF}	2021-03-13 23:20:31	amorales	2021-03-13 23:20:31	amorales	STT-10-1-
-64.9522	18.3627	{02B3A16F-6032-4D26-9305-348EF5418FAF}	STT-10-1	2021-03-13 19:08:00			yes		2021-03-13 23:20:31	amorales	2021-03-13 23:20:31	amorales	{16B23EE2-4D0E-4A93-8488-C0987CF9D225}	Natural		bromelia		yes	yes		no						{02B3A16F-6032-4D26-9305-348EF5418FAF}	2021-03-13 23:20:31	amorales	2021-03-13 23:20:31	amorales	STT-10-1-
-64.9522	18.3627	{02B3A16F-6032-4D26-9305-348EF5418FAF}	STT-10-1	2021-03-13 19:08:00			yes		2021-03-13 23:20:31	amorales	2021-03-13 23:20:31	amorales	{91B7F249-92DC-4036-BBF3-AA19F438AEA6}	Natural		bromelia		yes	yes		no						{02B3A16F-6032-4D26-9305-348EF5418FAF}	2021-03-13 23:20:31	amorales	2021-03-13 23:20:31	amorales	STT-10-1-
-64.9522	18.3627	{02B3A16F-6032-4D26-9305-348EF5418FAF}	STT-10-1	2021-03-13 19:08:00			yes		2021-03-13 23:20:31	amorales	2021-03-13 23:20:31	amorales	{2F2505D4-8AAD-4796-A38D-544576340B60}	Natural		bromelia		yes	yes		no						{02B3A16F-6032-4D26-9305-348EF5418FAF}	2021-03-13 23:20:31	amorales	2021-03-13 23:20:31	amorales	STT-10-1-
-64.9522	18.3627	{02B3A16F-6032-4D26-9305-348EF5418FAF}	STT-10-1	2021-03-13 19:08:00			yes		2021-03-13 23:20:31	amorales	2021-03-13 23:20:31	amorales	{9CB74B38-628E-4FDC-BF42-AF8F83EAC997}	Natural		bromelia		yes	yes		no						{02B3A16F-6032-4D26-9305-348EF5418FAF}	2021-03-13 23:20:31	amorales	2021-03-13 23:20:31	amorales	STT-10-1-
-64.9522	18.3627	{02B3A16F-6032-4D26-9305-348EF5418FAF}	STT-10-1	2021-03-13 19:08:00			yes		2021-03-13 23:20:31	amorales	2021-03-13 23:20:31	amorales	{2345F998-9260-4C7F-BF99-98B186B6449B}	Natural		bromelia		yes	yes		no						{02B3A16F-6032-4D26-9305-348EF5418FAF}	2021-03-13 23:20:31	amorales	2021-03-13 23:20:31	amorales	STT-10-1-
-64.9522	18.3627	{02B3A16F-6032-4D26-9305-348EF5418FAF}	STT-10-1	2021-03-13 19:08:00			yes		2021-03-13 23:20:31	amorales	2021-03-13 23:20:31	amorales	{7835B94B-9A13-4249-A2C3-95399F7002B1}	Natural		bromelia		yes	yes		no						{02B3A16F-6032-4D26-9305-348EF5418FAF}	2021-03-13 23:20:31	amorales	2021-03-13 23:20:31	amorales	STT-10-1-
-64.9522	18.3627	{02B3A16F-6032-4D26-9305-348EF5418FAF}	STT-10-1	2021-03-13 19:08:00			yes		2021-03-13 23:20:31	amorales	2021-03-13 23:20:31	amorales	{5AFEF834-5C1B-4C11-AE29-FDF907C36A55}	Natural		bromelia		yes	yes		no						{02B3A16F-6032-4D26-9305-348EF5418FAF}	2021-03-13 23:20:31	amorales	2021-03-13 23:20:31	amorales	STT-10-1-
-64.9522	18.3627	{02B3A16F-6032-4D26-9305-348EF5418FAF}	STT-10-1	2021-03-13 19:08:00			yes		2021-03-13 23:20:31	amorales	2021-03-13 23:20:31	amorales	{585E11B8-AB9B-458B-BDE3-0C3A0A7C0CA4}	Natural		bromelia		yes	yes		no						{02B3A16F-6032-4D26-9305-348EF5418FAF}	2021-03-13 23:20:31	amorales	2021-03-13 23:20:31	amorales	STT-10-1-
-64.9522	18.3627	{02B3A16F-6032-4D26-9305-348EF5418FAF}	STT-10-1	2021-03-13 19:08:00			yes		2021-03-13 23:20:31	amorales	2021-03-13 23:20:31	amorales	{28D36AF6-1533-4B5A-B8BE-7208C5D1C918}	Natural		bromelia		yes	yes		no						{02B3A16F-6032-4D26-9305-348EF5418FAF}	2021-03-13 23:20:31	amorales	2021-03-13 23:20:31	amorales	STT-10-1-
-64.9522	18.3627	{02B3A16F-6032-4D26-9305-348EF5418FAF}	STT-10-1	2021-03-13 19:08:00			yes		2021-03-13 23:20:31	amorales	2021-03-13 23:20:31	amorales	{2C6279A0-D97A-456A-9B00-285A3E748187}	Natural		bromelia		yes	yes		no						{02B3A16F-6032-4D26-9305-348EF5418FAF}	2021-03-13 23:20:31	amorales	2021-03-13 23:20:31	amorales	STT-10-1-
-64.9522	18.3627	{02B3A16F-6032-4D26-9305-348EF5418FAF}	STT-10-1	2021-03-13 19:08:00			yes		2021-03-13 23:20:31	amorales	2021-03-13 23:20:31	amorales	{3D4F681A-D969-4187-B2CA-3C0FB5B54D8E}	Natural		bromelia		yes	yes		no						{02B3A16F-6032-4D26-9305-348EF5418FAF}	2021-03-13 23:20:31	amorales	2021-03-13 23:20:31	amorales	STT-10-1-
-64.9522	18.3627	{02B3A16F-6032-4D26-9305-348EF5418FAF}	STT-10-1	2021-03-13 19:08:00			yes		2021-03-13 23:20:31	amorales	2021-03-13 23:20:31	amorales	{944D1816-D6C0-45CB-B185-93ECF7712672}	Natural		bromelia		yes	no	8							{02B3A16F-6032-4D26-9305-348EF5418FAF}	2021-03-13 23:20:31	amorales	2021-03-13 23:20:31	amorales	STT-10-1-
-64.9522	18.3627	{02B3A16F-6032-4D26-9305-348EF5418FAF}	STT-10-1	2021-03-13 19:08:00			yes		2021-03-13 23:20:31	amorales	2021-03-13 23:20:31	amorales	{DB0126C5-86B2-465D-85FE-7E778E102CF3}	Artificial	gutters			no	no	7							{02B3A16F-6032-4D26-9305-348EF5418FAF}	2021-03-13 23:20:31	amorales	2021-03-13 23:20:31	amorales	STT-10-1-
-64.8737	17.7167	{DCB787B3-1099-42E5-8972-1D62D7895089}	STX-15-2	2021-03-13 19:24:00	1		yes		2021-03-14 00:44:13	nmarrero	2021-06-03 03:34:49	nmarrero	{6EEEC4F8-D2C4-4B42-B028-6A1E3AB9FA03}	Artificial	discarded kitchen appliances			no	no	1							{DCB787B3-1099-42E5-8972-1D62D7895089}	2021-03-14 00:44:13	nmarrero	2021-06-03 18:57:08	portaladmin	STX-15-2-
-64.8737	17.7167	{DCB787B3-1099-42E5-8972-1D62D7895089}	STX-15-2	2021-03-13 19:24:00	1		yes		2021-03-14 00:44:13	nmarrero	2021-06-03 03:34:49	nmarrero	{C07CBCA7-2F69-4038-93CB-8773857FF9C8}	Artificial	bucket			no	yes		no						{DCB787B3-1099-42E5-8972-1D62D7895089}	2021-03-14 00:44:13	nmarrero	2021-06-03 18:57:15	portaladmin	STX-15-2-
-64.8737	17.7167	{DCB787B3-1099-42E5-8972-1D62D7895089}	STX-15-2	2021-03-13 19:24:00	1		yes		2021-03-14 00:44:13	nmarrero	2021-06-03 03:34:49	nmarrero	{93406D94-7044-4BCE-88A7-DD96AB334938}	Artificial	bucket			no	no	7							{DCB787B3-1099-42E5-8972-1D62D7895089}	2021-03-14 00:44:13	nmarrero	2021-06-03 18:57:17	portaladmin	STX-15-2-
-64.8737	17.7167	{DCB787B3-1099-42E5-8972-1D62D7895089}	STX-15-2	2021-03-13 19:24:00	1		yes		2021-03-14 00:44:13	nmarrero	2021-06-03 03:34:49	nmarrero	{9D0373B9-633E-4D91-911F-6643EF768CB0}	Artificial	toldo or covered			yes	no	1							{DCB787B3-1099-42E5-8972-1D62D7895089}	2021-03-14 00:44:13	nmarrero	2021-06-03 18:57:19	portaladmin	STX-15-2-
-64.8737	17.7167	{DCB787B3-1099-42E5-8972-1D62D7895089}	STX-15-2	2021-03-13 19:24:00	1		yes		2021-03-14 00:44:13	nmarrero	2021-06-03 03:34:49	nmarrero	{A732383F-7635-4C9E-9B94-8F87A90251A3}	Artificial	tire			no	no	1							{DCB787B3-1099-42E5-8972-1D62D7895089}	2021-03-14 00:44:13	nmarrero	2021-06-03 18:57:21	portaladmin	STX-15-2-
-64.8737	17.7167	{DCB787B3-1099-42E5-8972-1D62D7895089}	STX-15-2	2021-03-13 19:24:00	1		yes		2021-03-14 00:44:13	nmarrero	2021-06-03 03:34:49	nmarrero	{9853BF42-AA38-45D7-969C-5DCDB9437308}	Artificial	barrel/drum			no	yes		no						{DCB787B3-1099-42E5-8972-1D62D7895089}	2021-03-14 00:44:13	nmarrero	2021-06-03 18:57:23	portaladmin	STX-15-2-
-64.8737	17.7167	{DCB787B3-1099-42E5-8972-1D62D7895089}	STX-15-2	2021-03-13 19:24:00	1		yes		2021-03-14 00:44:13	nmarrero	2021-06-03 03:34:49	nmarrero	{165AFD2E-E805-4211-9BC6-1E0D7A6B2438}	Natural		coconut husk		yes	no	55							{DCB787B3-1099-42E5-8972-1D62D7895089}	2021-03-14 00:44:13	nmarrero	2021-06-03 18:57:26	portaladmin	STX-15-2-
-64.8737	17.7167	{DCB787B3-1099-42E5-8972-1D62D7895089}	STX-15-2	2021-03-13 19:24:00	1		yes		2021-03-14 00:44:13	nmarrero	2021-06-03 03:34:49	nmarrero	{CAD7EF04-FC84-47FB-B2E8-5AB209B50DE7}	Artificial	bucket			no	no	2							{DCB787B3-1099-42E5-8972-1D62D7895089}	2021-03-14 00:44:13	nmarrero	2021-06-03 18:57:29	portaladmin	STX-15-2-
-64.7216	17.7504	{4CEC4D16-A0B2-4437-9C65-43EED5D985AC}	STX-2-3	2021-03-15 14:04:00	1		yes		2021-03-15 18:07:37	wortiz	2021-03-15 18:07:37	wortiz	{86C5B232-F062-49B2-B0F0-B541846CAA28}	Artificial	barrel/drum			no	unknown								{4CEC4D16-A0B2-4437-9C65-43EED5D985AC}	2021-03-15 18:07:37	wortiz	2021-03-15 18:07:37	wortiz	STX-2-3-
-64.7216	17.7504	{4CEC4D16-A0B2-4437-9C65-43EED5D985AC}	STX-2-3	2021-03-15 14:04:00	1		yes		2021-03-15 18:07:37	wortiz	2021-03-15 18:07:37	wortiz	{AD977D6C-9FDB-4D6C-A93D-488EA751711B}	Artificial	ceramic bowl(s) (bathtubs, toilets, etc.)			yes	no	1							{4CEC4D16-A0B2-4437-9C65-43EED5D985AC}	2021-03-15 18:07:37	wortiz	2021-03-15 18:07:37	wortiz	STX-2-3-
-64.7216	17.7504	{4CEC4D16-A0B2-4437-9C65-43EED5D985AC}	STX-2-3	2021-03-15 14:04:00	1		yes		2021-03-15 18:07:37	wortiz	2021-03-15 18:07:37	wortiz	{2A2F6A38-6025-44E4-B177-19EB8BD7D0C3}	Artificial	stryofoam			no	no	2							{4CEC4D16-A0B2-4437-9C65-43EED5D985AC}	2021-03-15 18:07:37	wortiz	2021-03-15 18:07:37	wortiz	STX-2-3-
-64.7216	17.7504	{4CEC4D16-A0B2-4437-9C65-43EED5D985AC}	STX-2-3	2021-03-15 14:04:00	1		yes		2021-03-15 18:07:37	wortiz	2021-03-15 18:07:37	wortiz	{73241EC2-CBBB-4CEF-9E23-C032B00CA06D}	Artificial	other		Mop bucket	no	no	2							{4CEC4D16-A0B2-4437-9C65-43EED5D985AC}	2021-03-15 18:07:37	wortiz	2021-03-15 18:07:37	wortiz	STX-2-3-
-64.7216	17.7504	{4CEC4D16-A0B2-4437-9C65-43EED5D985AC}	STX-2-3	2021-03-15 14:04:00	1		yes		2021-03-15 18:07:37	wortiz	2021-03-15 18:07:37	wortiz	{AFA91B44-4BCE-45CC-AF09-157CF3120DE4}	Artificial	other		Bleach buckets	no	no	11							{4CEC4D16-A0B2-4437-9C65-43EED5D985AC}	2021-03-15 18:07:37	wortiz	2021-03-15 18:07:37	wortiz	STX-2-3-
-64.9113	18.3374	{57630E3C-FA6B-482D-B017-C9B289830220}	STT-21-5	2021-03-15 14:54:00			yes		2021-03-15 19:03:28	amorales	2021-03-15 19:03:28	amorales	{42C5660C-864E-4FC7-B4D5-CF522E0982AE}	Artificial	plastic container			yes	no								{57630E3C-FA6B-482D-B017-C9B289830220}	2021-03-15 19:03:28	amorales	2021-03-15 19:03:28	amorales	STT-21-5-
-64.9113	18.3374	{57630E3C-FA6B-482D-B017-C9B289830220}	STT-21-5	2021-03-15 14:54:00			yes		2021-03-15 19:03:28	amorales	2021-03-15 19:03:28	amorales	{3B04231B-A2D3-47AB-BA0C-C700023A6216}	Artificial	can			yes	no								{57630E3C-FA6B-482D-B017-C9B289830220}	2021-03-15 19:03:28	amorales	2021-03-15 19:03:28	amorales	STT-21-5-
-64.9113	18.3374	{57630E3C-FA6B-482D-B017-C9B289830220}	STT-21-5	2021-03-15 14:54:00			yes		2021-03-15 19:03:28	amorales	2021-03-15 19:03:28	amorales	{5691CF60-1CEC-49E9-A5D9-B8DA3B346982}	Artificial	plastic container			yes	yes		no						{57630E3C-FA6B-482D-B017-C9B289830220}	2021-03-15 19:03:28	amorales	2021-03-15 19:03:28	amorales	STT-21-5-
-64.9113	18.3374	{57630E3C-FA6B-482D-B017-C9B289830220}	STT-21-5	2021-03-15 14:54:00			yes		2021-03-15 19:03:28	amorales	2021-03-15 19:03:28	amorales	{0954F201-5C7B-4C65-AC33-11E7F4CCD100}	Artificial	plastic container				yes		no						{57630E3C-FA6B-482D-B017-C9B289830220}	2021-03-15 19:03:28	amorales	2021-03-15 19:03:28	amorales	STT-21-5-
-64.9113	18.3374	{57630E3C-FA6B-482D-B017-C9B289830220}	STT-21-5	2021-03-15 14:54:00			yes		2021-03-15 19:03:28	amorales	2021-03-15 19:03:28	amorales	{98756132-9EBC-404F-9E42-9107D5459DF5}	Artificial	bucket			yes	no								{57630E3C-FA6B-482D-B017-C9B289830220}	2021-03-15 19:03:28	amorales	2021-03-15 19:03:28	amorales	STT-21-5-
-64.9113	18.3374	{57630E3C-FA6B-482D-B017-C9B289830220}	STT-21-5	2021-03-15 14:54:00			yes		2021-03-15 19:03:28	amorales	2021-03-15 19:03:28	amorales	{FCCF247E-B1D0-4B68-B7AA-576786FD66AE}	Artificial	can			yes	no	3							{57630E3C-FA6B-482D-B017-C9B289830220}	2021-03-15 19:03:28	amorales	2021-03-15 19:03:28	amorales	STT-21-5-
-64.9113	18.3374	{57630E3C-FA6B-482D-B017-C9B289830220}	STT-21-5	2021-03-15 14:54:00			yes		2021-03-15 19:03:28	amorales	2021-03-15 19:03:28	amorales	{A26B25FA-1094-47D2-8A7F-CF2DE42440E5}	Artificial	plastic container			yes	no								{57630E3C-FA6B-482D-B017-C9B289830220}	2021-03-15 19:03:28	amorales	2021-03-15 19:03:28	amorales	STT-21-5-
-64.9113	18.3374	{57630E3C-FA6B-482D-B017-C9B289830220}	STT-21-5	2021-03-15 14:54:00			yes		2021-03-15 19:03:28	amorales	2021-03-15 19:03:28	amorales	{31EF36F3-C161-4D50-82F1-49B0FD81A274}	Artificial	bucket			yes	no	2							{57630E3C-FA6B-482D-B017-C9B289830220}	2021-03-15 19:03:28	amorales	2021-03-15 19:03:28	amorales	STT-21-5-
-64.9113	18.3374	{57630E3C-FA6B-482D-B017-C9B289830220}	STT-21-5	2021-03-15 14:54:00			yes		2021-03-15 19:03:28	amorales	2021-03-15 19:03:28	amorales	{3AB94959-E7F3-4916-B5B5-623CB7849984}	Artificial	plastic container			yes	no								{57630E3C-FA6B-482D-B017-C9B289830220}	2021-03-15 19:03:28	amorales	2021-03-15 19:03:28	amorales	STT-21-5-
-64.9113	18.3374	{57630E3C-FA6B-482D-B017-C9B289830220}	STT-21-5	2021-03-15 14:54:00			yes		2021-03-15 19:03:28	amorales	2021-03-15 19:03:28	amorales	{84F42FF0-88E8-4A3C-A4CB-D348EF8A1CA2}	Artificial	gutters			no	no								{57630E3C-FA6B-482D-B017-C9B289830220}	2021-03-15 19:03:28	amorales	2021-03-15 19:03:28	amorales	STT-21-5-
-64.9113	18.3374	{57630E3C-FA6B-482D-B017-C9B289830220}	STT-21-5	2021-03-15 14:54:00			yes		2021-03-15 19:03:28	amorales	2021-03-15 19:03:28	amorales	{516402D3-E14E-4656-A7AF-9B0263A4BB27}	Artificial	cap			no	no	2							{57630E3C-FA6B-482D-B017-C9B289830220}	2021-03-15 19:03:28	amorales	2021-03-15 19:03:28	amorales	STT-21-5-
-64.9113	18.3374	{57630E3C-FA6B-482D-B017-C9B289830220}	STT-21-5	2021-03-15 14:54:00			yes		2021-03-15 19:03:28	amorales	2021-03-15 19:03:28	amorales	{8A56A296-8AF9-419D-B406-5D77A5680380}	Artificial	flowerpot			no	yes		no						{57630E3C-FA6B-482D-B017-C9B289830220}	2021-03-15 19:03:28	amorales	2021-03-15 19:03:28	amorales	STT-21-5-
-64.9113	18.3374	{57630E3C-FA6B-482D-B017-C9B289830220}	STT-21-5	2021-03-15 14:54:00			yes		2021-03-15 19:03:28	amorales	2021-03-15 19:03:28	amorales	{4D6223B6-C9B4-43BF-95C8-85EFFD3E1787}	Artificial	plastic container			no	no	2							{57630E3C-FA6B-482D-B017-C9B289830220}	2021-03-15 19:03:28	amorales	2021-03-15 19:03:28	amorales	STT-21-5-
-64.9113	18.3374	{57630E3C-FA6B-482D-B017-C9B289830220}	STT-21-5	2021-03-15 14:54:00			yes		2021-03-15 19:03:28	amorales	2021-03-15 19:03:28	amorales	{2A6344D6-E268-43FC-AA6B-88B76CF8BA10}	Artificial	cap			no	no								{57630E3C-FA6B-482D-B017-C9B289830220}	2021-03-15 19:03:28	amorales	2021-03-15 19:03:28	amorales	STT-21-5-
-64.6951	17.7415	{7760C353-513D-4F01-9F8C-1EA89BA468D1}	STX-1-2	2021-03-15 16:21:00	3		yes		2021-03-15 20:56:18	nmarrero	2021-03-15 20:56:18	nmarrero	{7773F9EE-08B8-4BD2-B28B-379588D95179}	Artificial	bucket			yes	no	3							{7760C353-513D-4F01-9F8C-1EA89BA468D1}	2021-03-15 20:56:18	nmarrero	2021-03-15 20:56:18	nmarrero	STX-1-2-
-64.6951	17.7415	{7760C353-513D-4F01-9F8C-1EA89BA468D1}	STX-1-2	2021-03-15 16:21:00	3		yes		2021-03-15 20:56:18	nmarrero	2021-03-15 20:56:18	nmarrero	{FA08FC62-3EBA-4C4E-A901-0341639E00DB}	Artificial	barrel/drum			yes	no	1							{7760C353-513D-4F01-9F8C-1EA89BA468D1}	2021-03-15 20:56:18	nmarrero	2021-03-15 20:56:18	nmarrero	STX-1-2-
-64.6951	17.7415	{7760C353-513D-4F01-9F8C-1EA89BA468D1}	STX-1-2	2021-03-15 16:21:00	3		yes		2021-03-15 20:56:18	nmarrero	2021-03-15 20:56:18	nmarrero	{112AD360-A874-4858-9D5C-18FE0987ECC7}	Artificial	animal drinking bowl			yes	no	2							{7760C353-513D-4F01-9F8C-1EA89BA468D1}	2021-03-15 20:56:18	nmarrero	2021-03-15 20:56:18	nmarrero	STX-1-2-
-64.6951	17.7415	{7760C353-513D-4F01-9F8C-1EA89BA468D1}	STX-1-2	2021-03-15 16:21:00	3		yes		2021-03-15 20:56:18	nmarrero	2021-03-15 20:56:18	nmarrero	{8B6B94B3-83B3-4812-B15A-150D25CF898F}	Artificial	plastic container			yes	no	1							{7760C353-513D-4F01-9F8C-1EA89BA468D1}	2021-03-15 20:56:18	nmarrero	2021-03-15 20:56:18	nmarrero	STX-1-2-
-64.6951	17.7415	{7760C353-513D-4F01-9F8C-1EA89BA468D1}	STX-1-2	2021-03-15 16:21:00	3		yes		2021-03-15 20:56:18	nmarrero	2021-03-15 20:56:18	nmarrero	{0CD7DF0B-079B-447E-94DB-BAF485BC9748}	Artificial	flowerpot			no	no	5							{7760C353-513D-4F01-9F8C-1EA89BA468D1}	2021-03-15 20:56:18	nmarrero	2021-03-15 20:56:18	nmarrero	STX-1-2-
-64.6951	17.7415	{7760C353-513D-4F01-9F8C-1EA89BA468D1}	STX-1-2	2021-03-15 16:21:00	3		yes		2021-03-15 20:56:18	nmarrero	2021-03-15 20:56:18	nmarrero	{FAEFA43F-1483-4D46-8902-AF4DDB2FECFA}	Artificial	other		Cilinder block	no	unknown								{7760C353-513D-4F01-9F8C-1EA89BA468D1}	2021-03-15 20:56:18	nmarrero	2021-03-15 20:56:18	nmarrero	STX-1-2-
-64.795	17.7429	{B363DEF9-FB12-466E-9FDA-CDFC753059A4}	STX-12-3	2021-03-16 14:39:00	1		yes		2021-03-16 18:44:48	wortiz	2021-03-16 18:44:48	wortiz	{7EA61E0F-B317-4538-BEFF-7B6D706A7AD8}	Artificial	barrel/drum			yes	yes		yes	no					{B363DEF9-FB12-466E-9FDA-CDFC753059A4}	2021-03-16 18:44:48	wortiz	2021-03-16 18:44:48	wortiz	STX-12-3-
-64.795	17.7429	{B363DEF9-FB12-466E-9FDA-CDFC753059A4}	STX-12-3	2021-03-16 14:39:00	1		yes		2021-03-16 18:44:48	wortiz	2021-03-16 18:44:48	wortiz	{FEE17438-760D-417D-A193-3646152EBA36}	Artificial	barrel/drum			yes	yes		yes	no					{B363DEF9-FB12-466E-9FDA-CDFC753059A4}	2021-03-16 18:44:48	wortiz	2021-03-16 18:44:48	wortiz	STX-12-3-
-64.795	17.7429	{B363DEF9-FB12-466E-9FDA-CDFC753059A4}	STX-12-3	2021-03-16 14:39:00	1		yes		2021-03-16 18:44:48	wortiz	2021-03-16 18:44:48	wortiz	{92BAA137-2FEA-45AF-B102-6D5D78EAC2B1}	Artificial	barrel/drum			no	yes		no						{B363DEF9-FB12-466E-9FDA-CDFC753059A4}	2021-03-16 18:44:48	wortiz	2021-03-16 18:44:48	wortiz	STX-12-3-
-64.795	17.7429	{B363DEF9-FB12-466E-9FDA-CDFC753059A4}	STX-12-3	2021-03-16 14:39:00	1		yes		2021-03-16 18:44:48	wortiz	2021-03-16 18:44:48	wortiz	{76D3BF17-1CDF-45A4-B8D7-1CCE49482CDD}	Artificial	discarded kitchen appliances			no	no	3							{B363DEF9-FB12-466E-9FDA-CDFC753059A4}	2021-03-16 18:44:48	wortiz	2021-03-16 18:44:48	wortiz	STX-12-3-
-64.795	17.7429	{B363DEF9-FB12-466E-9FDA-CDFC753059A4}	STX-12-3	2021-03-16 14:39:00	1		yes		2021-03-16 18:44:48	wortiz	2021-03-16 18:44:48	wortiz	{4680052D-DFD3-4617-AE14-0E3D6A8EC899}	Artificial	flowerpot			yes	yes		no						{B363DEF9-FB12-466E-9FDA-CDFC753059A4}	2021-03-16 18:44:48	wortiz	2021-03-16 18:44:48	wortiz	STX-12-3-
-64.795	17.7429	{B363DEF9-FB12-466E-9FDA-CDFC753059A4}	STX-12-3	2021-03-16 14:39:00	1		yes		2021-03-16 18:44:48	wortiz	2021-03-16 18:44:48	wortiz	{95E4DCCE-716A-455F-A723-15A511F01F25}	Artificial	flowerpot			no	no	2							{B363DEF9-FB12-466E-9FDA-CDFC753059A4}	2021-03-16 18:44:48	wortiz	2021-03-16 18:44:48	wortiz	STX-12-3-
-64.795	17.7429	{B363DEF9-FB12-466E-9FDA-CDFC753059A4}	STX-12-3	2021-03-16 14:39:00	1		yes		2021-03-16 18:44:48	wortiz	2021-03-16 18:44:48	wortiz	{CBC13D09-53AB-4243-821A-110A6FA11347}	Artificial	wheelbarrow			no	no	1							{B363DEF9-FB12-466E-9FDA-CDFC753059A4}	2021-03-16 18:44:48	wortiz	2021-03-16 18:44:48	wortiz	STX-12-3-
-64.795	17.7429	{B363DEF9-FB12-466E-9FDA-CDFC753059A4}	STX-12-3	2021-03-16 14:39:00	1		yes		2021-03-16 18:44:48	wortiz	2021-03-16 18:44:48	wortiz	{4E1DD710-1E29-4414-8D33-D58545543DAB}	Artificial	bucket			no	no	5							{B363DEF9-FB12-466E-9FDA-CDFC753059A4}	2021-03-16 18:44:48	wortiz	2021-03-16 18:44:48	wortiz	STX-12-3-
-64.795	17.7429	{B363DEF9-FB12-466E-9FDA-CDFC753059A4}	STX-12-3	2021-03-16 14:39:00	1		yes		2021-03-16 18:44:48	wortiz	2021-03-16 18:44:48	wortiz	{BD9CF732-9C22-4B3F-9B9D-4657F215ED4F}	Artificial	part of the structure			no	no	7							{B363DEF9-FB12-466E-9FDA-CDFC753059A4}	2021-03-16 18:44:48	wortiz	2021-03-16 18:44:48	wortiz	STX-12-3-
-64.795	17.7429	{B363DEF9-FB12-466E-9FDA-CDFC753059A4}	STX-12-3	2021-03-16 14:39:00	1		yes		2021-03-16 18:44:48	wortiz	2021-03-16 18:44:48	wortiz	{4478BEE0-D239-42FE-AC8C-B769B45773AD}	Artificial	other		PVC pipes	yes	no	11							{B363DEF9-FB12-466E-9FDA-CDFC753059A4}	2021-03-16 18:44:48	wortiz	2021-03-16 18:44:48	wortiz	STX-12-3-
-64.795	17.7429	{B363DEF9-FB12-466E-9FDA-CDFC753059A4}	STX-12-3	2021-03-16 14:39:00	1		yes		2021-03-16 18:44:48	wortiz	2021-03-16 18:44:48	wortiz	{8BD450CB-1292-4A08-A298-42D601A2E3D1}	Artificial	bucket			yes	yes		no						{B363DEF9-FB12-466E-9FDA-CDFC753059A4}	2021-03-16 18:44:48	wortiz	2021-03-16 18:44:48	wortiz	STX-12-3-
-64.9216	18.3688	{9FDB5CF6-9BEC-4D70-BBDA-CD90A57D503E}	STT-8-1	2021-03-16 18:56:00			yes		2021-03-16 23:05:41	rsaavedra	2021-03-17 02:54:29	rsaavedra	{E9042831-DB1C-4E6F-91E3-F9608E35C518}	Artificial	bucket			yes	no	2							{9FDB5CF6-9BEC-4D70-BBDA-CD90A57D503E}	2021-03-16 23:05:41	rsaavedra	2021-06-22 01:55:48	rsaavedra	STT-8-1-
-64.9216	18.3688	{9FDB5CF6-9BEC-4D70-BBDA-CD90A57D503E}	STT-8-1	2021-03-16 18:56:00			yes		2021-03-16 23:05:41	rsaavedra	2021-03-17 02:54:29	rsaavedra	{669A3C14-7C6C-4918-8168-1FFDEEF6B7E2}	Artificial	plastic cistern			no	unknown								{9FDB5CF6-9BEC-4D70-BBDA-CD90A57D503E}	2021-03-16 23:05:41	rsaavedra	2021-06-22 01:55:52	rsaavedra	STT-8-1-
-64.9216	18.3688	{9FDB5CF6-9BEC-4D70-BBDA-CD90A57D503E}	STT-8-1	2021-03-16 18:56:00			yes		2021-03-16 23:05:41	rsaavedra	2021-03-17 02:54:29	rsaavedra	{5D6117C2-453D-4DA0-87EB-D5F12D331828}	Artificial	plastic bottles			no	no								{9FDB5CF6-9BEC-4D70-BBDA-CD90A57D503E}	2021-03-16 23:05:41	rsaavedra	2021-06-22 01:55:54	rsaavedra	STT-8-1-
-64.7973	17.7483	{18002BCF-C8DF-4B08-9D77-F0897106C738}	STX-12-4	2021-03-16 19:04:00	2		yes		2021-03-16 23:06:14	wortiz	2021-03-16 23:06:14	wortiz	{476108BC-E38C-4AD6-A4F9-ACAF6A920790}	Artificial	bucket			no	no	3							{18002BCF-C8DF-4B08-9D77-F0897106C738}	2021-03-16 23:06:14	wortiz	2021-03-16 23:06:14	wortiz	STX-12-4-
-64.7973	17.7483	{18002BCF-C8DF-4B08-9D77-F0897106C738}	STX-12-4	2021-03-16 19:04:00	2		yes		2021-03-16 23:06:14	wortiz	2021-03-16 23:06:14	wortiz	{9A87C19A-4F7F-4B64-9EB5-4D0F866CF2DD}	Artificial	toy			no	no	1							{18002BCF-C8DF-4B08-9D77-F0897106C738}	2021-03-16 23:06:14	wortiz	2021-03-16 23:06:14	wortiz	STX-12-4-
-64.7973	17.7483	{18002BCF-C8DF-4B08-9D77-F0897106C738}	STX-12-4	2021-03-16 19:04:00	2		yes		2021-03-16 23:06:14	wortiz	2021-03-16 23:06:14	wortiz	{68D2AF49-1A2B-4DA5-BB08-CFC3FB402DD3}	Artificial	animal drinking bowl			yes	yes		no						{18002BCF-C8DF-4B08-9D77-F0897106C738}	2021-03-16 23:06:14	wortiz	2021-03-16 23:06:14	wortiz	STX-12-4-
-64.7973	17.7483	{18002BCF-C8DF-4B08-9D77-F0897106C738}	STX-12-4	2021-03-16 19:04:00	2		yes		2021-03-16 23:06:14	wortiz	2021-03-16 23:06:14	wortiz	{1490F371-85B6-4EBF-B26C-62DE26444B81}	Artificial	other		Trough	no	no	1							{18002BCF-C8DF-4B08-9D77-F0897106C738}	2021-03-16 23:06:14	wortiz	2021-03-16 23:06:14	wortiz	STX-12-4-
-64.7973	17.7483	{18002BCF-C8DF-4B08-9D77-F0897106C738}	STX-12-4	2021-03-16 19:04:00	2		yes		2021-03-16 23:06:14	wortiz	2021-03-16 23:06:14	wortiz	{F7ACA45C-24A2-4486-AD65-732CC55749D6}	Artificial	other		Mop bucket	yes	no	2							{18002BCF-C8DF-4B08-9D77-F0897106C738}	2021-03-16 23:06:14	wortiz	2021-03-16 23:06:14	wortiz	STX-12-4-
-64.7817	18.3353	{BE5EC621-DE53-4373-B8B1-6703D6DC43ED}	STT-1-2	2021-03-16 19:43:00	2		yes		2021-03-16 23:50:44	amorales	2021-03-16 23:50:44	amorales	{7B6B8082-3183-495D-8562-01A7CB0372DB}	Artificial	flowerpot			yes	no	2							{BE5EC621-DE53-4373-B8B1-6703D6DC43ED}	2021-03-16 23:50:44	amorales	2021-03-16 23:50:44	amorales	STT-1-2-
-64.7817	18.3353	{BE5EC621-DE53-4373-B8B1-6703D6DC43ED}	STT-1-2	2021-03-16 19:43:00	2		yes		2021-03-16 23:50:44	amorales	2021-03-16 23:50:44	amorales	{4C711CB6-2B5C-40E1-B0D1-7F4FF1547DC6}	Artificial	flowerpot dish			yes	no								{BE5EC621-DE53-4373-B8B1-6703D6DC43ED}	2021-03-16 23:50:44	amorales	2021-03-16 23:50:44	amorales	STT-1-2-
-64.7817	18.3353	{BE5EC621-DE53-4373-B8B1-6703D6DC43ED}	STT-1-2	2021-03-16 19:43:00	2		yes		2021-03-16 23:50:44	amorales	2021-03-16 23:50:44	amorales	{4557B9BC-0C31-4E87-BCF1-9FC3A7A5A334}	Artificial	flowerpot			yes	yes		yes	no					{BE5EC621-DE53-4373-B8B1-6703D6DC43ED}	2021-03-16 23:50:44	amorales	2021-03-16 23:50:44	amorales	STT-1-2-
-64.7817	18.3353	{BE5EC621-DE53-4373-B8B1-6703D6DC43ED}	STT-1-2	2021-03-16 19:43:00	2		yes		2021-03-16 23:50:44	amorales	2021-03-16 23:50:44	amorales	{93994BB9-A4BB-4858-B6CA-B15AFD685EB4}	Artificial	bucket			yes	no	2							{BE5EC621-DE53-4373-B8B1-6703D6DC43ED}	2021-03-16 23:50:44	amorales	2021-03-16 23:50:44	amorales	STT-1-2-
-64.7817	18.3353	{BE5EC621-DE53-4373-B8B1-6703D6DC43ED}	STT-1-2	2021-03-16 19:43:00	2		yes		2021-03-16 23:50:44	amorales	2021-03-16 23:50:44	amorales	{88DC187B-E4F5-44C2-82F6-AED43FF3E816}	Artificial	plastic container			yes	no	3							{BE5EC621-DE53-4373-B8B1-6703D6DC43ED}	2021-03-16 23:50:44	amorales	2021-03-16 23:50:44	amorales	STT-1-2-
-64.7817	18.3353	{BE5EC621-DE53-4373-B8B1-6703D6DC43ED}	STT-1-2	2021-03-16 19:43:00	2		yes		2021-03-16 23:50:44	amorales	2021-03-16 23:50:44	amorales	{C402AA5F-EBE9-4724-884A-F3C21B963BD0}	Artificial	other		Watering can	yes	no								{BE5EC621-DE53-4373-B8B1-6703D6DC43ED}	2021-03-16 23:50:44	amorales	2021-03-16 23:50:44	amorales	STT-1-2-
-64.7817	18.3353	{BE5EC621-DE53-4373-B8B1-6703D6DC43ED}	STT-1-2	2021-03-16 19:43:00	2		yes		2021-03-16 23:50:44	amorales	2021-03-16 23:50:44	amorales	{D0D3345C-0D85-4D35-972D-26682055A571}	Artificial	bucket			yes	no	2							{BE5EC621-DE53-4373-B8B1-6703D6DC43ED}	2021-03-16 23:50:44	amorales	2021-03-16 23:50:44	amorales	STT-1-2-
-64.7817	18.3353	{BE5EC621-DE53-4373-B8B1-6703D6DC43ED}	STT-1-2	2021-03-16 19:43:00	2		yes		2021-03-16 23:50:44	amorales	2021-03-16 23:50:44	amorales	{4D715957-2FDE-46DF-ACB2-B76E2720EC53}	Artificial	cap			yes	no								{BE5EC621-DE53-4373-B8B1-6703D6DC43ED}	2021-03-16 23:50:44	amorales	2021-03-16 23:50:44	amorales	STT-1-2-
-64.7817	18.3353	{BE5EC621-DE53-4373-B8B1-6703D6DC43ED}	STT-1-2	2021-03-16 19:43:00	2		yes		2021-03-16 23:50:44	amorales	2021-03-16 23:50:44	amorales	{F72DBEBB-26CF-48FD-BA63-9B11D30EF6A5}	Artificial	plastic container			yes	no								{BE5EC621-DE53-4373-B8B1-6703D6DC43ED}	2021-03-16 23:50:44	amorales	2021-03-16 23:50:44	amorales	STT-1-2-
-64.7817	18.3353	{BE5EC621-DE53-4373-B8B1-6703D6DC43ED}	STT-1-2	2021-03-16 19:43:00	2		yes		2021-03-16 23:50:44	amorales	2021-03-16 23:50:44	amorales	{E553F86D-832D-4EFB-BE46-98F1D56035F6}	Artificial	flowerpot			yes	no								{BE5EC621-DE53-4373-B8B1-6703D6DC43ED}	2021-03-16 23:50:44	amorales	2021-03-16 23:50:44	amorales	STT-1-2-
-64.662	17.7402	{F81F0C01-C7C5-4E72-A2DC-1F22E560DC98}	STX-19-2	2021-03-16 15:58:00	1		unknown		2021-03-17 16:58:17	nmarrero	2021-03-17 16:58:17	nmarrero	{BE942C60-7E5D-4A2F-B52E-F9714173B242}	Artificial	bucket			yes	no	3							{F81F0C01-C7C5-4E72-A2DC-1F22E560DC98}	2021-03-17 16:58:17	nmarrero	2021-03-17 16:58:17	nmarrero	STX-19-2-
-64.662	17.7402	{F81F0C01-C7C5-4E72-A2DC-1F22E560DC98}	STX-19-2	2021-03-16 15:58:00	1		unknown		2021-03-17 16:58:17	nmarrero	2021-03-17 16:58:17	nmarrero	{65E34FB0-45E6-47DB-8217-7DFC24444D27}	Artificial	animal drinking bowl			yes	no	1							{F81F0C01-C7C5-4E72-A2DC-1F22E560DC98}	2021-03-17 16:58:17	nmarrero	2021-06-03 18:14:00	portaladmin	STX-19-2-
-64.662	17.7402	{F81F0C01-C7C5-4E72-A2DC-1F22E560DC98}	STX-19-2	2021-03-16 15:58:00	1		unknown		2021-03-17 16:58:17	nmarrero	2021-03-17 16:58:17	nmarrero	{970CDD59-CEFF-44BD-A1E9-4C86BEB92BC4}	Artificial	barrel/drum			no	no	2							{F81F0C01-C7C5-4E72-A2DC-1F22E560DC98}	2021-03-17 16:58:17	nmarrero	2021-06-03 18:14:02	portaladmin	STX-19-2-
-64.662	17.7402	{F81F0C01-C7C5-4E72-A2DC-1F22E560DC98}	STX-19-2	2021-03-16 15:58:00	1		unknown		2021-03-17 16:58:17	nmarrero	2021-03-17 16:58:17	nmarrero	{E1C534E1-F46C-467A-AD2C-3C3759B562D6}	Artificial	tire			no	no	1							{F81F0C01-C7C5-4E72-A2DC-1F22E560DC98}	2021-03-17 16:58:17	nmarrero	2021-06-03 18:14:04	portaladmin	STX-19-2-
-64.662	17.7402	{F81F0C01-C7C5-4E72-A2DC-1F22E560DC98}	STX-19-2	2021-03-16 15:58:00	1		unknown		2021-03-17 16:58:17	nmarrero	2021-03-17 16:58:17	nmarrero	{D418C940-A2AE-4C72-9A2E-1B64C78385E2}	Artificial	bucket			no	unknown								{F81F0C01-C7C5-4E72-A2DC-1F22E560DC98}	2021-03-17 16:58:17	nmarrero	2021-06-03 18:14:06	portaladmin	STX-19-2-
-64.662	17.7402	{F81F0C01-C7C5-4E72-A2DC-1F22E560DC98}	STX-19-2	2021-03-16 15:58:00	1		unknown		2021-03-17 16:58:17	nmarrero	2021-03-17 16:58:17	nmarrero	{76EFFD7B-88B5-4128-BDCB-CDAEE8F5AD10}	Artificial	animal drinking bowl			yes	unknown								{F81F0C01-C7C5-4E72-A2DC-1F22E560DC98}	2021-03-17 16:58:17	nmarrero	2021-06-03 18:14:08	portaladmin	STX-19-2-
-64.662	17.7402	{F81F0C01-C7C5-4E72-A2DC-1F22E560DC98}	STX-19-2	2021-03-16 15:58:00	1		unknown		2021-03-17 16:58:17	nmarrero	2021-03-17 16:58:17	nmarrero	{B914A797-FB99-4B36-9224-C72162E3FCF2}	Artificial	wheelbarrow			yes	unknown								{F81F0C01-C7C5-4E72-A2DC-1F22E560DC98}	2021-03-17 16:58:17	nmarrero	2021-06-03 18:14:10	portaladmin	STX-19-2-
-64.662	17.7402	{F81F0C01-C7C5-4E72-A2DC-1F22E560DC98}	STX-19-2	2021-03-16 15:58:00	1		unknown		2021-03-17 16:58:17	nmarrero	2021-03-17 16:58:17	nmarrero	{7B1BD068-7218-4764-887B-2892C3D1957D}	Artificial	bucket			no	yes		unknown						{F81F0C01-C7C5-4E72-A2DC-1F22E560DC98}	2021-03-17 16:58:17	nmarrero	2021-06-03 18:14:11	portaladmin	STX-19-2-
-64.662	17.7402	{F81F0C01-C7C5-4E72-A2DC-1F22E560DC98}	STX-19-2	2021-03-16 15:58:00	1		unknown		2021-03-17 16:58:17	nmarrero	2021-03-17 16:58:17	nmarrero	{6237B404-776F-4A89-9C1D-AF4A957191F3}	Artificial	ceramic bowl(s) (bathtubs, toilets, etc.)			yes	unknown								{F81F0C01-C7C5-4E72-A2DC-1F22E560DC98}	2021-03-17 16:58:17	nmarrero	2021-06-03 18:14:14	portaladmin	STX-19-2-
-64.662	17.7402	{F81F0C01-C7C5-4E72-A2DC-1F22E560DC98}	STX-19-2	2021-03-16 15:58:00	1		unknown		2021-03-17 16:58:17	nmarrero	2021-03-17 16:58:17	nmarrero	{9F03426D-2091-4A97-A090-B345EEB0F823}	Artificial	other		Tractor tire	no	unknown								{F81F0C01-C7C5-4E72-A2DC-1F22E560DC98}	2021-03-17 16:58:17	nmarrero	2021-06-03 18:14:16	portaladmin	STX-19-2-
-64.662	17.7402	{F81F0C01-C7C5-4E72-A2DC-1F22E560DC98}	STX-19-2	2021-03-16 15:58:00	1		unknown		2021-03-17 16:58:17	nmarrero	2021-03-17 16:58:17	nmarrero	{C43F0FBA-9C80-4901-8068-B35385B07F95}	Artificial	tire			yes	no	11							{F81F0C01-C7C5-4E72-A2DC-1F22E560DC98}	2021-03-17 16:58:17	nmarrero	2021-06-03 18:14:18	portaladmin	STX-19-2-
-64.662	17.7402	{F81F0C01-C7C5-4E72-A2DC-1F22E560DC98}	STX-19-2	2021-03-16 15:58:00	1		unknown		2021-03-17 16:58:17	nmarrero	2021-03-17 16:58:17	nmarrero	{69190850-9B7F-4CCE-8C84-1B922F53846A}	Artificial	bucket			yes	no	1							{F81F0C01-C7C5-4E72-A2DC-1F22E560DC98}	2021-03-17 16:58:17	nmarrero	2021-06-03 18:14:38	portaladmin	STX-19-2-
-64.662	17.7402	{F81F0C01-C7C5-4E72-A2DC-1F22E560DC98}	STX-19-2	2021-03-16 15:58:00	1		unknown		2021-03-17 16:58:17	nmarrero	2021-03-17 16:58:17	nmarrero	{21C83F36-889A-4724-913E-94E5D1158048}	Artificial	plastic bottles			no	no	4							{F81F0C01-C7C5-4E72-A2DC-1F22E560DC98}	2021-03-17 16:58:17	nmarrero	2021-06-03 18:14:41	portaladmin	STX-19-2-
-64.662	17.7402	{F81F0C01-C7C5-4E72-A2DC-1F22E560DC98}	STX-19-2	2021-03-16 15:58:00	1		unknown		2021-03-17 16:58:17	nmarrero	2021-03-17 16:58:17	nmarrero	{3E76BD93-C4CD-44DD-A1D1-3EFA4B7BE018}	Artificial	bucket			yes	no	8							{F81F0C01-C7C5-4E72-A2DC-1F22E560DC98}	2021-03-17 16:58:17	nmarrero	2021-06-03 18:14:44	portaladmin	STX-19-2-
-64.662	17.7402	{F81F0C01-C7C5-4E72-A2DC-1F22E560DC98}	STX-19-2	2021-03-16 15:58:00	1		unknown		2021-03-17 16:58:17	nmarrero	2021-03-17 16:58:17	nmarrero	{34735B10-8663-48D0-ACD8-6E9B1F541D3B}	Artificial	plastic bottles			yes	yes		no						{F81F0C01-C7C5-4E72-A2DC-1F22E560DC98}	2021-03-17 16:58:17	nmarrero	2021-06-03 18:14:46	portaladmin	STX-19-2-
-64.662	17.7402	{F81F0C01-C7C5-4E72-A2DC-1F22E560DC98}	STX-19-2	2021-03-16 15:58:00	1		unknown		2021-03-17 16:58:17	nmarrero	2021-03-17 16:58:17	nmarrero	{D86B2358-E326-46C6-9D9A-951872273E4D}	Artificial	plastic bottles			yes	yes		no						{F81F0C01-C7C5-4E72-A2DC-1F22E560DC98}	2021-03-17 16:58:17	nmarrero	2021-06-03 18:14:47	portaladmin	STX-19-2-
-64.662	17.7402	{F81F0C01-C7C5-4E72-A2DC-1F22E560DC98}	STX-19-2	2021-03-16 15:58:00	1		unknown		2021-03-17 16:58:17	nmarrero	2021-03-17 16:58:17	nmarrero	{15D93D9F-759D-4DCB-83AC-86BB75B45D82}	Artificial	barrel/drum			yes	no	2							{F81F0C01-C7C5-4E72-A2DC-1F22E560DC98}	2021-03-17 16:58:17	nmarrero	2021-06-03 18:14:50	portaladmin	STX-19-2-
-64.662	17.7402	{F81F0C01-C7C5-4E72-A2DC-1F22E560DC98}	STX-19-2	2021-03-16 15:58:00	1		unknown		2021-03-17 16:58:17	nmarrero	2021-03-17 16:58:17	nmarrero	{E747F665-FAD3-44AA-97DE-ACAB005DE030}	Artificial	bucket			yes	no	2							{F81F0C01-C7C5-4E72-A2DC-1F22E560DC98}	2021-03-17 16:58:17	nmarrero	2021-06-03 18:14:51	portaladmin	STX-19-2-
-64.662	17.7402	{F81F0C01-C7C5-4E72-A2DC-1F22E560DC98}	STX-19-2	2021-03-16 15:58:00	1		unknown		2021-03-17 16:58:17	nmarrero	2021-03-17 16:58:17	nmarrero	{FF23C496-53F2-4F5C-B740-F0FFE2B6080E}	Artificial	plastic bottles			yes	no	1							{F81F0C01-C7C5-4E72-A2DC-1F22E560DC98}	2021-03-17 16:58:17	nmarrero	2021-06-03 18:14:53	portaladmin	STX-19-2-
-64.662	17.7402	{F81F0C01-C7C5-4E72-A2DC-1F22E560DC98}	STX-19-2	2021-03-16 15:58:00	1		unknown		2021-03-17 16:58:17	nmarrero	2021-03-17 16:58:17	nmarrero	{7EADFA2A-CF34-46AA-AEC5-18234F9C08E1}	Artificial	bucket			no	yes		unknown						{F81F0C01-C7C5-4E72-A2DC-1F22E560DC98}	2021-03-17 16:58:17	nmarrero	2021-06-03 18:14:55	portaladmin	STX-19-2-
-64.662	17.7402	{F81F0C01-C7C5-4E72-A2DC-1F22E560DC98}	STX-19-2	2021-03-16 15:58:00	1		unknown		2021-03-17 16:58:17	nmarrero	2021-03-17 16:58:17	nmarrero	{A1FDE052-6840-482A-8A16-2C4478EC1409}	Artificial	other		Water trough	no	yes		unknown						{F81F0C01-C7C5-4E72-A2DC-1F22E560DC98}	2021-03-17 16:58:17	nmarrero	2021-06-03 18:14:56	portaladmin	STX-19-2-
-64.662	17.7402	{F81F0C01-C7C5-4E72-A2DC-1F22E560DC98}	STX-19-2	2021-03-16 15:58:00	1		unknown		2021-03-17 16:58:17	nmarrero	2021-03-17 16:58:17	nmarrero	{E7CBDA55-C1B6-46F6-81DA-88256F011499}	Artificial	other		Water trough	no	yes		unknown						{F81F0C01-C7C5-4E72-A2DC-1F22E560DC98}	2021-03-17 16:58:17	nmarrero	2021-06-03 18:14:59	portaladmin	STX-19-2-
-64.662	17.7402	{F81F0C01-C7C5-4E72-A2DC-1F22E560DC98}	STX-19-2	2021-03-16 15:58:00	1		unknown		2021-03-17 16:58:17	nmarrero	2021-03-17 16:58:17	nmarrero	{6A2A9F7B-DBCA-4F85-ACEE-056878094348}	Artificial	other		Water trough	no	yes		unknown						{F81F0C01-C7C5-4E72-A2DC-1F22E560DC98}	2021-03-17 16:58:17	nmarrero	2021-06-03 18:15:02	portaladmin	STX-19-2-
-64.662	17.7402	{F81F0C01-C7C5-4E72-A2DC-1F22E560DC98}	STX-19-2	2021-03-16 15:58:00	1		unknown		2021-03-17 16:58:17	nmarrero	2021-03-17 16:58:17	nmarrero	{5336925E-4AB2-45CF-A35E-5EDEB9C393B4}	Artificial	other		Silo	no	unknown								{F81F0C01-C7C5-4E72-A2DC-1F22E560DC98}	2021-03-17 16:58:17	nmarrero	2021-06-03 18:15:22	portaladmin	STX-19-2-
-64.7932	17.7474	{01F92C95-32CD-4545-8AA9-9A494572880D}	STX-12-5	2021-03-17 15:27:00	2		yes		2021-03-17 19:31:11	wortiz	2021-03-18 17:53:47	wortiz	{55FEBA36-A09A-4B29-A974-F8BBEF0A2BF2}	Artificial	plastic bottles			no	yes		no						{01F92C95-32CD-4545-8AA9-9A494572880D}	2021-03-17 19:31:11	wortiz	2021-06-22 01:56:59	rsaavedra	STX-12-5-
-64.7932	17.7474	{01F92C95-32CD-4545-8AA9-9A494572880D}	STX-12-5	2021-03-17 15:27:00	2		yes		2021-03-17 19:31:11	wortiz	2021-03-18 17:53:47	wortiz	{2A69D210-2DA3-4355-923E-70CB69C47409}	Artificial	bucket			no	yes		no						{01F92C95-32CD-4545-8AA9-9A494572880D}	2021-03-17 19:31:11	wortiz	2021-06-22 01:57:04	rsaavedra	STX-12-5-
-64.7932	17.7474	{01F92C95-32CD-4545-8AA9-9A494572880D}	STX-12-5	2021-03-17 15:27:00	2		yes		2021-03-17 19:31:11	wortiz	2021-03-18 17:53:47	wortiz	{0FA8CDC4-3313-4002-97F8-1965C2601CC1}	Artificial	gutters			yes	yes		no						{01F92C95-32CD-4545-8AA9-9A494572880D}	2021-03-17 19:31:11	wortiz	2021-06-22 01:57:06	rsaavedra	STX-12-5-
-64.8009	17.7154	{8F1C7A44-B64A-4C36-9B56-CF6D7AB0E727}	STX-20-9	2021-03-17 17:17:00	2		yes		2021-03-17 21:19:49	wortiz	2021-03-17 21:19:49	wortiz	{B0853B8A-DD93-4F4D-A381-B4F4F3E427DB}	Artificial	other		Plastic bin	no	no	1							{8F1C7A44-B64A-4C36-9B56-CF6D7AB0E727}	2021-03-17 21:19:49	wortiz	2021-03-17 21:19:49	wortiz	STX-20-9-
-64.8009	17.7154	{8F1C7A44-B64A-4C36-9B56-CF6D7AB0E727}	STX-20-9	2021-03-17 17:17:00	2		yes		2021-03-17 21:19:49	wortiz	2021-03-17 21:19:49	wortiz	{343C5EF4-FB60-4758-82F7-7A7F7A293F97}	Artificial	flowerpot			no	no	6							{8F1C7A44-B64A-4C36-9B56-CF6D7AB0E727}	2021-03-17 21:19:49	wortiz	2021-03-17 21:19:49	wortiz	STX-20-9-
-64.8009	17.7154	{8F1C7A44-B64A-4C36-9B56-CF6D7AB0E727}	STX-20-9	2021-03-17 17:17:00	2		yes		2021-03-17 21:19:49	wortiz	2021-03-17 21:19:49	wortiz	{6A0585DC-E188-4F97-AF26-1165E0892CAF}	Artificial	barrel/drum			yes	yes		yes	no					{8F1C7A44-B64A-4C36-9B56-CF6D7AB0E727}	2021-03-17 21:19:49	wortiz	2021-03-17 21:19:49	wortiz	STX-20-9-
-64.7676	18.3229	{1E80F246-D95A-49B7-BA46-D18D849A390A}	STT-2-1	2021-03-17 17:14:00			yes		2021-03-17 21:21:27	amorales	2021-03-17 21:21:27	amorales	{89B9D75B-B9F2-401C-B956-C4D83ABCF52D}	Artificial	gutters			yes	no								{1E80F246-D95A-49B7-BA46-D18D849A390A}	2021-03-17 21:21:27	amorales	2021-03-17 21:21:27	amorales	STT-2-1-
-64.7676	18.3229	{1E80F246-D95A-49B7-BA46-D18D849A390A}	STT-2-1	2021-03-17 17:14:00			yes		2021-03-17 21:21:27	amorales	2021-03-17 21:21:27	amorales	{E15EDB2E-6C90-4360-881D-41F9DEBF8C98}	Natural		bromelia		yes	yes		no						{1E80F246-D95A-49B7-BA46-D18D849A390A}	2021-03-17 21:21:27	amorales	2021-03-17 21:21:27	amorales	STT-2-1-
-64.7676	18.3229	{1E80F246-D95A-49B7-BA46-D18D849A390A}	STT-2-1	2021-03-17 17:14:00			yes		2021-03-17 21:21:27	amorales	2021-03-17 21:21:27	amorales	{E13E7D9C-D6C0-4A0D-8D83-DED7C9579683}	Natural		bromelia		yes	yes		no						{1E80F246-D95A-49B7-BA46-D18D849A390A}	2021-03-17 21:21:27	amorales	2021-03-17 21:21:27	amorales	STT-2-1-
-64.7676	18.3229	{1E80F246-D95A-49B7-BA46-D18D849A390A}	STT-2-1	2021-03-17 17:14:00			yes		2021-03-17 21:21:27	amorales	2021-03-17 21:21:27	amorales	{33682C84-CCEC-4B70-A7E6-A50859EA91B7}	Natural		bromelia		yes	yes		no						{1E80F246-D95A-49B7-BA46-D18D849A390A}	2021-03-17 21:21:27	amorales	2021-03-17 21:21:27	amorales	STT-2-1-
-64.7676	18.3229	{1E80F246-D95A-49B7-BA46-D18D849A390A}	STT-2-1	2021-03-17 17:14:00			yes		2021-03-17 21:21:27	amorales	2021-03-17 21:21:27	amorales	{FE7525BA-5978-4214-982F-954767F20D22}	Natural		bromelia		yes	yes		no						{1E80F246-D95A-49B7-BA46-D18D849A390A}	2021-03-17 21:21:27	amorales	2021-03-17 21:21:27	amorales	STT-2-1-
-64.7676	18.3229	{1E80F246-D95A-49B7-BA46-D18D849A390A}	STT-2-1	2021-03-17 17:14:00			yes		2021-03-17 21:21:27	amorales	2021-03-17 21:21:27	amorales	{8B94D5A7-93CE-4927-9FA0-EB8D243B789E}	Natural		bromelia		yes	yes		no						{1E80F246-D95A-49B7-BA46-D18D849A390A}	2021-03-17 21:21:27	amorales	2021-03-17 21:21:27	amorales	STT-2-1-
-64.7676	18.3229	{1E80F246-D95A-49B7-BA46-D18D849A390A}	STT-2-1	2021-03-17 17:14:00			yes		2021-03-17 21:21:27	amorales	2021-03-17 21:21:27	amorales	{9F316D53-5DEF-4856-A0A8-1562D4B3D0C0}	Natural		bromelia		yes	yes		no						{1E80F246-D95A-49B7-BA46-D18D849A390A}	2021-03-17 21:21:27	amorales	2021-03-17 21:21:27	amorales	STT-2-1-
-64.7676	18.3229	{1E80F246-D95A-49B7-BA46-D18D849A390A}	STT-2-1	2021-03-17 17:14:00			yes		2021-03-17 21:21:27	amorales	2021-03-17 21:21:27	amorales	{22B797C8-C261-4A20-AF3E-4371179CBEC3}	Natural		bromelia		yes	yes		no						{1E80F246-D95A-49B7-BA46-D18D849A390A}	2021-03-17 21:21:27	amorales	2021-03-17 21:21:27	amorales	STT-2-1-
-64.7676	18.3229	{1E80F246-D95A-49B7-BA46-D18D849A390A}	STT-2-1	2021-03-17 17:14:00			yes		2021-03-17 21:21:27	amorales	2021-03-17 21:21:27	amorales	{9275DE5E-C7F3-43BC-92A6-E791FEC3DF86}	Natural		bromelia		yes	yes		no						{1E80F246-D95A-49B7-BA46-D18D849A390A}	2021-03-17 21:21:27	amorales	2021-03-17 21:21:27	amorales	STT-2-1-
-64.7676	18.3229	{1E80F246-D95A-49B7-BA46-D18D849A390A}	STT-2-1	2021-03-17 17:14:00			yes		2021-03-17 21:21:27	amorales	2021-03-17 21:21:27	amorales	{B81F43BB-7B07-4380-A1E9-0751EF6DD115}	Natural		bromelia		yes	yes		no						{1E80F246-D95A-49B7-BA46-D18D849A390A}	2021-03-17 21:21:27	amorales	2021-03-17 21:21:27	amorales	STT-2-1-
-64.7676	18.3229	{1E80F246-D95A-49B7-BA46-D18D849A390A}	STT-2-1	2021-03-17 17:14:00			yes		2021-03-17 21:21:27	amorales	2021-03-17 21:21:27	amorales	{8711476A-B5E5-477A-8D7C-B856BAF4186D}	Natural		bromelia		yes	yes		no						{1E80F246-D95A-49B7-BA46-D18D849A390A}	2021-03-17 21:21:27	amorales	2021-03-17 21:21:27	amorales	STT-2-1-
-64.7676	18.3229	{1E80F246-D95A-49B7-BA46-D18D849A390A}	STT-2-1	2021-03-17 17:14:00			yes		2021-03-17 21:21:27	amorales	2021-03-17 21:21:27	amorales	{738DFBC5-E6C0-4D32-A6CE-0BB8B3BB2C10}	Natural		bromelia		yes	yes		no						{1E80F246-D95A-49B7-BA46-D18D849A390A}	2021-03-17 21:21:27	amorales	2021-03-17 21:21:27	amorales	STT-2-1-
-64.7676	18.3229	{1E80F246-D95A-49B7-BA46-D18D849A390A}	STT-2-1	2021-03-17 17:14:00			yes		2021-03-17 21:21:27	amorales	2021-03-17 21:21:27	amorales	{1082033F-8A93-4804-BEB4-731BC3D80EBF}	Natural		bromelia		yes	yes		no						{1E80F246-D95A-49B7-BA46-D18D849A390A}	2021-03-17 21:21:27	amorales	2021-03-17 21:21:27	amorales	STT-2-1-
-64.7676	18.3229	{1E80F246-D95A-49B7-BA46-D18D849A390A}	STT-2-1	2021-03-17 17:14:00			yes		2021-03-17 21:21:27	amorales	2021-03-17 21:21:27	amorales	{2606BE43-D696-42DC-8AD0-59D6F2300F26}	Natural		bromelia		yes	yes		no						{1E80F246-D95A-49B7-BA46-D18D849A390A}	2021-03-17 21:21:27	amorales	2021-03-17 21:21:27	amorales	STT-2-1-
-64.7676	18.3229	{1E80F246-D95A-49B7-BA46-D18D849A390A}	STT-2-1	2021-03-17 17:14:00			yes		2021-03-17 21:21:27	amorales	2021-03-17 21:21:27	amorales	{10018A0A-B66E-4942-A041-BD7C32FB3C5A}	Natural		other	Palm tree bark	yes	no								{1E80F246-D95A-49B7-BA46-D18D849A390A}	2021-03-17 21:21:27	amorales	2021-03-17 21:21:27	amorales	STT-2-1-
-64.7676	18.3229	{1E80F246-D95A-49B7-BA46-D18D849A390A}	STT-2-1	2021-03-17 17:14:00			yes		2021-03-17 21:21:27	amorales	2021-03-17 21:21:27	amorales	{4BDB4AB7-6863-447D-B592-2300B121481E}	Artificial	bucket			yes	yes		no						{1E80F246-D95A-49B7-BA46-D18D849A390A}	2021-03-17 21:21:27	amorales	2021-03-17 21:21:27	amorales	STT-2-1-
-64.7676	18.3229	{1E80F246-D95A-49B7-BA46-D18D849A390A}	STT-2-1	2021-03-17 17:14:00			yes		2021-03-17 21:21:27	amorales	2021-03-17 21:21:27	amorales	{5625B173-F23C-4034-B06F-6C8C967C7422}	Artificial	earthen jar			yes	no								{1E80F246-D95A-49B7-BA46-D18D849A390A}	2021-03-17 21:21:27	amorales	2021-03-17 21:21:27	amorales	STT-2-1-
-64.7676	18.3229	{1E80F246-D95A-49B7-BA46-D18D849A390A}	STT-2-1	2021-03-17 17:14:00			yes		2021-03-17 21:21:27	amorales	2021-03-17 21:21:27	amorales	{C9A1BD0F-F89A-4150-9013-FB02F9EDEACF}	Artificial	ceramic bowl(s) (bathtubs, toilets, etc.)			yes	no								{1E80F246-D95A-49B7-BA46-D18D849A390A}	2021-03-17 21:21:27	amorales	2021-03-17 21:21:27	amorales	STT-2-1-
-64.7676	18.3229	{1E80F246-D95A-49B7-BA46-D18D849A390A}	STT-2-1	2021-03-17 17:14:00			yes		2021-03-17 21:21:27	amorales	2021-03-17 21:21:27	amorales	{0C0BEF12-1018-4997-9509-86B369098152}	Artificial	earthen jar			no	no								{1E80F246-D95A-49B7-BA46-D18D849A390A}	2021-03-17 21:21:27	amorales	2021-03-17 21:21:27	amorales	STT-2-1-
-64.6933	17.7448	{F251B330-66DA-4A92-B5B8-6EAF61BDBD32}	STX-1-3	2021-03-16 18:35:00	2		yes		2021-03-18 00:07:27	nmarrero	2021-03-18 00:07:27	nmarrero	{04704770-8660-4DFE-B74D-5D5C606A28D3}	Artificial	tire			no	yes		no						{F251B330-66DA-4A92-B5B8-6EAF61BDBD32}	2021-03-18 00:07:27	nmarrero	2021-06-03 16:42:49	portaladmin	STX-1-3-
-64.6933	17.7448	{F251B330-66DA-4A92-B5B8-6EAF61BDBD32}	STX-1-3	2021-03-16 18:35:00	2		yes		2021-03-18 00:07:27	nmarrero	2021-03-18 00:07:27	nmarrero	{D5D88C54-7AF8-4359-A151-9AEA56003A85}	Artificial	tire			yes	no	3							{F251B330-66DA-4A92-B5B8-6EAF61BDBD32}	2021-03-18 00:07:27	nmarrero	2021-06-03 16:42:50	portaladmin	STX-1-3-
-64.6933	17.7448	{F251B330-66DA-4A92-B5B8-6EAF61BDBD32}	STX-1-3	2021-03-16 18:35:00	2		yes		2021-03-18 00:07:27	nmarrero	2021-03-18 00:07:27	nmarrero	{78923FE5-5B28-4B88-8649-88819E7FE726}	Artificial	bucket			yes	no	2							{F251B330-66DA-4A92-B5B8-6EAF61BDBD32}	2021-03-18 00:07:27	nmarrero	2021-06-03 16:42:52	portaladmin	STX-1-3-
-64.6933	17.7448	{F251B330-66DA-4A92-B5B8-6EAF61BDBD32}	STX-1-3	2021-03-16 18:35:00	2		yes		2021-03-18 00:07:27	nmarrero	2021-03-18 00:07:27	nmarrero	{1E6E4E7B-0F48-48B9-ACE7-06C40021E6D5}	Artificial	barrel/drum			yes	no	3							{F251B330-66DA-4A92-B5B8-6EAF61BDBD32}	2021-03-18 00:07:27	nmarrero	2021-06-03 16:42:54	portaladmin	STX-1-3-
-64.6933	17.7448	{F251B330-66DA-4A92-B5B8-6EAF61BDBD32}	STX-1-3	2021-03-16 18:35:00	2		yes		2021-03-18 00:07:27	nmarrero	2021-03-18 00:07:27	nmarrero	{D0B7D07D-0C9A-4C7A-8C2B-35570973A8C4}	Artificial	barrel/drum			yes	unknown								{F251B330-66DA-4A92-B5B8-6EAF61BDBD32}	2021-03-18 00:07:27	nmarrero	2021-06-03 16:42:55	portaladmin	STX-1-3-
-64.6933	17.7448	{F251B330-66DA-4A92-B5B8-6EAF61BDBD32}	STX-1-3	2021-03-16 18:35:00	2		yes		2021-03-18 00:07:27	nmarrero	2021-03-18 00:07:27	nmarrero	{EF124D21-1C33-4884-8E79-2A324435CD8D}	Artificial	other		Steel tub	yes	no	1							{F251B330-66DA-4A92-B5B8-6EAF61BDBD32}	2021-03-18 00:07:27	nmarrero	2021-06-03 16:42:57	portaladmin	STX-1-3-
-64.6933	17.7448	{F251B330-66DA-4A92-B5B8-6EAF61BDBD32}	STX-1-3	2021-03-16 18:35:00	2		yes		2021-03-18 00:07:27	nmarrero	2021-03-18 00:07:27	nmarrero	{5881BA6A-2636-40B4-A53A-21850B4B39F1}	Natural		coconut husk		yes	no	8							{F251B330-66DA-4A92-B5B8-6EAF61BDBD32}	2021-03-18 00:07:27	nmarrero	2021-06-03 16:42:58	portaladmin	STX-1-3-
-64.6933	17.7448	{F251B330-66DA-4A92-B5B8-6EAF61BDBD32}	STX-1-3	2021-03-16 18:35:00	2		yes		2021-03-18 00:07:27	nmarrero	2021-03-18 00:07:27	nmarrero	{664F4BC8-235C-4E56-B43B-944E0C8D54ED}	Artificial	boat / kayay / canoe			yes	no	1							{F251B330-66DA-4A92-B5B8-6EAF61BDBD32}	2021-03-18 00:07:27	nmarrero	2021-06-03 16:43:00	portaladmin	STX-1-3-
-64.6933	17.7448	{F251B330-66DA-4A92-B5B8-6EAF61BDBD32}	STX-1-3	2021-03-16 18:35:00	2		yes		2021-03-18 00:07:27	nmarrero	2021-03-18 00:07:27	nmarrero	{022023A3-A471-4D68-88D6-1A3D9692ECA1}	Artificial	flowerpot dish			yes	no	5							{F251B330-66DA-4A92-B5B8-6EAF61BDBD32}	2021-03-18 00:07:27	nmarrero	2021-06-03 16:43:01	portaladmin	STX-1-3-
-64.6933	17.7448	{F251B330-66DA-4A92-B5B8-6EAF61BDBD32}	STX-1-3	2021-03-16 18:35:00	2		yes		2021-03-18 00:07:27	nmarrero	2021-03-18 00:07:27	nmarrero	{D9D7A57E-E64A-440C-84FC-224A664057C7}	Artificial	discarded kitchen appliances			no	no	2							{F251B330-66DA-4A92-B5B8-6EAF61BDBD32}	2021-03-18 00:07:27	nmarrero	2021-06-03 16:43:03	portaladmin	STX-1-3-
-64.6933	17.7448	{F251B330-66DA-4A92-B5B8-6EAF61BDBD32}	STX-1-3	2021-03-16 18:35:00	2		yes		2021-03-18 00:07:27	nmarrero	2021-03-18 00:07:27	nmarrero	{A3B4793D-3A0B-47A8-8DAF-8D35AB02A39B}	Artificial	wheelbarrow			no	no	1							{F251B330-66DA-4A92-B5B8-6EAF61BDBD32}	2021-03-18 00:07:27	nmarrero	2021-06-03 16:43:05	portaladmin	STX-1-3-
-64.6933	17.7448	{F251B330-66DA-4A92-B5B8-6EAF61BDBD32}	STX-1-3	2021-03-16 18:35:00	2		yes		2021-03-18 00:07:27	nmarrero	2021-03-18 00:07:27	nmarrero	{F5D3EF81-641D-4F6F-AB93-ED4A63FA6521}	Artificial	plastic container			yes	yes		unknown						{F251B330-66DA-4A92-B5B8-6EAF61BDBD32}	2021-03-18 00:07:27	nmarrero	2021-06-03 16:43:07	portaladmin	STX-1-3-
-64.6933	17.7448	{F251B330-66DA-4A92-B5B8-6EAF61BDBD32}	STX-1-3	2021-03-16 18:35:00	2		yes		2021-03-18 00:07:27	nmarrero	2021-03-18 00:07:27	nmarrero	{FFE35A53-4111-4844-B767-E7C34A71159F}	Artificial	flowerpot dish			no	yes		no						{F251B330-66DA-4A92-B5B8-6EAF61BDBD32}	2021-03-18 00:07:27	nmarrero	2021-06-03 16:43:32	portaladmin	STX-1-3-
-64.6933	17.7448	{F251B330-66DA-4A92-B5B8-6EAF61BDBD32}	STX-1-3	2021-03-16 18:35:00	2		yes		2021-03-18 00:07:27	nmarrero	2021-03-18 00:07:27	nmarrero	{7133BB88-9467-4CAE-94F5-A3245C8529D7}	Artificial	bucket			no	no	21							{F251B330-66DA-4A92-B5B8-6EAF61BDBD32}	2021-03-18 00:07:27	nmarrero	2021-03-18 00:07:27	nmarrero	STX-1-3-
-64.6919	17.7408	{94AD764C-85C1-4278-A8E9-FF82DC21FC26}	STX-1-4	2021-03-18 14:07:00	2		yes		2021-03-18 18:12:23	nmarrero	2021-06-02 22:25:46	nmarrero	{DAC32495-7C96-437D-AD09-EF30435FB5A4}	Artificial	plastic bottles			yes	no	2							{94AD764C-85C1-4278-A8E9-FF82DC21FC26}	2021-03-18 18:12:23	nmarrero	2021-06-22 01:46:13	rsaavedra	STX-1-4-
-64.6919	17.7408	{94AD764C-85C1-4278-A8E9-FF82DC21FC26}	STX-1-4	2021-03-18 14:07:00	2		yes		2021-03-18 18:12:23	nmarrero	2021-06-02 22:25:46	nmarrero	{6BE69ADE-0727-4895-8307-6F4F9B5F1D8A}	Artificial	garden tool			yes	no	1							{94AD764C-85C1-4278-A8E9-FF82DC21FC26}	2021-03-18 18:12:23	nmarrero	2021-06-22 01:46:23	rsaavedra	STX-1-4-
-64.6919	17.7408	{94AD764C-85C1-4278-A8E9-FF82DC21FC26}	STX-1-4	2021-03-18 14:07:00	2		yes		2021-03-18 18:12:23	nmarrero	2021-06-02 22:25:46	nmarrero	{028851D1-9111-4328-8BB9-A165288FD4FC}	Artificial	trashcan			no	no	3							{94AD764C-85C1-4278-A8E9-FF82DC21FC26}	2021-03-18 18:12:23	nmarrero	2021-06-22 01:46:26	rsaavedra	STX-1-4-
-64.6919	17.7408	{94AD764C-85C1-4278-A8E9-FF82DC21FC26}	STX-1-4	2021-03-18 14:07:00	2		yes		2021-03-18 18:12:23	nmarrero	2021-06-02 22:25:46	nmarrero	{1915C15A-E324-4BC1-8E4F-68187668751B}	Artificial	bucket			no	no	1							{94AD764C-85C1-4278-A8E9-FF82DC21FC26}	2021-03-18 18:12:23	nmarrero	2021-06-22 01:46:29	rsaavedra	STX-1-4-
-64.6919	17.7408	{94AD764C-85C1-4278-A8E9-FF82DC21FC26}	STX-1-4	2021-03-18 14:07:00	2		yes		2021-03-18 18:12:23	nmarrero	2021-06-02 22:25:46	nmarrero	{D2C5C330-F872-4209-9493-A2C60C37C6AB}	Artificial	gutters			no	no	2							{94AD764C-85C1-4278-A8E9-FF82DC21FC26}	2021-03-18 18:12:23	nmarrero	2021-06-22 01:46:31	rsaavedra	STX-1-4-
-64.6919	17.7408	{94AD764C-85C1-4278-A8E9-FF82DC21FC26}	STX-1-4	2021-03-18 14:07:00	2		yes		2021-03-18 18:12:23	nmarrero	2021-06-02 22:25:46	nmarrero	{B9D2E8CB-6230-4BFA-92DD-7C875BC06E20}	Artificial	animal drinking bowl			yes	no	1							{94AD764C-85C1-4278-A8E9-FF82DC21FC26}	2021-03-18 18:17:03	nmarrero	2021-06-22 01:46:33	rsaavedra	STX-1-4-
-64.6919	17.7408	{94AD764C-85C1-4278-A8E9-FF82DC21FC26}	STX-1-4	2021-03-18 14:07:00	2		yes		2021-03-18 18:12:23	nmarrero	2021-06-02 22:25:46	nmarrero	{07E45343-0AB7-4584-B257-D052E58558D8}	Artificial	plastic container			yes	no	2							{94AD764C-85C1-4278-A8E9-FF82DC21FC26}	2021-03-18 18:17:03	nmarrero	2021-06-22 01:46:36	rsaavedra	STX-1-4-
-64.6919	17.7408	{94AD764C-85C1-4278-A8E9-FF82DC21FC26}	STX-1-4	2021-03-18 14:07:00	2		yes		2021-03-18 18:12:23	nmarrero	2021-06-02 22:25:46	nmarrero	{F033D394-503F-4FBA-BC4A-6E3F5EE8CDF7}	Artificial	plastic container			yes	no	1							{94AD764C-85C1-4278-A8E9-FF82DC21FC26}	2021-03-18 18:17:03	nmarrero	2021-06-22 01:46:38	rsaavedra	STX-1-4-
-64.6919	17.7408	{94AD764C-85C1-4278-A8E9-FF82DC21FC26}	STX-1-4	2021-03-18 14:07:00	2		yes		2021-03-18 18:12:23	nmarrero	2021-06-02 22:25:46	nmarrero	{F4D8CA86-B25A-4C06-AAFD-FD8D7D4F51FF}	Artificial	toldo or covered			no	no	1							{94AD764C-85C1-4278-A8E9-FF82DC21FC26}	2021-03-18 18:17:03	nmarrero	2021-06-22 01:46:40	rsaavedra	STX-1-4-
-64.8756	18.3401	{907242B7-6C5F-4ADF-B0C6-3AF2CE14F80A}	STT-4-2	2021-03-18 15:54:00			yes		2021-03-18 20:22:22	rsaavedra	2021-03-18 20:22:22	rsaavedra	{C4F45E43-C82B-4019-99FD-DF20452DC139}	Artificial	flowerpot dish			yes	no	5							{907242B7-6C5F-4ADF-B0C6-3AF2CE14F80A}	2021-03-18 20:22:22	rsaavedra	2021-03-18 20:22:22	rsaavedra	STT-4-2-
-64.8756	18.3401	{907242B7-6C5F-4ADF-B0C6-3AF2CE14F80A}	STT-4-2	2021-03-18 15:54:00			yes		2021-03-18 20:22:22	rsaavedra	2021-03-18 20:22:22	rsaavedra	{176939AC-5FAD-4E27-94E1-E7476017E684}	Artificial	bucket			yes	yes		no						{907242B7-6C5F-4ADF-B0C6-3AF2CE14F80A}	2021-03-18 20:22:22	rsaavedra	2021-03-18 20:22:22	rsaavedra	STT-4-2-
-64.8756	18.3401	{907242B7-6C5F-4ADF-B0C6-3AF2CE14F80A}	STT-4-2	2021-03-18 15:54:00			yes		2021-03-18 20:22:22	rsaavedra	2021-03-18 20:22:22	rsaavedra	{4D78A69C-08BE-4FA0-A673-6FF4824D68D5}	Artificial	bucket			yes	no								{907242B7-6C5F-4ADF-B0C6-3AF2CE14F80A}	2021-03-18 20:22:22	rsaavedra	2021-03-18 20:22:22	rsaavedra	STT-4-2-
-64.8756	18.3401	{907242B7-6C5F-4ADF-B0C6-3AF2CE14F80A}	STT-4-2	2021-03-18 15:54:00			yes		2021-03-18 20:22:22	rsaavedra	2021-03-18 20:22:22	rsaavedra	{3E7B9DC1-AFFB-400A-9917-4D2261B63201}	Artificial	bucket			yes	yes		no						{907242B7-6C5F-4ADF-B0C6-3AF2CE14F80A}	2021-03-18 20:22:22	rsaavedra	2021-03-18 20:22:22	rsaavedra	STT-4-2-
-64.8742	18.3433	{3594BEC1-55F7-4921-BF5C-7AEB040FA89D}	STT-4-3	2021-03-18 20:03:00					2021-03-19 00:14:43	rsaavedra	2021-06-03 19:39:47	portaladmin	{D93EBD9C-F316-4CF3-9DCC-5C1E6C426996}	Artificial	plastic container			yes	yes		no						{3594BEC1-55F7-4921-BF5C-7AEB040FA89D}	2021-03-19 00:14:43	rsaavedra	2021-06-03 19:40:16	portaladmin	STT-4-3-
-64.8742	18.3433	{3594BEC1-55F7-4921-BF5C-7AEB040FA89D}	STT-4-3	2021-03-18 20:03:00					2021-03-19 00:14:43	rsaavedra	2021-06-03 19:39:47	portaladmin	{683F0B70-B071-447C-864B-733FE1CC0A5E}	Artificial	bucket			yes	no	3							{3594BEC1-55F7-4921-BF5C-7AEB040FA89D}	2021-03-19 00:14:43	rsaavedra	2021-06-03 19:40:22	portaladmin	STT-4-3-
-64.8742	18.3433	{3594BEC1-55F7-4921-BF5C-7AEB040FA89D}	STT-4-3	2021-03-18 20:03:00					2021-03-19 00:14:43	rsaavedra	2021-06-03 19:39:47	portaladmin	{ADC93D59-F3D4-40D1-B4FF-ABD369CAC592}	Artificial	bucket			yes	yes		no						{3594BEC1-55F7-4921-BF5C-7AEB040FA89D}	2021-03-19 00:14:43	rsaavedra	2021-06-03 19:40:25	portaladmin	STT-4-3-
-64.8742	18.3433	{3594BEC1-55F7-4921-BF5C-7AEB040FA89D}	STT-4-3	2021-03-18 20:03:00					2021-03-19 00:14:43	rsaavedra	2021-06-03 19:39:47	portaladmin	{EC7EB61B-42EC-4D41-A8B4-B2A2D212C52D}	Artificial	bucket			yes	yes		no						{3594BEC1-55F7-4921-BF5C-7AEB040FA89D}	2021-03-19 00:14:43	rsaavedra	2021-06-03 19:40:27	portaladmin	STT-4-3-
-64.8742	18.3433	{3594BEC1-55F7-4921-BF5C-7AEB040FA89D}	STT-4-3	2021-03-18 20:03:00					2021-03-19 00:14:43	rsaavedra	2021-06-03 19:39:47	portaladmin	{D900F71D-D780-4AD1-9881-92AA87DEBEEE}	Artificial	bucket			yes	yes		no						{3594BEC1-55F7-4921-BF5C-7AEB040FA89D}	2021-03-19 00:14:43	rsaavedra	2021-06-03 19:40:30	portaladmin	STT-4-3-
-64.8742	18.3433	{3594BEC1-55F7-4921-BF5C-7AEB040FA89D}	STT-4-3	2021-03-18 20:03:00					2021-03-19 00:14:43	rsaavedra	2021-06-03 19:39:47	portaladmin	{5411C573-A457-4D42-B7A7-C1B7D4B756B3}	Artificial	trashcan			no	yes		unknown						{3594BEC1-55F7-4921-BF5C-7AEB040FA89D}	2021-03-19 00:14:43	rsaavedra	2021-06-03 19:40:33	portaladmin	STT-4-3-
-64.8742	18.3433	{3594BEC1-55F7-4921-BF5C-7AEB040FA89D}	STT-4-3	2021-03-18 20:03:00					2021-03-19 00:14:43	rsaavedra	2021-06-03 19:39:47	portaladmin	{F26293D9-0FFF-49AD-8FA4-CEBFC75BF520}	Artificial	tire			yes	yes		yes	yes	no		Unable to collect		{3594BEC1-55F7-4921-BF5C-7AEB040FA89D}	2021-03-19 00:14:43	rsaavedra	2021-06-03 19:40:35	portaladmin	STT-4-3-
-64.8742	18.3433	{3594BEC1-55F7-4921-BF5C-7AEB040FA89D}	STT-4-3	2021-03-18 20:03:00					2021-03-19 00:14:43	rsaavedra	2021-06-03 19:39:47	portaladmin	{E34735FC-C96E-4D2F-A0EF-E9FDEE2F0E5D}	Artificial	bucket			yes	no								{3594BEC1-55F7-4921-BF5C-7AEB040FA89D}	2021-03-19 00:14:43	rsaavedra	2021-06-03 19:40:38	portaladmin	STT-4-3-
-64.7357	17.7621	{8EECD7A1-A3AD-4760-A2F5-B30601EF1832}	STX-3-3	2021-03-23 14:16:00	2		unknown		2021-03-23 18:48:13	nmarrero	2021-03-23 18:48:13	nmarrero	{5BE49D02-5DB4-4FC8-98DD-B15245741B2D}	Artificial	gutters			no	yes		no						{8EECD7A1-A3AD-4760-A2F5-B30601EF1832}	2021-03-23 18:48:13	nmarrero	2021-06-03 18:39:21	portaladmin	STX-3-3-
-64.7357	17.7621	{8EECD7A1-A3AD-4760-A2F5-B30601EF1832}	STX-3-3	2021-03-23 14:16:00	2		unknown		2021-03-23 18:48:13	nmarrero	2021-03-23 18:48:13	nmarrero	{B510B8B3-785B-4D58-B2E6-4AB17197266C}	Artificial	flowerpot			no	no	8							{8EECD7A1-A3AD-4760-A2F5-B30601EF1832}	2021-03-23 18:48:13	nmarrero	2021-06-03 18:39:27	portaladmin	STX-3-3-
-64.7357	17.7621	{8EECD7A1-A3AD-4760-A2F5-B30601EF1832}	STX-3-3	2021-03-23 14:16:00	2		unknown		2021-03-23 18:48:13	nmarrero	2021-03-23 18:48:13	nmarrero	{5FD8302D-9D55-405E-8E09-0830840DA9BB}	Natural		tree hole or roots		no	no	1							{8EECD7A1-A3AD-4760-A2F5-B30601EF1832}	2021-03-23 18:48:13	nmarrero	2021-06-03 18:39:29	portaladmin	STX-3-3-
-64.7357	17.7621	{8EECD7A1-A3AD-4760-A2F5-B30601EF1832}	STX-3-3	2021-03-23 14:16:00	2		unknown		2021-03-23 18:48:13	nmarrero	2021-03-23 18:48:13	nmarrero	{F5D2B38B-2B6E-4C66-BEB8-57380B811337}	Artificial	other		Cinder block	no	no	111							{8EECD7A1-A3AD-4760-A2F5-B30601EF1832}	2021-03-23 18:48:13	nmarrero	2021-06-03 18:39:30	portaladmin	STX-3-3-
-64.7357	17.7621	{8EECD7A1-A3AD-4760-A2F5-B30601EF1832}	STX-3-3	2021-03-23 14:16:00	2		unknown		2021-03-23 18:48:13	nmarrero	2021-03-23 18:48:13	nmarrero	{82C3E134-F921-4082-83F8-0478A3470653}	Artificial	discarded kitchen appliances			yes	no	1							{8EECD7A1-A3AD-4760-A2F5-B30601EF1832}	2021-03-23 18:48:13	nmarrero	2021-06-03 18:39:32	portaladmin	STX-3-3-
-64.7357	17.7621	{8EECD7A1-A3AD-4760-A2F5-B30601EF1832}	STX-3-3	2021-03-23 14:16:00	2		unknown		2021-03-23 18:48:13	nmarrero	2021-03-23 18:48:13	nmarrero	{FAF2E4C2-03F1-45D9-916A-FDF2EE740C30}	Artificial	bucket			yes	no	2							{8EECD7A1-A3AD-4760-A2F5-B30601EF1832}	2021-03-23 18:48:13	nmarrero	2021-06-03 18:39:34	portaladmin	STX-3-3-
-64.7357	17.7621	{8EECD7A1-A3AD-4760-A2F5-B30601EF1832}	STX-3-3	2021-03-23 14:16:00	2		unknown		2021-03-23 18:48:13	nmarrero	2021-03-23 18:48:13	nmarrero	{1FAD9C0A-9C62-4BAF-962B-B6F11CDCCB71}	Artificial	garden tool			yes	no	1							{8EECD7A1-A3AD-4760-A2F5-B30601EF1832}	2021-03-23 18:48:13	nmarrero	2021-06-03 18:39:36	portaladmin	STX-3-3-
-64.7357	17.7621	{8EECD7A1-A3AD-4760-A2F5-B30601EF1832}	STX-3-3	2021-03-23 14:16:00	2		unknown		2021-03-23 18:48:13	nmarrero	2021-03-23 18:48:13	nmarrero	{641FE450-8561-4DBE-8DC9-C1133C984918}	Artificial	wheelbarrow			yes	no	1							{8EECD7A1-A3AD-4760-A2F5-B30601EF1832}	2021-03-23 18:48:13	nmarrero	2021-06-03 18:39:38	portaladmin	STX-3-3-
-64.7357	17.7621	{8EECD7A1-A3AD-4760-A2F5-B30601EF1832}	STX-3-3	2021-03-23 14:16:00	2		unknown		2021-03-23 18:48:13	nmarrero	2021-03-23 18:48:13	nmarrero	{796231DC-4412-428B-B8CE-C3F108CB3853}	Artificial	bucket			yes	no	1							{8EECD7A1-A3AD-4760-A2F5-B30601EF1832}	2021-03-23 18:48:13	nmarrero	2021-06-03 18:39:45	portaladmin	STX-3-3-
-64.7357	17.7621	{8EECD7A1-A3AD-4760-A2F5-B30601EF1832}	STX-3-3	2021-03-23 14:16:00	2		unknown		2021-03-23 18:48:13	nmarrero	2021-03-23 18:48:13	nmarrero	{F0828602-9254-4E04-8095-B38AB870D825}	Natural		tree hole or roots		yes	no	1							{8EECD7A1-A3AD-4760-A2F5-B30601EF1832}	2021-03-23 18:48:13	nmarrero	2021-06-03 18:39:48	portaladmin	STX-3-3-
-64.7357	17.7621	{8EECD7A1-A3AD-4760-A2F5-B30601EF1832}	STX-3-3	2021-03-23 14:16:00	2		unknown		2021-03-23 18:48:13	nmarrero	2021-03-23 18:48:13	nmarrero	{5AABFB82-F78D-455A-B79B-73CAD5795940}	Artificial	discarded kitchen appliances			yes	no	7							{8EECD7A1-A3AD-4760-A2F5-B30601EF1832}	2021-03-23 18:48:13	nmarrero	2021-06-03 18:39:49	portaladmin	STX-3-3-
-64.7357	17.7621	{8EECD7A1-A3AD-4760-A2F5-B30601EF1832}	STX-3-3	2021-03-23 14:16:00	2		unknown		2021-03-23 18:48:13	nmarrero	2021-03-23 18:48:13	nmarrero	{5E9294F5-07E2-4EF2-A51F-E9155098FC1C}	Artificial	barrel/drum			no	no	4							{8EECD7A1-A3AD-4760-A2F5-B30601EF1832}	2021-03-23 18:48:13	nmarrero	2021-06-03 18:39:51	portaladmin	STX-3-3-
-64.7357	17.7621	{8EECD7A1-A3AD-4760-A2F5-B30601EF1832}	STX-3-3	2021-03-23 14:16:00	2		unknown		2021-03-23 18:48:13	nmarrero	2021-03-23 18:48:13	nmarrero	{B4C62070-170D-43F8-90D3-550E3E5BD467}	Artificial	other		Cooler	yes	unknown								{8EECD7A1-A3AD-4760-A2F5-B30601EF1832}	2021-03-23 18:48:13	nmarrero	2021-06-03 18:39:54	portaladmin	STX-3-3-
-64.7357	17.7621	{8EECD7A1-A3AD-4760-A2F5-B30601EF1832}	STX-3-3	2021-03-23 14:16:00	2		unknown		2021-03-23 18:48:13	nmarrero	2021-03-23 18:48:13	nmarrero	{CF70C3B3-D65E-4942-8B92-1DCEF3766047}	Artificial	bucket			yes	no	2							{8EECD7A1-A3AD-4760-A2F5-B30601EF1832}	2021-03-23 18:48:13	nmarrero	2021-06-03 18:39:56	portaladmin	STX-3-3-
-64.7357	17.7621	{8EECD7A1-A3AD-4760-A2F5-B30601EF1832}	STX-3-3	2021-03-23 14:16:00	2		unknown		2021-03-23 18:48:13	nmarrero	2021-03-23 18:48:13	nmarrero	{6051FB12-940E-4840-B172-92CA64918728}	Artificial	bucket			yes	yes		no						{8EECD7A1-A3AD-4760-A2F5-B30601EF1832}	2021-03-23 18:48:13	nmarrero	2021-06-03 18:39:58	portaladmin	STX-3-3-
-64.7357	17.7621	{8EECD7A1-A3AD-4760-A2F5-B30601EF1832}	STX-3-3	2021-03-23 14:16:00	2		unknown		2021-03-23 18:48:13	nmarrero	2021-03-23 18:48:13	nmarrero	{7432E7C3-F919-452A-8909-A559FB9B7AFC}	Artificial	gutters			yes	no	2							{8EECD7A1-A3AD-4760-A2F5-B30601EF1832}	2021-03-23 18:48:13	nmarrero	2021-06-03 18:40:00	portaladmin	STX-3-3-
-64.7357	17.7621	{8EECD7A1-A3AD-4760-A2F5-B30601EF1832}	STX-3-3	2021-03-23 14:16:00	2		unknown		2021-03-23 18:48:13	nmarrero	2021-03-23 18:48:13	nmarrero	{B52D0B6F-F8A0-4C50-B3EF-28BA8E6C6F30}	Artificial	other		Cooler	yes	no	1							{8EECD7A1-A3AD-4760-A2F5-B30601EF1832}	2021-03-23 18:48:13	nmarrero	2021-06-03 18:40:03	portaladmin	STX-3-3-
-64.7357	17.7621	{8EECD7A1-A3AD-4760-A2F5-B30601EF1832}	STX-3-3	2021-03-23 14:16:00	2		unknown		2021-03-23 18:48:13	nmarrero	2021-03-23 18:48:13	nmarrero	{6CC4BEEE-C938-4AAE-B525-2C03EA0D729E}	Artificial	plastic bottles			yes	no	1							{8EECD7A1-A3AD-4760-A2F5-B30601EF1832}	2021-03-23 18:48:13	nmarrero	2021-06-03 18:40:08	portaladmin	STX-3-3-
-64.7357	17.7621	{8EECD7A1-A3AD-4760-A2F5-B30601EF1832}	STX-3-3	2021-03-23 14:16:00	2		unknown		2021-03-23 18:48:13	nmarrero	2021-03-23 18:48:13	nmarrero	{E8EBFE6D-8F74-42E3-9D6E-87FDD3479765}	Artificial	tire			yes	no	1							{8EECD7A1-A3AD-4760-A2F5-B30601EF1832}	2021-03-23 18:48:13	nmarrero	2021-06-03 18:40:10	portaladmin	STX-3-3-
-64.7357	17.7621	{8EECD7A1-A3AD-4760-A2F5-B30601EF1832}	STX-3-3	2021-03-23 14:16:00	2		unknown		2021-03-23 18:48:13	nmarrero	2021-03-23 18:48:13	nmarrero	{55613B25-6C1A-4881-918D-C1D3DFC830F4}	Natural		shell		no	no	48							{8EECD7A1-A3AD-4760-A2F5-B30601EF1832}	2021-03-23 18:48:13	nmarrero	2021-06-03 18:40:12	portaladmin	STX-3-3-
-64.7357	17.7621	{8EECD7A1-A3AD-4760-A2F5-B30601EF1832}	STX-3-3	2021-03-23 14:16:00	2		unknown		2021-03-23 18:48:13	nmarrero	2021-03-23 18:48:13	nmarrero	{D46AA086-D317-4E9A-9D0F-92FA27ED6CAD}	Artificial	bucket			yes	no	1							{8EECD7A1-A3AD-4760-A2F5-B30601EF1832}	2021-03-23 18:48:13	nmarrero	2021-06-03 18:40:14	portaladmin	STX-3-3-
-64.7357	17.7621	{8EECD7A1-A3AD-4760-A2F5-B30601EF1832}	STX-3-3	2021-03-23 14:16:00	2		unknown		2021-03-23 18:48:13	nmarrero	2021-03-23 18:48:13	nmarrero	{D608617E-EFFF-4479-BE49-7935BA79BD0B}	Artificial	toy			yes	no	1							{8EECD7A1-A3AD-4760-A2F5-B30601EF1832}	2021-03-23 18:48:13	nmarrero	2021-03-23 18:48:13	nmarrero	STX-3-3-
-64.7413	17.7638	{E959B9B9-95AC-4FB0-B804-8D2D4784D524}	STX-3-4	2021-03-23 16:19:00	1		yes		2021-03-23 20:28:04	nmarrero	2021-03-23 20:28:04	nmarrero	{45C23CA0-76F6-439C-B6E0-96B31D1EC27B}	Artificial	barrel/drum				no	1							{E959B9B9-95AC-4FB0-B804-8D2D4784D524}	2021-03-23 20:28:04	nmarrero	2021-03-23 20:28:04	nmarrero	STX-3-4-
-64.7413	17.7638	{E959B9B9-95AC-4FB0-B804-8D2D4784D524}	STX-3-4	2021-03-23 16:19:00	1		yes		2021-03-23 20:28:04	nmarrero	2021-03-23 20:28:04	nmarrero	{A31CD9EC-05C1-446A-AE28-CCA4AAF120BC}	Artificial	gutters			no	no	2							{E959B9B9-95AC-4FB0-B804-8D2D4784D524}	2021-03-23 20:28:04	nmarrero	2021-03-23 20:28:04	nmarrero	STX-3-4-
-64.7413	17.7638	{E959B9B9-95AC-4FB0-B804-8D2D4784D524}	STX-3-4	2021-03-23 16:19:00	1		yes		2021-03-23 20:28:04	nmarrero	2021-03-23 20:28:04	nmarrero	{D4E5B147-C2D9-4CAA-9EFB-D566FB9067CC}	Artificial	toldo or covered			no	no	1							{E959B9B9-95AC-4FB0-B804-8D2D4784D524}	2021-03-23 20:28:04	nmarrero	2021-03-23 20:28:04	nmarrero	STX-3-4-
-64.7413	17.7638	{E959B9B9-95AC-4FB0-B804-8D2D4784D524}	STX-3-4	2021-03-23 16:19:00	1		yes		2021-03-23 20:28:04	nmarrero	2021-03-23 20:28:04	nmarrero	{EA708731-069F-4D85-87B1-83A777EFF71C}	Artificial	flowerpot			no	no	2							{E959B9B9-95AC-4FB0-B804-8D2D4784D524}	2021-03-23 20:28:04	nmarrero	2021-03-23 20:28:04	nmarrero	STX-3-4-
-64.7413	17.7638	{E959B9B9-95AC-4FB0-B804-8D2D4784D524}	STX-3-4	2021-03-23 16:19:00	1		yes		2021-03-23 20:28:04	nmarrero	2021-03-23 20:28:04	nmarrero	{C4AA7CD3-942F-4B9D-BE7A-5119CA2C5ED0}	Artificial	septic tank			yes	unknown							no	{E959B9B9-95AC-4FB0-B804-8D2D4784D524}	2021-03-23 20:28:04	nmarrero	2021-03-23 20:28:04	nmarrero	STX-3-4-
-64.7413	17.7638	{E959B9B9-95AC-4FB0-B804-8D2D4784D524}	STX-3-4	2021-03-23 16:19:00	1		yes		2021-03-23 20:28:04	nmarrero	2021-03-23 20:28:04	nmarrero	{42847DE7-546D-4206-BD30-B12128E1E844}	Artificial				yes	no	2							{E959B9B9-95AC-4FB0-B804-8D2D4784D524}	2021-03-23 20:28:04	nmarrero	2021-03-23 20:28:04	nmarrero	STX-3-4-
-64.7413	17.7638	{E959B9B9-95AC-4FB0-B804-8D2D4784D524}	STX-3-4	2021-03-23 16:19:00	1		yes		2021-03-23 20:28:04	nmarrero	2021-03-23 20:28:04	nmarrero	{C05E015E-0086-43C8-9E52-18E202BFADF2}	Artificial	flowerpot			no	no	6							{E959B9B9-95AC-4FB0-B804-8D2D4784D524}	2021-03-23 20:28:04	nmarrero	2021-03-23 20:28:04	nmarrero	STX-3-4-
-64.7413	17.7638	{E959B9B9-95AC-4FB0-B804-8D2D4784D524}	STX-3-4	2021-03-23 16:19:00	1		yes		2021-03-23 20:28:04	nmarrero	2021-03-23 20:28:04	nmarrero	{A3304FC7-EE79-474B-95C4-A2DEAAA35627}	Artificial	other		Traffic cones	no	no	2							{E959B9B9-95AC-4FB0-B804-8D2D4784D524}	2021-03-23 20:28:04	nmarrero	2021-03-23 20:28:04	nmarrero	STX-3-4-
-64.7413	17.7638	{E959B9B9-95AC-4FB0-B804-8D2D4784D524}	STX-3-4	2021-03-23 16:19:00	1		yes		2021-03-23 20:28:04	nmarrero	2021-03-23 20:28:04	nmarrero	{3F87DEC2-A336-4964-A5EA-145B83CC09B7}	Artificial	flowerpot			yes	no	1							{E959B9B9-95AC-4FB0-B804-8D2D4784D524}	2021-03-23 20:28:04	nmarrero	2021-03-23 20:28:04	nmarrero	STX-3-4-
-64.7413	17.7638	{E959B9B9-95AC-4FB0-B804-8D2D4784D524}	STX-3-4	2021-03-23 16:19:00	1		yes		2021-03-23 20:28:04	nmarrero	2021-03-23 20:28:04	nmarrero	{4FBBCA4F-EB81-47DD-BCD4-A1EA3BC5ADFD}	Artificial	flowerpot			no	no	2							{E959B9B9-95AC-4FB0-B804-8D2D4784D524}	2021-03-23 20:28:04	nmarrero	2021-03-23 20:28:04	nmarrero	STX-3-4-
-64.7413	17.7638	{E959B9B9-95AC-4FB0-B804-8D2D4784D524}	STX-3-4	2021-03-23 16:19:00	1		yes		2021-03-23 20:28:04	nmarrero	2021-03-23 20:28:04	nmarrero	{268D18F4-F9FB-4A34-BEF2-3F274D26E7A7}	Artificial	flowerpot			yes	no	9							{E959B9B9-95AC-4FB0-B804-8D2D4784D524}	2021-03-23 20:28:04	nmarrero	2021-03-23 20:28:04	nmarrero	STX-3-4-
-64.7858	17.7513	{B9BA865F-87E3-4722-8568-E19A0C277307}	STX-10-2	2021-03-23 17:11:00	1		yes		2021-03-23 21:12:24	wortiz	2021-03-23 21:12:24	wortiz	{59695C48-7AFF-4B71-A75D-8399718D58FF}	Artificial	flowerpot			yes	yes		yes	no					{B9BA865F-87E3-4722-8568-E19A0C277307}	2021-03-23 21:12:24	wortiz	2021-03-23 21:12:24	wortiz	STX-10-2-
-64.7549	17.7271	{85BE303D-847B-4409-A76A-77CFF3842255}	STX-8-5	2021-03-23 19:37:00	3		yes		2021-03-23 23:41:07	wortiz	2021-03-23 23:41:07	wortiz	{B0D3BD62-9529-407F-9605-ED0BF7861258}	Artificial	bucket			no	yes		no						{85BE303D-847B-4409-A76A-77CFF3842255}	2021-03-23 23:41:07	wortiz	2021-03-23 23:41:07	wortiz	STX-8-5-
-64.7549	17.7271	{85BE303D-847B-4409-A76A-77CFF3842255}	STX-8-5	2021-03-23 19:37:00	3		yes		2021-03-23 23:41:07	wortiz	2021-03-23 23:41:07	wortiz	{0066F713-3BD6-4480-9240-119EC200D0E8}	Artificial	flowerpot			yes	no	2							{85BE303D-847B-4409-A76A-77CFF3842255}	2021-03-23 23:41:07	wortiz	2021-03-23 23:41:07	wortiz	STX-8-5-
-64.7549	17.7271	{85BE303D-847B-4409-A76A-77CFF3842255}	STX-8-5	2021-03-23 19:37:00	3		yes		2021-03-23 23:41:07	wortiz	2021-03-23 23:41:07	wortiz	{8EE4D369-75A8-40A7-9416-893A1BB34110}	Artificial	other		PVC pipes	yes	yes		no						{85BE303D-847B-4409-A76A-77CFF3842255}	2021-03-23 23:41:07	wortiz	2021-03-23 23:41:07	wortiz	STX-8-5-
-64.7549	17.7271	{85BE303D-847B-4409-A76A-77CFF3842255}	STX-8-5	2021-03-23 19:37:00	3		yes		2021-03-23 23:41:07	wortiz	2021-03-23 23:41:07	wortiz	{1F74D31D-D6C3-4AD9-BAEA-7414243A8FD5}	Artificial	other		PVC pipes	yes	no	3							{85BE303D-847B-4409-A76A-77CFF3842255}	2021-03-23 23:41:07	wortiz	2021-03-23 23:41:07	wortiz	STX-8-5-
-64.7549	17.7271	{85BE303D-847B-4409-A76A-77CFF3842255}	STX-8-5	2021-03-23 19:37:00	3		yes		2021-03-23 23:41:07	wortiz	2021-03-23 23:41:07	wortiz	{B4598000-2339-414A-B0B9-CA2EB3FF91E4}	Artificial	animal drinking bowl			yes	no	1							{85BE303D-847B-4409-A76A-77CFF3842255}	2021-03-23 23:41:07	wortiz	2021-03-23 23:41:07	wortiz	STX-8-5-
-64.7592	17.7333	{EE73DD32-44F7-46BF-9071-6480880619C4}	STX-7-2	2021-03-23 19:22:00	2		yes		2021-03-23 23:47:32	nmarrero	2021-06-02 23:34:42	portaladmin	{B273123C-06B3-4543-B94A-B3855F1706AE}	Artificial	bucket			yes	no	7							{EE73DD32-44F7-46BF-9071-6480880619C4}	2021-03-23 23:47:32	nmarrero	2021-06-22 01:40:47	rsaavedra	STX-7-2-
-64.7592	17.7333	{EE73DD32-44F7-46BF-9071-6480880619C4}	STX-7-2	2021-03-23 19:22:00	2		yes		2021-03-23 23:47:32	nmarrero	2021-06-02 23:34:42	portaladmin	{DE5B70B7-65E0-4123-BACA-BC00A5F38B3A}	Artificial	tire			no	no	4							{EE73DD32-44F7-46BF-9071-6480880619C4}	2021-03-23 23:47:32	nmarrero	2021-06-22 01:40:57	rsaavedra	STX-7-2-
-64.7592	17.7333	{EE73DD32-44F7-46BF-9071-6480880619C4}	STX-7-2	2021-03-23 19:22:00	2		yes		2021-03-23 23:47:32	nmarrero	2021-06-02 23:34:42	portaladmin	{BC969419-2545-41F1-A3FF-E400D9BB211E}	Natural		bromelia		no	no	1							{EE73DD32-44F7-46BF-9071-6480880619C4}	2021-03-23 23:47:32	nmarrero	2021-06-22 01:41:00	rsaavedra	STX-7-2-
-64.7592	17.7333	{EE73DD32-44F7-46BF-9071-6480880619C4}	STX-7-2	2021-03-23 19:22:00	2		yes		2021-03-23 23:47:32	nmarrero	2021-06-02 23:34:42	portaladmin	{1DA41FEE-2166-4703-BA27-922304EBAAA8}	Artificial	toldo or covered			no	no	2							{EE73DD32-44F7-46BF-9071-6480880619C4}	2021-03-23 23:47:32	nmarrero	2021-06-22 01:41:03	rsaavedra	STX-7-2-
-64.7592	17.7333	{EE73DD32-44F7-46BF-9071-6480880619C4}	STX-7-2	2021-03-23 19:22:00	2		yes		2021-03-23 23:47:32	nmarrero	2021-06-02 23:34:42	portaladmin	{722AC3E8-A2A5-4E05-A6BF-8546C3604000}	Artificial	barrel/drum			yes	no	1							{EE73DD32-44F7-46BF-9071-6480880619C4}	2021-03-23 23:47:32	nmarrero	2021-06-22 01:41:05	rsaavedra	STX-7-2-
-64.7592	17.7333	{EE73DD32-44F7-46BF-9071-6480880619C4}	STX-7-2	2021-03-23 19:22:00	2		yes		2021-03-23 23:47:32	nmarrero	2021-06-02 23:34:42	portaladmin	{5D3E493A-4C1B-4E83-814A-516871CED735}	Artificial	flowerpot			no	no	12							{EE73DD32-44F7-46BF-9071-6480880619C4}	2021-03-23 23:47:32	nmarrero	2021-06-22 01:41:08	rsaavedra	STX-7-2-
-64.7592	17.7333	{EE73DD32-44F7-46BF-9071-6480880619C4}	STX-7-2	2021-03-23 19:22:00	2		yes		2021-03-23 23:47:32	nmarrero	2021-06-02 23:34:42	portaladmin	{D4DF3EEB-F314-4038-919D-C3EFA5A37943}	Natural		coconut husk		no	no	3							{EE73DD32-44F7-46BF-9071-6480880619C4}	2021-03-23 23:47:32	nmarrero	2021-06-22 01:41:11	rsaavedra	STX-7-2-
-64.7592	17.7333	{EE73DD32-44F7-46BF-9071-6480880619C4}	STX-7-2	2021-03-23 19:22:00	2		yes		2021-03-23 23:47:32	nmarrero	2021-06-02 23:34:42	portaladmin	{C076E159-9722-4AD2-A0E6-288BB20E2D2D}	Natural		tree hole or roots		no	no	1							{EE73DD32-44F7-46BF-9071-6480880619C4}	2021-03-23 23:47:32	nmarrero	2021-06-22 01:41:13	rsaavedra	STX-7-2-
-64.7592	17.7333	{EE73DD32-44F7-46BF-9071-6480880619C4}	STX-7-2	2021-03-23 19:22:00	2		yes		2021-03-23 23:47:32	nmarrero	2021-06-02 23:34:42	portaladmin	{DBF7ECBD-7484-4341-8D99-5345E62D0487}	Artificial	bucket			yes	no	1							{EE73DD32-44F7-46BF-9071-6480880619C4}	2021-03-23 23:47:32	nmarrero	2021-06-22 01:41:16	rsaavedra	STX-7-2-
-64.7592	17.7333	{EE73DD32-44F7-46BF-9071-6480880619C4}	STX-7-2	2021-03-23 19:22:00	2		yes		2021-03-23 23:47:32	nmarrero	2021-06-02 23:34:42	portaladmin	{07678769-D6DB-4929-8B04-A73B454E882D}	Artificial	other		Outside sink	yes	no	1							{EE73DD32-44F7-46BF-9071-6480880619C4}	2021-03-23 23:47:32	nmarrero	2021-06-22 01:41:19	rsaavedra	STX-7-2-
-64.7592	17.7333	{EE73DD32-44F7-46BF-9071-6480880619C4}	STX-7-2	2021-03-23 19:22:00	2		yes		2021-03-23 23:47:32	nmarrero	2021-06-02 23:34:42	portaladmin	{6E4693EE-D6BE-4C6D-81E9-9FCAB1C6B035}	Artificial	barrel/drum			yes	no	1							{EE73DD32-44F7-46BF-9071-6480880619C4}	2021-03-23 23:47:32	nmarrero	2021-06-22 01:41:21	rsaavedra	STX-7-2-
-64.7592	17.7333	{EE73DD32-44F7-46BF-9071-6480880619C4}	STX-7-2	2021-03-23 19:22:00	2		yes		2021-03-23 23:47:32	nmarrero	2021-06-02 23:34:42	portaladmin	{F5147EBE-1B02-4E2D-8C1F-3F6539DC4E8F}	Natural		bromelia		no	yes		no						{EE73DD32-44F7-46BF-9071-6480880619C4}	2021-03-23 23:50:21	nmarrero	2021-06-22 01:41:23	rsaavedra	STX-7-2-
-64.9576	18.3494	{67D5A346-8549-457B-9BAF-89761D047CD4}	STT-12-6	2021-03-23 22:05:00			yes		2021-03-24 02:09:12	rsaavedra	2021-03-24 02:09:12	rsaavedra	{6C6041CB-612F-4A4B-A4CF-C2D2523124E3}	Artificial	flowerpot dish			yes	no	13							{67D5A346-8549-457B-9BAF-89761D047CD4}	2021-03-24 02:09:12	rsaavedra	2021-03-24 02:09:12	rsaavedra	STT-12-6-
-64.9576	18.3494	{67D5A346-8549-457B-9BAF-89761D047CD4}	STT-12-6	2021-03-23 22:05:00			yes		2021-03-24 02:09:12	rsaavedra	2021-03-24 02:09:12	rsaavedra	{12057BDB-5B17-4124-BE35-0B2197631343}	Artificial	plastic container			yes	no								{67D5A346-8549-457B-9BAF-89761D047CD4}	2021-03-24 02:09:12	rsaavedra	2021-03-24 02:09:12	rsaavedra	STT-12-6-
-64.9576	18.3494	{67D5A346-8549-457B-9BAF-89761D047CD4}	STT-12-6	2021-03-23 22:05:00			yes		2021-03-24 02:09:12	rsaavedra	2021-03-24 02:09:12	rsaavedra	{FD4A61EF-B0BF-480B-A86E-DC069C1C86D0}	Artificial	bucket			yes	no								{67D5A346-8549-457B-9BAF-89761D047CD4}	2021-03-24 02:09:12	rsaavedra	2021-03-24 02:09:12	rsaavedra	STT-12-6-
-64.9576	18.3494	{67D5A346-8549-457B-9BAF-89761D047CD4}	STT-12-6	2021-03-23 22:05:00			yes		2021-03-24 02:09:12	rsaavedra	2021-03-24 02:09:12	rsaavedra	{59E0C493-BF6B-443D-9018-CF2772A12F02}	Artificial	bucket			yes	no	2							{67D5A346-8549-457B-9BAF-89761D047CD4}	2021-03-24 02:09:12	rsaavedra	2021-03-24 02:09:12	rsaavedra	STT-12-6-
-64.9576	18.3494	{67D5A346-8549-457B-9BAF-89761D047CD4}	STT-12-6	2021-03-23 22:05:00			yes		2021-03-24 02:09:12	rsaavedra	2021-03-24 02:09:12	rsaavedra	{4CC7FC46-FC3B-4A0B-AB40-2D4C94FB5153}	Artificial	animal drinking bowl			yes	yes		no						{67D5A346-8549-457B-9BAF-89761D047CD4}	2021-03-24 02:09:12	rsaavedra	2021-03-24 02:09:12	rsaavedra	STT-12-6-
-64.9576	18.3494	{67D5A346-8549-457B-9BAF-89761D047CD4}	STT-12-6	2021-03-23 22:05:00			yes		2021-03-24 02:09:12	rsaavedra	2021-03-24 02:09:12	rsaavedra	{0E2B4D6B-DEDA-482E-9684-F9E0E2673EF7}	Artificial	plastic container			yes	no								{67D5A346-8549-457B-9BAF-89761D047CD4}	2021-03-24 02:09:12	rsaavedra	2021-03-24 02:09:12	rsaavedra	STT-12-6-
-64.9576	18.3494	{67D5A346-8549-457B-9BAF-89761D047CD4}	STT-12-6	2021-03-23 22:05:00			yes		2021-03-24 02:09:12	rsaavedra	2021-03-24 02:09:12	rsaavedra	{BE23074A-7D77-4BB1-96E9-F396B48EB884}														{67D5A346-8549-457B-9BAF-89761D047CD4}	2021-03-24 02:09:12	rsaavedra	2021-03-24 02:09:12	rsaavedra	STT-12-6-
-64.8602	18.3216	{572613BC-F5B8-4896-BB10-657FB871F517}	STT-14-3	2021-03-24 16:20:00			no	Cannot inspect plastic cistern	2021-03-24 20:28:01	rsaavedra	2021-03-24 20:28:01	rsaavedra	{AB755ED4-47AF-4D27-BC41-DFC64A46D89D}	Artificial	tire			no	no								{572613BC-F5B8-4896-BB10-657FB871F517}	2021-03-24 20:28:01	rsaavedra	2021-03-24 20:28:01	rsaavedra	STT-14-3-
[truncated: 2,299 more rows]
